# Supplementary material for: Large-scale and significant expression from pseudogenes in Sodalis glossinidius – a facultative bacterial endosymbiont
Source: Microb Genom. 2020 Jan 10;6(1):e000285. doi: 10.1099/mgen.0.000285 (PMC7067036; doi:10.1099/mgen.0.000285)
Supplement: Supplementary material 2 [file mgen-6-285-s002.xlsx]

## Sheet: Supplementary Data 1
Supplementary Data 1:
SENSE	CDS (Pseudo=pseudogene; N/A = other)	Gene Length	ELP	LLP	LSP	FDR	AveExpr	ELPA	ELPB	ELPC	LLPA	LLPB	LLPC	LSPA	LSPB	LSPC	ELPA-TPM	ELPB-TPM	ELPC-TPM	LLPA-TPM	LLPB-TPM	LLPC-TPM	LSPA-TPM	LSPB-TPM	LSPC-TPM	ELP-TPM≥1	LLP-TPM≥1	LSP-TPM≥1	ELP≥10	LLP≥10	LSP≥10	PUTATIVE	ACTIVE	ELPA CPM	ELPB CPM	ELPC CPM	LLPA CPM	LLPB CPM	LLPC CPM	LSPA CPM	LSPB CPM	LSPC CPM	ELP	LLP	LSP	EXP?	Mean ELP CPM	Mean LLP CPM	Mean LSP CPM
SGGMMB4_00001	"Supplementa	1325	0	-0.208866	-0.608057	0.359603	7.4917	43	73	197	107	85	127	42	36	27	143.042	58.3026	91.5301	50.1258	65.9949	63.3628	22.4897	19.5733	18.9288	TRUE	TRUE	TRUE	TRUE	TRUE	TRUE	TRUE	TRUE	189.53	147.384	234.974	151.973	206.707	206.613	126.766	121.803	173.12	TRUE	TRUE	TRUE	TRUE	190.629	188.431	140.563
SGGMMB4_00002	CDS	1100	0	0.438988	-0.436825	0.0533538	7.6053	48	73	133	167	123	149	55	40	15	192.335	70.2281	74.4342	94.236	115.032	89.5448	35.4749	26.1966	12.667	TRUE	TRUE	TRUE	TRUE	TRUE	TRUE	TRUE	TRUE	211.568	147.384	158.637	237.191	299.117	242.405	166.004	135.336	96.178	TRUE	TRUE	TRUE	TRUE	172.53	259.571	132.506
SGGMMB4_00003	CDS	1094	0	-0.00198953	-0.196542	0.854259	8.2897	71	145	247	264	145	174	91	93	41	286.056	140.259	138.993	149.789	136.351	105.143	59.0167	61.2411	34.8131	TRUE	TRUE	TRUE	TRUE	TRUE	TRUE	TRUE	TRUE	312.945	292.748	294.612	374.961	352.618	283.076	274.661	314.657	262.886	TRUE	TRUE	TRUE	TRUE	300.102	336.885	284.068
SGGMMB4_00004	CDS	2414	0	0.0256043	-0.553511	0.171631	9.30272	174	234	602	535	333	404	162	121	86	317.703	102.579	153.523	137.566	141.91	110.635	47.6133	36.1099	33.0931	TRUE	TRUE	TRUE	TRUE	TRUE	TRUE	TRUE	TRUE	766.935	472.435	718.042	759.863	809.805	657.258	488.956	409.392	551.42	TRUE	TRUE	TRUE	TRUE	652.471	742.309	483.256
SGGMMB4_00005	#N/A	#N/A	0	0.516352	-1.78155	0.685621	2.37599	0	0	1	1	0	1	0	0	0	0	0	0	0	0	0	0	0	0	FALSE	FALSE	FALSE	FALSE	FALSE	FALSE	FALSE	FALSE	0	0	1.193	1.42	0	1.627	0	0	0	FALSE	FALSE	FALSE	FALSE	0.397667	1.01567	0
SGGMMB4_00006	pseudo	182	0	-0.139277	-0.493432	0.92704	3.79761	3	4	8	4	6	7	3	3	0	72.654	23.2578	27.0603	13.6421	33.9146	25.4257	11.695	11.8748	0	TRUE	TRUE	FALSE	TRUE	TRUE	FALSE	TRUE	TRUE	13.223	8.076	9.542	5.681	14.591	11.388	9.055	10.15	0	TRUE	TRUE	FALSE	TRUE	10.2803	10.5533	6.40167
SGGMMB4_00007	pseudo	617	0	0.835964	0.516507	0.332314	4.82997	3	8	13	21	15	18	9	5	5	21.4312	13.721	12.9709	21.1265	25.01	19.2856	10.3492	5.83798	7.52767	TRUE	TRUE	TRUE	TRUE	TRUE	FALSE	TRUE	TRUE	13.223	16.152	15.506	29.826	36.478	29.284	27.164	16.917	32.059	TRUE	TRUE	TRUE	TRUE	14.9603	31.8627	25.38
SGGMMB4_00008	pseudo	542	0	0.408519	0.0899508	0.700948	5.71473	11	15	34	37	35	26	19	11	6	89.4547	29.2868	38.6183	42.3736	66.4318	31.7118	24.8717	14.6208	10.2832	TRUE	TRUE	TRUE	TRUE	TRUE	TRUE	TRUE	TRUE	48.484	30.284	40.554	52.551	85.115	42.299	57.347	37.217	38.471	TRUE	TRUE	TRUE	TRUE	39.774	59.9883	44.345
SGGMMB4_00009	pseudo	350	0	1.5497	1.95322	0.0695379	4.43723	1	7	1	10	10	16	12	7	3	12.5934	21.1646	1.75892	17.7348	29.3927	30.2203	24.3256	14.4081	7.96213	TRUE	TRUE	TRUE	FALSE	TRUE	FALSE	TRUE	TRUE	4.408	14.133	1.193	14.203	24.318	26.03	36.219	23.684	19.236	FALSE	TRUE	TRUE	TRUE	6.578	21.517	26.3797
SGGMMB4_00010	pseudo	365	0	0.491386	1.17618	0.289979	4.44848	2	5	10	10	6	14	13	7	2	24.1516	14.4963	16.8663	17.0059	16.9109	25.3561	25.2698	13.816	5.08994	TRUE	TRUE	TRUE	TRUE	TRUE	FALSE	TRUE	TRUE	8.815	10.095	11.928	14.203	14.591	22.776	39.237	23.684	12.824	TRUE	TRUE	TRUE	TRUE	10.2793	17.19	25.2483
SGGMMB4_00011	pseudo	278	0	0.11927	0.562459	0.850603	4.03448	3	7	4	12	3	6	4	4	4	47.5648	26.6461	8.85786	26.7935	11.1016	14.2677	10.2086	10.3656	13.3657	TRUE	TRUE	TRUE	FALSE	TRUE	TRUE	TRUE	TRUE	13.223	14.133	4.771	17.044	7.296	9.761	12.073	13.534	25.647	TRUE	TRUE	TRUE	TRUE	10.709	11.367	17.0847
SGGMMB4_00012	pseudo	434	0	0.137931	-0.769774	0.722854	3.68268	1	4	8	5	8	4	1	2	1	10.1559	9.75328	11.3479	7.15111	18.963	6.0928	1.63479	3.31985	2.14036	TRUE	TRUE	TRUE	FALSE	FALSE	FALSE	TRUE	FALSE	4.408	8.076	9.542	7.102	19.455	6.508	3.018	6.767	6.412	TRUE	TRUE	TRUE	TRUE	7.342	11.0217	5.399
SGGMMB4_00013	pseudo	227	0	-1.65064	0.565745	0.251019	3.18156	0	6	2	1	0	2	4	2	1	0	27.9709	5.42397	2.73443	0	5.82439	12.5022	6.34719	4.09214	FALSE	FALSE	TRUE	FALSE	FALSE	FALSE	TRUE	FALSE	0	12.114	2.386	1.42	0	3.254	12.073	6.767	6.412	FALSE	FALSE	TRUE	TRUE	4.83333	1.558	8.41733
SGGMMB4_00014	CDS	1124	0	-2.59156	-4.37782	4.47019e-20	7.87295	71	303	491	43	64	48	5	13	3	278.421	285.271	268.923	23.7463	58.5762	28.2307	3.15613	8.3321	2.47931	TRUE	TRUE	TRUE	TRUE	TRUE	FALSE	TRUE	TRUE	312.945	611.743	585.646	61.073	155.638	78.09	15.091	43.984	19.236	TRUE	TRUE	TRUE	TRUE	503.445	98.267	26.1037
SGGMMB4_00015	pseudo	221	0	-4.12237	-1.6724	0.0699121	2.64585	1	4	1	0	0	0	0	1	0	19.9442	19.1535	2.78562	0	0	0	0	3.25976	0	TRUE	FALSE	FALSE	FALSE	FALSE	FALSE	TRUE	FALSE	4.408	8.076	1.193	0	0	0	0	3.383	0	FALSE	FALSE	FALSE	FALSE	4.559	0	1.12767
SGGMMB4_00016	pseudo	173	0	0	0	1	2.16132	0	0	0	0	0	0	0	0	0	0	0	0	0	0	0	0	0	0	FALSE	FALSE	FALSE	FALSE	FALSE	FALSE	FALSE	FALSE	0	0	0	0	0	0	0	0	0	FALSE	FALSE	FALSE	FALSE	0	0	0
SGGMMB4_00017	pseudo	566	0	-0.331999	-0.0992199	0.994067	3.74069	0	2	14	7	2	5	3	2	2	0	3.73933	15.2274	7.6767	3.63514	5.83983	3.76059	2.54561	3.28238	FALSE	TRUE	TRUE	FALSE	FALSE	FALSE	TRUE	FALSE	0	4.038	16.699	9.942	4.864	8.134	9.055	6.767	12.824	FALSE	TRUE	TRUE	TRUE	6.91233	7.64667	9.54867
SGGMMB4_00018	pseudo	398	0	-0.296513	-1.07491	0.790863	3.49853	0	1	13	8	2	2	2	1	0	0	2.65887	20.1082	12.4767	5.16957	3.32195	3.56531	1.81007	0	FALSE	TRUE	FALSE	FALSE	FALSE	FALSE	TRUE	FALSE	0	2.019	15.506	11.362	4.864	3.254	6.036	3.383	0	FALSE	TRUE	FALSE	TRUE	5.84167	6.49333	3.13967
SGGMMB4_00019	pseudo	920	0	0.706391	0.948629	0.841281	3.06728	0	0	4	3	0	5	1	2	1	0	0	2.67661	2.02407	0	3.59276	0.771193	1.5661	1.00969	FALSE	FALSE	FALSE	FALSE	FALSE	FALSE	FALSE	FALSE	0	0	4.771	4.261	0	8.134	3.018	6.767	6.412	FALSE	FALSE	TRUE	TRUE	1.59033	4.13167	5.399
SGGMMB4_00020	pseudo	299	0	2.64973	-1.78153	0.0388578	2.84047	0	0	1	3	5	2	0	0	0	0	0	2.05893	6.22792	17.2031	4.42186	0	0	0	FALSE	TRUE	FALSE	FALSE	FALSE	FALSE	TRUE	FALSE	0	0	1.193	4.261	12.159	3.254	0	0	0	FALSE	TRUE	FALSE	TRUE	0.397667	6.558	0
SGGMMB4_00021	pseudo	617	0	-0.827353	-1.50411	0.0326783	6.34491	23	81	55	61	37	21	17	9	7	164.306	138.925	54.8771	61.3674	61.6913	22.4999	19.5486	10.5084	10.5387	TRUE	TRUE	TRUE	TRUE	TRUE	TRUE	TRUE	TRUE	101.377	163.535	65.602	86.639	89.978	34.164	51.31	30.451	44.883	TRUE	TRUE	TRUE	TRUE	110.171	70.2603	42.2147
SGGMMB4_00022	pseudo	212	0	2.30871	0	0.41919	2.31012	0	0	0	0	0	2	0	0	0	0	0	0	0	0	6.2365	0	0	0	FALSE	FALSE	FALSE	FALSE	FALSE	FALSE	FALSE	FALSE	0	0	0	0	0	3.254	0	0	0	FALSE	FALSE	FALSE	FALSE	0	1.08467	0
SGGMMB4_00023	pseudo	236	0	-1.50552	0.236367	0.576828	2.57526	0	1	2	1	0	0	1	1	0	0	4.48403	5.21713	2.63015	0	0	3.00635	3.05257	0	FALSE	FALSE	FALSE	FALSE	FALSE	FALSE	FALSE	FALSE	0	2.019	2.386	1.42	0	0	3.018	3.383	0	FALSE	FALSE	FALSE	FALSE	1.46833	0.473333	2.13367
SGGMMB4_00024	CDS	491	0	0.922896	-2.52892	0.379641	2.62252	0	0	2	1	1	3	0	0	0	0	0	2.50762	1.26419	2.0952	4.03912	0	0	0	FALSE	TRUE	FALSE	FALSE	FALSE	FALSE	TRUE	FALSE	0	0	2.386	1.42	2.432	4.881	0	0	0	FALSE	FALSE	FALSE	FALSE	0.795333	2.911	0
SGGMMB4_00025	#N/A	#N/A	0	2.82709	0	0.267122	2.38323	0	0	0	1	2	0	0	0	0	0	0	0	0	0	0	0	0	0	FALSE	FALSE	FALSE	FALSE	FALSE	FALSE	FALSE	FALSE	0	0	0	1.42	4.864	0	0	0	0	FALSE	FALSE	FALSE	FALSE	0	2.09467	0
SGGMMB4_00026	pseudo	269	0	0.00212035	-0.163445	0.985499	6.43849	19	30	76	56	29	70	25	30	7	311.323	118.018	173.93	129.22	110.906	172.025	65.9384	80.3427	24.1725	TRUE	TRUE	TRUE	TRUE	TRUE	TRUE	TRUE	TRUE	83.746	60.569	90.65	79.537	70.524	113.881	75.456	101.502	44.883	TRUE	TRUE	TRUE	TRUE	78.3217	87.9807	73.947
SGGMMB4_00027	CDS	413	0	3.50685	1.47874	1.84946e-15	10.596	33	119	363	2246	1216	2867	267	316	109	352.187	304.914	541.091	3375.61	3028.94	4589.07	458.682	551.207	245.162	TRUE	TRUE	TRUE	TRUE	TRUE	TRUE	TRUE	TRUE	145.453	240.256	432.972	3190.01	2957.13	4664.25	805.872	1069.16	698.893	TRUE	TRUE	TRUE	TRUE	272.894	3603.8	857.974
SGGMMB4_00028	pseudo	215	0	4.63702	2.53062	1.64423e-32	8.90311	6	17	44	675	404	917	61	109	34	123.005	83.6741	125.988	1948.76	1933.08	2819.54	201.299	365.229	146.898	TRUE	TRUE	TRUE	TRUE	TRUE	TRUE	TRUE	TRUE	26.446	34.322	52.481	958.706	982.466	1491.85	184.113	368.791	218.003	TRUE	TRUE	TRUE	TRUE	37.7497	1144.34	256.969
SGGMMB4_00029	CDS	1187	0	-0.331207	-1.07293	0.132942	5.7163	15	33	37	37	24	27	11	6	6	55.6993	29.4201	19.1895	19.3484	20.8002	15.0369	6.57496	3.64148	4.69544	TRUE	TRUE	TRUE	TRUE	TRUE	FALSE	TRUE	TRUE	66.115	66.625	44.132	52.551	58.364	43.926	33.201	20.3	38.471	TRUE	TRUE	TRUE	TRUE	58.9573	51.6137	30.6573
SGGMMB4_00030	CDS	1001	0	-1.18114	-1.39473	0.000445492	7.70537	65	198	206	150	58	65	47	42	15	286.213	209.32	126.691	93.0144	59.6076	42.9265	33.3131	30.2269	13.9198	TRUE	TRUE	TRUE	TRUE	TRUE	TRUE	TRUE	TRUE	286.499	399.753	245.709	213.046	141.047	105.747	141.858	142.103	96.178	TRUE	TRUE	TRUE	TRUE	310.654	153.28	126.713
SGGMMB4_00031	pseudo	326	0	-0.723926	-0.389476	0.652301	4.50644	1	13	22	7	11	6	7	4	3	13.5205	42.1994	41.545	13.3283	34.7122	12.1669	15.2346	8.83934	8.5483	TRUE	TRUE	TRUE	TRUE	TRUE	FALSE	TRUE	TRUE	4.408	26.246	26.241	9.942	26.75	9.761	21.128	13.534	19.236	TRUE	TRUE	TRUE	TRUE	18.965	15.4843	17.966
SGGMMB4_00032	pseudo	305	0	-0.482414	-1.36619	0.0531805	5.70901	8	39	50	30	22	32	11	4	5	115.611	135.315	100.921	61.0541	74.2045	69.358	25.5884	9.44796	15.2281	TRUE	TRUE	TRUE	TRUE	TRUE	FALSE	TRUE	TRUE	35.261	78.739	59.638	42.609	53.501	52.06	33.201	13.534	32.059	TRUE	TRUE	TRUE	TRUE	57.8793	49.39	26.2647
SGGMMB4_00033	CDS	914	0	0.343518	0.795715	0.0454094	8.99168	103	155	266	324	203	346	237	152	124	496.707	179.459	179.163	220.035	228.485	250.251	183.973	119.805	126.023	TRUE	TRUE	TRUE	TRUE	TRUE	TRUE	TRUE	TRUE	453.99	312.938	317.274	460.179	493.665	562.899	715.325	514.278	795.071	TRUE	TRUE	TRUE	TRUE	361.401	505.581	674.891
SGGMMB4_00034	CDS	2069	0	0.420879	0.277713	0.475952	8.60453	90	108	261	297	201	283	150	113	56	191.731	55.2388	77.6593	89.1023	99.9408	90.4217	51.4377	39.3456	25.1422	TRUE	TRUE	TRUE	TRUE	TRUE	TRUE	TRUE	TRUE	396.691	218.047	311.311	421.831	488.801	460.406	452.737	382.325	359.064	TRUE	TRUE	TRUE	TRUE	308.683	457.013	398.042
SGGMMB4_00035	CDS	503	0	0.743215	1.3903	0.00595456	6.61362	16	25	33	71	28	70	38	52	23	140.204	52.596	40.3887	87.616	57.2661	91.9976	53.6002	74.4754	42.4752	TRUE	TRUE	TRUE	TRUE	TRUE	TRUE	TRUE	TRUE	70.523	50.474	39.361	100.842	68.092	113.881	114.693	175.937	147.473	TRUE	TRUE	TRUE	TRUE	53.4527	94.2717	146.034
SGGMMB4_00036	#N/A	#N/A	0	-0.117136	-0.39368	0.755678	6.23733	19	28	67	61	26	46	27	12	9	0	0	0	0	0	0	0	0	0	FALSE	FALSE	FALSE	FALSE	FALSE	FALSE	FALSE	FALSE	83.746	56.531	79.915	86.639	63.228	74.836	81.493	40.601	57.707	TRUE	TRUE	TRUE	TRUE	73.3973	74.901	59.9337
SGGMMB4_00037	CDS	359	0	0.805984	0.161709	0.547865	4.66093	3	4	16	32	6	13	6	7	1	36.8329	11.7909	27.4371	55.3285	17.1935	23.9384	11.8579	14.0469	2.58751	TRUE	TRUE	TRUE	TRUE	TRUE	FALSE	TRUE	TRUE	13.223	8.076	19.084	45.45	14.591	21.149	18.109	23.684	6.412	TRUE	TRUE	TRUE	TRUE	13.461	27.0633	16.0683
SGGMMB4_00038	CDS	1925	0	-0.599746	-1.5899	2.9955e-05	7.7777	59	151	264	134	108	131	37	37	12	135.092	83.0093	84.428	43.2083	57.7166	44.987	13.6371	13.8468	5.79064	TRUE	TRUE	TRUE	TRUE	TRUE	FALSE	TRUE	TRUE	260.053	304.862	314.889	190.321	262.64	213.121	111.675	125.186	76.942	TRUE	TRUE	TRUE	TRUE	293.268	222.027	104.601
SGGMMB4_00039	CDS	1148	0	-0.30431	-0.519405	0.375906	7.86021	68	99	224	148	104	142	68	53	30	261.082	91.2586	120.121	80.0227	93.1963	81.7698	42.026	33.2592	24.2748	TRUE	TRUE	TRUE	TRUE	TRUE	TRUE	TRUE	TRUE	299.722	199.876	267.178	210.205	252.912	231.016	205.241	179.321	192.356	TRUE	TRUE	TRUE	TRUE	255.592	231.378	192.306
SGGMMB4_00040	CDS	560	0	0.667471	0.029409	0.264898	6.1403	13	28	33	70	40	44	23	9	11	102.321	52.9116	36.2777	77.5895	73.4817	51.9411	29.1401	11.578	18.2465	TRUE	TRUE	TRUE	TRUE	TRUE	TRUE	TRUE	TRUE	57.3	56.531	39.361	99.421	97.274	71.583	69.42	30.451	70.53	TRUE	TRUE	TRUE	TRUE	51.064	89.426	56.8003
SGGMMB4_00041	CDS	617	0	1.00959	0.787049	0.00823301	9.99566	134	295	512	753	547	1031	389	265	207	957.258	505.961	510.856	757.535	912.031	1104.64	447.317	309.413	311.646	TRUE	TRUE	TRUE	TRUE	TRUE	TRUE	TRUE	TRUE	590.628	595.591	610.694	1069.49	1330.22	1677.31	1174.1	896.603	1327.26	TRUE	TRUE	TRUE	TRUE	598.971	1359.01	1132.65
SGGMMB4_00042	pseudo	353	0	0.0445171	0.103561	1	5.43721	8	12	36	27	13	31	9	12	10	99.8906	35.9739	62.7829	47.4769	37.8858	58.0542	18.0892	24.4897	26.3149	TRUE	TRUE	TRUE	TRUE	TRUE	TRUE	TRUE	TRUE	35.261	24.227	42.939	38.348	31.614	50.433	27.164	40.601	64.119	TRUE	TRUE	TRUE	TRUE	34.1423	40.1317	43.9613
SGGMMB4_00043	CDS	248	0	0.146538	0.624145	0.564814	5.83023	2	25	42	36	14	40	24	19	11	35.5458	106.677	104.258	90.104	58.0743	106.624	68.6611	55.1924	41.2019	TRUE	TRUE	TRUE	TRUE	TRUE	TRUE	TRUE	TRUE	8.815	50.474	50.096	51.131	34.046	65.075	72.438	64.285	70.53	TRUE	TRUE	TRUE	TRUE	36.4617	50.084	69.0843
SGGMMB4_00044	pseudo	551	0	0.00859609	0.542287	0.576828	5.97972	18	15	39	46	28	21	15	26	17	143.989	28.8085	43.5739	51.8202	52.2774	25.195	19.3148	33.9938	28.6598	TRUE	TRUE	TRUE	TRUE	TRUE	TRUE	TRUE	TRUE	79.338	30.284	46.518	65.334	68.092	34.164	45.274	87.969	109.002	TRUE	TRUE	TRUE	TRUE	52.0467	55.8633	80.7483
SGGMMB4_00045	pseudo	269	0	0.0984172	-1.01568	0.700948	3.54802	2	0	10	4	3	8	1	2	0	32.7708	0	22.8855	9.22998	11.473	19.66	2.63754	5.35618	0	FALSE	TRUE	FALSE	FALSE	FALSE	FALSE	TRUE	FALSE	8.815	0	11.928	5.681	7.296	13.015	3.018	6.767	0	FALSE	TRUE	FALSE	TRUE	6.91433	8.664	3.26167
SGGMMB4_00046	pseudo	266	0	-1.20842	-1.32139	0.0603206	4.99934	6	17	45	14	13	6	8	4	2	99.4212	67.6313	104.146	32.6693	50.277	14.9113	21.3383	10.8332	6.98432	TRUE	TRUE	TRUE	TRUE	TRUE	FALSE	TRUE	TRUE	26.446	34.322	53.674	19.884	31.614	9.761	24.146	13.534	12.824	TRUE	TRUE	TRUE	TRUE	38.1473	20.4197	16.8347
SGGMMB4_00047	pseudo	302	0	-1.65569	-0.547409	0.249819	3.64202	2	8	8	3	1	3	1	6	0	29.1899	28.0326	16.3078	6.16606	3.40644	6.56691	2.34933	14.3127	0	TRUE	TRUE	FALSE	TRUE	FALSE	FALSE	TRUE	TRUE	8.815	16.152	9.542	4.261	2.432	4.881	3.018	20.3	0	TRUE	FALSE	FALSE	TRUE	11.503	3.858	7.77267
SGGMMB4_00048	CDS	419	0	-0.0476642	0.309487	0.842758	5.68404	6	26	33	31	13	35	19	24	3	63.1171	65.6659	48.4857	45.9241	31.9181	55.2205	32.1729	41.2643	6.65094	TRUE	TRUE	TRUE	TRUE	TRUE	FALSE	TRUE	TRUE	26.446	52.493	39.361	44.029	31.614	56.941	57.347	81.202	19.236	TRUE	TRUE	TRUE	TRUE	39.4333	44.1947	52.595
SGGMMB4_00049	CDS	92	0	-0.679461	-0.204202	0.356818	6.00357	14	42	47	39	23	20	26	16	9	670.733	483.106	314.502	263.13	257.186	143.711	200.51	125.288	90.8721	TRUE	TRUE	TRUE	TRUE	TRUE	TRUE	TRUE	TRUE	61.707	84.796	56.06	55.392	55.932	32.538	78.474	54.135	57.707	TRUE	TRUE	TRUE	TRUE	67.521	47.954	63.4387
SGGMMB4_00050	CDS	1208	0	-0.207086	-0.213165	0.867936	7.93362	49	123	221	179	117	113	66	56	50	178.788	107.75	112.626	91.977	99.6383	61.8384	38.7639	33.3963	38.4485	TRUE	TRUE	TRUE	TRUE	TRUE	TRUE	TRUE	TRUE	215.976	248.331	263.6	254.235	284.526	183.837	199.204	189.471	320.593	TRUE	TRUE	TRUE	TRUE	242.636	240.866	236.423
SGGMMB4_00051	pseudo	377	0	-0.522598	0.901149	0.510203	3.13086	0	2	4	3	1	1	1	2	3	0	5.61396	6.53179	4.93939	2.72876	1.7535	1.88196	3.82179	7.39189	FALSE	TRUE	TRUE	FALSE	FALSE	FALSE	TRUE	FALSE	0	4.038	4.771	4.261	2.432	1.627	3.018	6.767	19.236	FALSE	FALSE	TRUE	TRUE	2.93633	2.77333	9.67367
SGGMMB4_00052	pseudo	176	0	-1.20927	0.800238	0.229337	3.05354	1	2	3	1	1	1	2	3	1	25.0436	12.0254	10.4935	3.5268	5.84514	3.75607	8.06247	12.2797	5.27792	TRUE	TRUE	TRUE	TRUE	FALSE	FALSE	TRUE	TRUE	4.408	4.038	3.578	1.42	2.432	1.627	6.036	10.15	6.412	TRUE	FALSE	TRUE	TRUE	4.008	1.82633	7.53267
SGGMMB4_00053	CDS	494	0	0.459503	0.584691	0.506758	7.37438	20	93	60	123	58	138	55	53	37	178.448	199.222	74.7718	154.551	120.784	184.671	78.9926	77.2906	69.5746	TRUE	TRUE	TRUE	TRUE	TRUE	TRUE	TRUE	TRUE	88.153	187.763	71.566	174.698	141.047	224.509	166.004	179.321	237.239	TRUE	TRUE	TRUE	TRUE	115.827	180.085	194.188
SGGMMB4_00054	pseudo	194	0	-1.02578	-0.146261	0.0592875	5.55208	11	21	49	16	14	18	18	16	6	249.92	114.551	155.492	51.1931	74.2393	61.3363	65.8297	59.415	28.7293	TRUE	TRUE	TRUE	TRUE	TRUE	TRUE	TRUE	TRUE	48.484	42.398	58.445	22.725	34.046	29.284	54.328	54.135	38.471	TRUE	TRUE	TRUE	TRUE	49.7757	28.685	48.978
SGGMMB4_00055	pseudo	263	0	0.390857	-0.276585	0.8677	3.51335	3	0	6	6	5	4	1	1	2	50.2777	0	14.0446	14.1608	19.5579	10.0543	2.69771	2.73919	7.06399	FALSE	TRUE	TRUE	FALSE	TRUE	FALSE	TRUE	TRUE	13.223	0	7.157	8.522	12.159	6.508	3.018	3.383	12.824	FALSE	TRUE	TRUE	TRUE	6.79333	9.063	6.40833
SGGMMB4_00056	pseudo	1070	0	-0.928112	-0.89435	0.153588	7.58088	42	216	108	132	55	76	69	29	21	173.012	213.624	62.1374	76.5743	52.8794	46.9544	45.7527	19.525	18.231	TRUE	TRUE	TRUE	TRUE	TRUE	TRUE	TRUE	TRUE	185.122	436.094	128.818	187.48	133.752	123.643	208.259	98.119	134.649	TRUE	TRUE	TRUE	TRUE	250.011	148.292	147.009
SGGMMB4_00057	pseudo	389	0	0.026165	-1.2205	0.197821	5.32515	7	34	14	35	18	24	6	5	3	79.3155	92.4932	22.156	55.8485	47.6026	40.7857	10.9434	9.25972	7.16387	TRUE	TRUE	TRUE	TRUE	TRUE	FALSE	TRUE	TRUE	30.854	68.644	16.699	49.711	43.773	39.045	18.109	16.917	19.236	TRUE	TRUE	TRUE	TRUE	38.7323	44.1763	18.0873
SGGMMB4_00058	pseudo	230	0	-1.07832	-1.97158	0.0252694	5.42212	16	44	24	27	11	19	0	6	6	306.621	202.444	64.2387	72.8667	49.2008	54.61	0	18.7932	24.2326	TRUE	TRUE	FALSE	TRUE	TRUE	FALSE	TRUE	TRUE	70.523	88.834	28.626	38.348	26.75	30.911	0	20.3	38.471	TRUE	TRUE	FALSE	TRUE	62.661	32.003	19.5903
SGGMMB4_00060	CDS	347	0	1.57315	0.0721215	1.45247e-05	8.4993	21	82	250	419	239	478	72	71	33	266.747	250.072	443.531	749.51	708.559	910.636	147.216	147.403	88.3406	TRUE	TRUE	TRUE	TRUE	TRUE	TRUE	TRUE	TRUE	92.561	165.554	298.19	595.108	581.212	777.647	217.314	240.222	211.591	TRUE	TRUE	TRUE	TRUE	185.435	651.322	223.042
SGGMMB4_00061	CDS	572	0	1.83616	0.354481	7.41784e-08	8.13449	25	56	130	275	197	422	49	71	23	192.643	103.603	139.914	298.421	354.305	487.712	60.7786	89.4211	37.3515	TRUE	TRUE	TRUE	TRUE	TRUE	TRUE	TRUE	TRUE	110.192	113.061	155.059	390.584	479.074	686.542	147.894	240.222	147.473	TRUE	TRUE	TRUE	TRUE	126.104	518.733	178.53
SGGMMB4_00062	CDS	896	0	2.16483	1.4144	6.40023e-06	10.1668	48	143	535	1473	631	1395	343	398	161	236.125	168.892	367.586	1020.44	724.484	1029.23	271.605	320.002	166.914	TRUE	TRUE	TRUE	TRUE	TRUE	TRUE	TRUE	TRUE	211.568	288.71	638.127	2092.11	1534.5	2269.49	1035.26	1346.6	1032.31	TRUE	TRUE	TRUE	TRUE	379.468	1965.37	1138.05
SGGMMB4_00063	CDS	1025	0	1.71848	1.49765	4.16535e-08	9.92332	98	142	358	1034	494	943	355	330	208	421.417	146.604	215.017	626.166	495.804	608.183	245.728	231.936	188.502	TRUE	TRUE	TRUE	TRUE	TRUE	TRUE	TRUE	TRUE	431.952	286.691	427.008	1468.6	1201.33	1534.14	1071.48	1116.53	1333.67	TRUE	TRUE	TRUE	TRUE	381.884	1401.36	1173.89
SGGMMB4_00064	CDS	1163	0	1.88743	0.801779	2.4922e-07	10.1685	152	138	472	1545	829	1210	252	305	162	576.068	125.568	249.848	824.597	733.301	687.784	153.735	188.929	129.393	TRUE	TRUE	TRUE	TRUE	TRUE	TRUE	TRUE	TRUE	669.967	278.616	562.983	2194.37	2016	1968.52	760.599	1031.94	1038.72	TRUE	TRUE	TRUE	TRUE	503.855	2059.63	943.753
SGGMMB4_00065	CDS	2096	0	2.05974	1.26744	1.57554e-07	9.57957	89	61	285	864	579	802	236	208	123	187.158	30.7978	83.708	255.868	284.181	252.947	79.8862	71.4907	54.5117	TRUE	TRUE	TRUE	TRUE	TRUE	TRUE	TRUE	TRUE	392.283	123.156	339.937	1227.14	1408.04	1304.76	712.307	703.749	788.659	TRUE	TRUE	TRUE	TRUE	285.125	1313.31	734.905
SGGMMB4_00066	CDS	164	0	1.11096	0.773529	0.111783	5.8639	12	11	21	42	38	45	15	27	4	322.513	70.9789	78.8295	158.964	238.368	181.391	64.8931	118.604	22.6565	TRUE	TRUE	TRUE	TRUE	TRUE	TRUE	TRUE	TRUE	52.892	22.208	25.048	59.653	92.41	73.209	45.274	91.352	25.647	TRUE	TRUE	TRUE	TRUE	33.3827	75.0907	54.091
SGGMMB4_00067	CDS	482	0	1.4874	1.4386	4.16371e-05	9.62005	101	104	311	820	309	763	268	326	168	923.6	228.332	397.216	1055.99	659.506	1046.46	394.492	487.246	323.771	TRUE	TRUE	TRUE	TRUE	TRUE	TRUE	TRUE	TRUE	445.175	209.971	370.949	1164.65	751.441	1241.31	808.891	1102.99	1077.19	TRUE	TRUE	TRUE	TRUE	342.032	1052.47	996.358
SGGMMB4_00068	CDS	224	0	1.3053	1.62947	3.33682e-05	9.10973	43	79	284	505	198	459	238	244	131	846.116	373.216	780.519	1399.38	909.336	1354.6	753.841	784.729	543.249	TRUE	TRUE	TRUE	TRUE	TRUE	TRUE	TRUE	TRUE	189.53	159.497	338.744	717.254	481.506	746.736	718.343	825.551	839.954	TRUE	TRUE	TRUE	TRUE	229.257	648.499	794.616
SGGMMB4_00069	CDS	716	0	1.77706	0.927609	2.65843e-06	9.1731	59	72	288	756	348	601	138	148	103	363.202	106.414	247.624	655.393	500.004	554.891	136.747	148.911	133.629	TRUE	TRUE	TRUE	TRUE	TRUE	TRUE	TRUE	TRUE	260.053	145.365	343.515	1073.75	846.283	977.752	416.518	500.744	660.422	TRUE	TRUE	TRUE	TRUE	249.644	965.929	525.895
SGGMMB4_00070	CDS	413	0	1.72667	0.696809	1.993e-07	8.75731	64	57	182	532	286	475	108	94	66	683.029	146.051	271.291	799.567	712.399	760.309	185.534	163.967	148.446	TRUE	TRUE	TRUE	TRUE	TRUE	TRUE	TRUE	TRUE	282.091	115.08	217.082	755.602	695.508	772.766	325.971	318.04	423.183	TRUE	TRUE	TRUE	TRUE	204.751	741.292	355.731
SGGMMB4_00071	CDS	404	0	2.7199	1.70432	9.714e-11	7.77297	19	15	47	217	155	318	49	51	42	207.292	39.2908	71.6193	333.405	394.691	520.346	86.0529	90.9424	96.5704	TRUE	TRUE	TRUE	TRUE	TRUE	TRUE	TRUE	TRUE	83.746	30.284	56.06	308.206	376.936	517.347	147.894	172.554	269.298	TRUE	TRUE	TRUE	TRUE	56.6967	400.83	196.582
SGGMMB4_00072	CDS	809	0	2.7553	1.81166	1.40051e-11	8.24075	18	21	79	269	207	477	102	75	43	98.0694	27.4695	60.1163	206.394	263.226	389.777	89.4546	66.7868	49.3737	TRUE	TRUE	TRUE	TRUE	TRUE	TRUE	TRUE	TRUE	79.338	42.398	94.228	382.062	503.392	776.02	307.861	253.756	275.71	TRUE	TRUE	TRUE	TRUE	71.988	553.825	279.109
SGGMMB4_00073	CDS	1214	0	2.51136	1.33629	8.3735e-11	9.32491	54	55	193	594	457	1057	189	169	67	196.058	47.9429	97.8706	303.711	387.262	575.576	110.457	100.287	51.2663	TRUE	TRUE	TRUE	TRUE	TRUE	TRUE	TRUE	TRUE	238.014	111.042	230.203	843.661	1111.35	1719.61	570.449	571.796	429.595	TRUE	TRUE	TRUE	TRUE	193.086	1224.87	523.947
SGGMMB4_00074	CDS	758	0	1.45069	0.249923	1.87683e-05	8.82175	97	69	187	510	317	505	111	83	57	564.043	96.3298	151.875	417.632	430.227	440.422	103.897	78.8836	69.8524	TRUE	TRUE	TRUE	TRUE	TRUE	TRUE	TRUE	TRUE	427.544	139.308	223.046	724.356	770.896	821.572	335.026	280.823	365.476	TRUE	TRUE	TRUE	TRUE	263.299	772.275	327.108
SGGMMB4_00075	CDS	782	0	1.96144	1.12625	1.7854e-07	8.9912	71	63	149	454	314	727	151	144	73	400.185	85.2539	117.299	360.365	413.076	614.574	137	132.658	86.7146	TRUE	TRUE	TRUE	TRUE	TRUE	TRUE	TRUE	TRUE	312.945	127.194	177.721	644.819	763.6	1182.74	455.755	487.211	468.066	TRUE	TRUE	TRUE	TRUE	205.953	863.719	470.344
SGGMMB4_00076	CDS	752	0	2.83525	1.6534	2.17108e-13	7.6545	13	11	52	235	172	246	63	44	23	76.1965	15.4794	42.5695	193.974	235.298	216.254	59.4393	42.1514	28.411	TRUE	TRUE	TRUE	TRUE	TRUE	TRUE	TRUE	TRUE	57.3	22.208	62.024	333.772	418.278	400.211	190.15	148.87	147.473	TRUE	TRUE	TRUE	TRUE	47.1773	384.087	162.164
SGGMMB4_00077	CDS	1118	0	1.7535	0.857132	4.83606e-05	8.69105	59	39	187	451	296	447	105	80	80	232.605	36.915	102.971	250.396	272.369	264.309	66.6344	51.5497	66.4698	TRUE	TRUE	TRUE	TRUE	TRUE	TRUE	TRUE	TRUE	260.053	78.739	223.046	640.558	719.827	727.214	316.916	270.673	512.949	TRUE	TRUE	TRUE	TRUE	187.279	695.866	366.846
SGGMMB4_00078	CDS	917	0	1.72497	1.08322	0.000104084	7.31704	27	16	53	193	107	127	45	52	23	129.779	18.4642	35.5811	130.641	120.039	91.5548	34.8172	40.8518	23.2988	TRUE	TRUE	TRUE	TRUE	TRUE	TRUE	TRUE	TRUE	119.007	32.303	63.216	274.119	260.208	206.613	135.821	175.937	147.473	TRUE	TRUE	TRUE	TRUE	71.5087	246.98	153.077
SGGMMB4_00079	CDS	1670	0	1.69695	1.35741	1.02283e-06	8.59658	50	54	130	360	191	449	135	124	77	131.966	34.2183	47.9226	133.807	117.659	177.736	57.3546	53.4913	42.8302	TRUE	TRUE	TRUE	TRUE	TRUE	TRUE	TRUE	TRUE	220.384	109.024	155.059	511.31	464.483	730.467	407.464	419.543	493.713	TRUE	TRUE	TRUE	TRUE	161.489	568.753	440.24
SGGMMB4_00080	CDS	941	0	1.30304	0.844587	0.000688098	8.32953	60	50	134	302	197	300	113	85	56	281.042	56.2291	87.6655	199.21	215.369	210.755	85.2	65.0739	55.2808	TRUE	TRUE	TRUE	TRUE	TRUE	TRUE	TRUE	TRUE	264.46	100.948	159.83	428.932	479.074	488.063	341.062	287.59	359.064	TRUE	TRUE	TRUE	TRUE	175.079	465.356	329.239
SGGMMB4_00081	CDS	788	0	1.49446	0.422616	0.00823301	6.48203	9	8	59	83	53	107	17	19	13	50.3415	10.7435	46.0935	65.38	69.1922	89.7644	15.3064	17.3702	15.3247	TRUE	TRUE	TRUE	TRUE	TRUE	TRUE	TRUE	TRUE	39.669	16.152	70.373	117.885	128.888	174.076	51.31	64.285	83.354	TRUE	TRUE	TRUE	TRUE	42.0647	140.283	66.3163
SGGMMB4_00082	CDS	269	0	1.32968	0.0544719	0.000905288	5.96086	7	14	32	75	46	43	12	13	5	114.698	55.0752	73.2337	173.062	175.919	105.673	31.6505	34.8152	17.2661	TRUE	TRUE	TRUE	TRUE	TRUE	TRUE	TRUE	TRUE	30.854	28.265	38.168	106.523	111.865	69.956	36.219	43.984	32.059	TRUE	TRUE	TRUE	TRUE	32.429	96.1147	37.4207
SGGMMB4_00083	CDS	803	0	1.78553	0.725849	3.64364e-05	7.32169	15	16	86	194	107	167	43	41	16	82.3351	21.0856	65.932	149.961	137.08	137.483	37.993	36.7829	18.5089	TRUE	TRUE	TRUE	TRUE	TRUE	TRUE	TRUE	TRUE	66.115	32.303	102.577	275.539	260.208	271.688	129.785	138.72	102.59	TRUE	TRUE	TRUE	TRUE	66.9983	269.145	123.698
SGGMMB4_00084	CDS	374	0	2.11597	2.43993	1.42617e-12	9.91968	69	89	234	924	416	826	419	371	308	813.181	251.825	385.175	1533.53	1144.27	1460.01	794.865	714.628	764.989	TRUE	TRUE	TRUE	TRUE	TRUE	TRUE	TRUE	TRUE	304.13	179.687	279.106	1312.36	1011.65	1343.8	1264.65	1255.24	1974.85	TRUE	TRUE	TRUE	TRUE	254.308	1222.6	1498.25
SGGMMB4_00085	CDS	404	0	2.17509	1.58813	5.72718e-06	7.74849	22	28	50	199	115	293	80	33	52	240.022	73.3428	76.1907	305.749	292.836	479.438	140.495	58.8451	119.563	TRUE	TRUE	TRUE	TRUE	TRUE	TRUE	TRUE	TRUE	96.969	56.531	59.638	282.641	279.662	476.675	241.46	111.652	333.417	TRUE	TRUE	TRUE	TRUE	71.046	346.326	228.843
SGGMMB4_00086	CDS	1013	0	2.27152	1.28151	4.74364e-07	8.98967	54	44	161	490	344	750	154	73	101	234.96	45.9646	97.843	300.248	349.346	489.439	107.86	51.9148	92.6164	TRUE	TRUE	TRUE	TRUE	TRUE	TRUE	TRUE	TRUE	238.014	88.834	192.035	695.95	836.556	1220.16	464.81	246.989	647.598	TRUE	TRUE	TRUE	TRUE	172.961	917.554	453.132
SGGMMB4_00087	CDS	488	0	2.02848	0.639695	4.90175e-07	9.34687	51	76	348	720	488	924	127	106	101	460.638	164.807	439.008	915.811	1028.74	1251.7	184.644	156.482	192.255	TRUE	TRUE	TRUE	TRUE	TRUE	TRUE	TRUE	TRUE	224.791	153.44	415.081	1022.62	1186.74	1503.23	383.318	358.641	647.598	TRUE	TRUE	TRUE	TRUE	264.437	1237.53	463.186
SGGMMB4_00088	CDS	1118	0	1.78144	1.17949	0.0017337	8.239	46	25	111	272	135	435	76	72	71	181.353	23.6635	61.1216	151.015	124.222	257.214	48.2306	46.3947	58.9919	TRUE	TRUE	TRUE	TRUE	TRUE	TRUE	TRUE	TRUE	202.753	50.474	132.396	386.323	328.299	707.691	229.387	243.605	455.242	TRUE	TRUE	TRUE	TRUE	128.541	474.104	309.411
SGGMMB4_00089	CDS	449	0	2.50164	1.29436	1.06969e-05	6.5413	6	7	29	67	55	164	19	27	9	58.8999	16.498	39.7617	92.6236	126.015	241.459	30.0233	43.3207	18.6197	TRUE	TRUE	TRUE	TRUE	TRUE	TRUE	TRUE	TRUE	26.446	14.133	34.59	95.16	133.752	266.808	57.347	91.352	57.707	TRUE	TRUE	TRUE	TRUE	25.0563	165.24	68.802
SGGMMB4_00090	CDS	1376	0	1.91444	1.00892	1.95406e-05	8.48664	46	26	156	407	211	453	96	104	48	147.35	19.9956	69.7942	183.598	157.751	217.634	49.4998	54.4493	32.404	TRUE	TRUE	TRUE	TRUE	TRUE	TRUE	TRUE	TRUE	202.753	52.493	186.071	578.064	513.12	736.975	289.752	351.874	307.769	TRUE	TRUE	TRUE	TRUE	147.106	609.386	316.465
SGGMMB4_00091	CDS	713	0	2.06646	1.16824	3.89144e-05	8.29824	42	18	115	356	180	417	79	71	59	259.639	26.7155	99.2937	309.923	259.711	386.628	78.6119	71.7375	76.8667	TRUE	TRUE	TRUE	TRUE	TRUE	TRUE	TRUE	TRUE	185.122	36.341	137.168	505.629	437.733	678.407	238.442	240.222	378.3	TRUE	TRUE	TRUE	TRUE	119.544	540.59	285.655
SGGMMB4_00092	CDS	989	0	1.92501	1.07566	3.37289e-07	8.98527	45	59	235	516	310	673	151	125	81	200.551	63.1301	146.28	323.852	322.458	449.848	108.326	91.0524	76.079	TRUE	TRUE	TRUE	TRUE	TRUE	TRUE	TRUE	TRUE	198.345	119.118	280.299	732.878	753.873	1094.89	455.755	422.926	519.361	TRUE	TRUE	TRUE	TRUE	199.254	860.546	466.014
SGGMMB4_00093	CDS	1802	0	1.47065	0.145595	3.56779e-05	10.2626	160	200	821	1660	794	1365	242	236	157	391.358	117.451	280.48	571.803	453.287	500.754	95.2821	94.3485	80.9321	TRUE	TRUE	TRUE	TRUE	TRUE	TRUE	TRUE	TRUE	705.228	403.791	979.257	2357.71	1930.89	2220.69	730.416	798.484	1006.66	TRUE	TRUE	TRUE	TRUE	696.092	2169.76	845.187
SGGMMB4_00094	CDS	323	0	1.1983	0.320906	0.00088435	10.5478	188	360	985	1736	1034	1307	405	389	188	2565.46	1179.45	1877.36	3336.11	3293.26	2674.97	889.618	867.61	540.669	TRUE	TRUE	TRUE	TRUE	TRUE	TRUE	TRUE	TRUE	828.643	726.823	1174.87	2465.65	2514.53	2126.33	1222.39	1316.15	1205.43	TRUE	TRUE	TRUE	TRUE	910.112	2368.84	1247.99
SGGMMB4_00095	CDS	341	0	2.25463	2.78479	2.41211e-09	9.49717	19	75	188	601	193	754	334	355	220	245.589	232.749	339.404	1093.99	582.251	1461.72	694.933	749.983	599.3	TRUE	TRUE	TRUE	TRUE	TRUE	TRUE	TRUE	TRUE	83.746	151.422	224.239	853.603	469.347	1226.66	1008.1	1201.11	1410.61	TRUE	TRUE	TRUE	TRUE	153.136	849.871	1206.6
SGGMMB4_00096	CDS	389	0	2.28503	2.26685	1.57235e-08	7.77271	11	25	54	186	82	279	83	98	48	124.639	68.0097	85.459	296.795	216.856	474.134	151.384	181.491	114.622	TRUE	TRUE	TRUE	TRUE	TRUE	TRUE	TRUE	TRUE	48.484	50.474	64.409	264.177	199.411	453.898	250.515	331.574	307.769	TRUE	TRUE	TRUE	TRUE	54.4557	305.829	296.619
SGGMMB4_00097	CDS	1460	0	1.84343	1.64467	3.06815e-05	10.8964	172	223	727	1891	716	2368	713	697	398	519.26	161.634	306.546	803.955	504.507	1072.2	346.488	343.92	253.225	TRUE	TRUE	TRUE	TRUE	TRUE	TRUE	TRUE	TRUE	758.12	450.227	867.137	2685.8	1741.2	3852.44	2152.01	2358.24	2551.92	TRUE	TRUE	TRUE	TRUE	691.828	2759.81	2354.06
SGGMMB4_00098	CDS	1259	0	0.712869	0.555663	0.397227	13.7033	1954	4321	8281	12700	5767	11045	4300	4449	2443	6840.82	3631.94	4049.21	6261.4	4712.29	5799.45	2423.22	2545.74	1802.49	TRUE	TRUE	TRUE	TRUE	TRUE	TRUE	TRUE	TRUE	8612.6	8723.9	9877.25	18037.9	14024.5	17968.8	12978.5	15052.8	15664.2	TRUE	TRUE	TRUE	TRUE	9071.25	16677.1	14565.1
SGGMMB4_00099	CDS	725	0	1.71349	1.02549	0.00371462	9.63377	150	45	287	843	536	835	241	262	110	911.933	65.6833	243.701	721.743	760.561	761.369	235.847	260.34	140.939	TRUE	TRUE	TRUE	TRUE	TRUE	TRUE	TRUE	TRUE	661.151	90.853	342.322	1197.32	1303.47	1358.44	727.398	886.453	705.305	TRUE	TRUE	TRUE	TRUE	364.775	1286.41	773.052
SGGMMB4_00100	CDS	1607	0	0.245734	-0.784253	0.00358945	9.25228	116	379	445	517	361	507	127	114	60	318.164	249.577	170.474	199.695	231.099	208.564	56.0711	51.1054	34.6826	TRUE	TRUE	TRUE	TRUE	TRUE	TRUE	TRUE	TRUE	511.29	765.184	530.779	734.298	877.897	824.826	383.318	385.708	384.712	TRUE	TRUE	TRUE	TRUE	602.418	812.34	384.579
SGGMMB4_00101	CDS	1019	0	-0.447	-1.27934	0.0433426	6.69852	26	82	82	87	55	36	18	20	7	112.463	85.157	49.5397	52.9954	55.5259	23.3547	12.5328	14.1395	6.38116	TRUE	TRUE	TRUE	TRUE	TRUE	FALSE	TRUE	TRUE	114.6	165.554	97.806	123.567	133.752	58.568	54.328	67.668	44.883	TRUE	TRUE	TRUE	TRUE	125.987	105.296	55.6263
SGGMMB4_00102	CDS	905	0	-0.950824	-1.82359	0.0216618	5.88589	40	32	34	33	31	19	9	5	6	194.814	37.4181	23.1283	22.6339	35.2387	13.8788	7.05578	3.98015	6.15855	TRUE	TRUE	TRUE	TRUE	TRUE	FALSE	TRUE	TRUE	176.307	64.607	40.554	46.87	75.387	30.911	27.164	16.917	38.471	TRUE	TRUE	TRUE	TRUE	93.8227	51.056	27.5173
SGGMMB4_00103	CDS	980	0	0.353218	-0.817916	0.116845	5.83898	16	26	29	46	36	39	11	3	9	71.962	28.0755	18.2174	29.1357	37.7906	26.3078	7.96375	2.20533	8.53085	TRUE	TRUE	TRUE	TRUE	TRUE	FALSE	TRUE	TRUE	70.523	52.493	34.59	65.334	87.547	63.448	33.201	10.15	57.707	TRUE	TRUE	TRUE	TRUE	52.5353	72.1097	33.686
SGGMMB4_00104	CDS	1010	0	0.0875989	-0.507079	0.535525	6.16613	18	37	43	47	51	34	17	19	5	78.5526	38.7669	26.2096	28.8848	51.9465	22.2538	11.942	13.5522	4.59859	TRUE	TRUE	TRUE	TRUE	TRUE	FALSE	TRUE	TRUE	79.338	74.701	51.289	66.754	124.024	55.314	51.31	64.285	32.059	TRUE	TRUE	TRUE	TRUE	68.4427	82.0307	49.218
SGGMMB4_00105	#N/A	#N/A	0	0.421444	1.40087	0.643606	2.96201	0	2	1	0	3	2	2	3	0	0	0	0	0	0	0	0	0	0	FALSE	FALSE	FALSE	FALSE	FALSE	FALSE	FALSE	FALSE	0	4.038	1.193	0	7.296	3.254	6.036	10.15	0	FALSE	FALSE	FALSE	FALSE	1.74367	3.51667	5.39533
SGGMMB4_00106	CDS	314	0	0.715415	1.75647	0.0174577	9.12033	8	117	389	285	196	339	306	360	111	112.297	394.309	762.664	563.389	642.146	713.702	691.421	825.944	328.374	TRUE	TRUE	TRUE	TRUE	TRUE	TRUE	TRUE	TRUE	35.261	236.218	463.984	404.787	476.642	551.511	923.584	1218.03	711.716	TRUE	TRUE	TRUE	TRUE	245.154	477.647	951.109
SGGMMB4_00107	pseudo	419	0	1.06939	1.07697	0.637166	3.76071	1	0	7	3	2	15	4	4	1	10.5195	0	10.2848	4.44427	4.91047	23.6659	6.77325	6.87739	2.21698	FALSE	TRUE	TRUE	FALSE	FALSE	FALSE	TRUE	FALSE	4.408	0	8.349	4.261	4.864	24.403	12.073	13.534	6.412	FALSE	TRUE	TRUE	TRUE	4.25233	11.176	10.673
SGGMMB4_00108	pseudo	518	0	0.26789	0.00191742	1	3.80515	0	7	6	4	9	5	1	5	1	0	14.3004	7.13075	4.79318	17.8739	6.38097	1.36969	6.95373	1.79327	FALSE	TRUE	TRUE	FALSE	FALSE	FALSE	TRUE	FALSE	0	14.133	7.157	5.681	21.887	8.134	3.018	16.917	6.412	FALSE	TRUE	TRUE	TRUE	7.09667	11.9007	8.78233
SGGMMB4_00109	pseudo	248	0	-0.179205	0.0533682	1	3.54579	2	2	7	8	4	0	1	3	2	35.5458	8.53412	17.3764	20.0231	16.5926	0	2.86088	8.7146	7.49125	TRUE	FALSE	TRUE	FALSE	FALSE	FALSE	TRUE	FALSE	8.815	4.038	8.349	11.362	9.727	0	3.018	10.15	12.824	TRUE	FALSE	TRUE	TRUE	7.06733	7.02967	8.664
SGGMMB4_00110	CDS	590	0	0.160049	-2.61464	0.566189	2.50943	1	0	1	2	0	1	0	0	0	7.47063	0	1.04343	2.10412	0	1.12046	0	0	0	FALSE	FALSE	FALSE	FALSE	FALSE	FALSE	FALSE	FALSE	4.408	0	1.193	2.841	0	1.627	0	0	0	FALSE	FALSE	FALSE	FALSE	1.867	1.48933	0
SGGMMB4_00111	CDS	632	0	0.865741	0.486606	0.755659	3.25918	0	2	3	7	1	4	3	1	0	0	3.34883	2.92225	6.87502	1.62776	4.18398	3.36787	1.13988	0	FALSE	TRUE	FALSE	FALSE	FALSE	FALSE	TRUE	FALSE	0	4.038	3.578	9.942	2.432	6.508	9.055	3.383	0	FALSE	FALSE	FALSE	FALSE	2.53867	6.294	4.146
SGGMMB4_00112	CDS	350	0	0.602683	1.31981	0.574711	3.18065	2	0	2	2	3	3	2	3	1	25.1867	0	3.51783	3.54695	8.81781	5.6663	4.05427	6.17491	2.65404	FALSE	TRUE	TRUE	FALSE	FALSE	FALSE	TRUE	FALSE	8.815	0	2.386	2.841	7.296	4.881	6.036	10.15	6.412	FALSE	FALSE	TRUE	TRUE	3.73367	5.006	7.53267
SGGMMB4_00113	pseudo	365	0	0	2.44413	0.412123	2.24254	0	0	0	0	0	0	1	0	0	0	0	0	0	0	0	1.94383	0	0	FALSE	FALSE	FALSE	FALSE	FALSE	FALSE	FALSE	FALSE	0	0	0	0	0	0	3.018	0	0	FALSE	FALSE	FALSE	FALSE	0	0	1.006
SGGMMB4_00114	pseudo	353	0	-1.78309	-1.78309	0.577683	2.236	0	0	1	0	0	0	0	0	0	0	0	1.74397	0	0	0	0	0	0	FALSE	FALSE	FALSE	FALSE	FALSE	FALSE	FALSE	FALSE	0	0	1.193	0	0	0	0	0	0	FALSE	FALSE	FALSE	FALSE	0.397667	0	0
SGGMMB4_00115	pseudo	782	0	-1.00728	0.299376	0.652301	3.11576	0	1	7	1	2	1	1	4	0	0	1.35324	5.51067	0.793755	2.63106	0.845356	0.907286	3.68494	0	FALSE	FALSE	FALSE	FALSE	FALSE	FALSE	FALSE	FALSE	0	2.019	8.349	1.42	4.864	1.627	3.018	13.534	0	FALSE	FALSE	FALSE	FALSE	3.456	2.637	5.51733
SGGMMB4_00116	pseudo	278	0	0.150398	-0.0558317	1	4.4655	3	6	16	14	9	11	8	2	3	47.5648	22.8395	35.4314	31.2591	33.3047	26.1574	20.4172	5.18278	10.0243	TRUE	TRUE	TRUE	TRUE	TRUE	FALSE	TRUE	TRUE	13.223	12.114	19.084	19.884	21.887	17.896	24.146	6.767	19.236	TRUE	TRUE	TRUE	TRUE	14.807	19.889	16.7163
SGGMMB4_00117	pseudo	848	0	0.429769	-1.00612	0.674392	2.89522	1	1	2	3	2	2	0	0	1	5.19773	1.24791	1.45194	2.19593	2.42628	1.55912	0	0	1.09542	TRUE	TRUE	FALSE	FALSE	FALSE	FALSE	TRUE	FALSE	4.408	2.019	2.386	4.261	4.864	3.254	0	0	6.412	FALSE	TRUE	FALSE	TRUE	2.93767	4.12633	2.13733
SGGMMB4_00118	pseudo	725	0	-0.330854	-2.6284	0.621554	2.44902	0	2	0	1	0	1	0	0	0	0	2.91926	0	0.85616	0	0.911819	0	0	0	FALSE	FALSE	FALSE	FALSE	FALSE	FALSE	FALSE	FALSE	0	4.038	0	1.42	0	1.627	0	0	0	FALSE	FALSE	FALSE	FALSE	1.346	1.01567	0
SGGMMB4_00119	pseudo	1088	0	-2.55303	-3.60825	9.75437e-07	4.71179	9	26	37	3	9	2	1	1	1	36.4605	25.2886	20.9356	1.71153	8.50983	1.2152	0.652112	0.662138	0.853782	TRUE	TRUE	FALSE	TRUE	FALSE	FALSE	TRUE	TRUE	39.669	52.493	44.132	4.261	21.887	3.254	3.018	3.383	6.412	TRUE	TRUE	TRUE	TRUE	45.4313	9.80067	4.271
SGGMMB4_00120	pseudo	179	0	0	0	1	2.16132	0	0	0	0	0	0	0	0	0	0	0	0	0	0	0	0	0	0	FALSE	FALSE	FALSE	FALSE	FALSE	FALSE	FALSE	FALSE	0	0	0	0	0	0	0	0	0	FALSE	FALSE	FALSE	FALSE	0	0	0
SGGMMB4_00121	pseudo	593	0	0.450791	-4.32772	0.091764	3.25695	1	5	1	8	1	5	0	0	0	7.43284	8.92269	1.03815	8.37391	1.73481	5.57394	0	0	0	TRUE	TRUE	FALSE	FALSE	FALSE	FALSE	TRUE	FALSE	4.408	10.095	1.193	11.362	2.432	8.134	0	0	0	FALSE	FALSE	FALSE	FALSE	5.232	7.30933	0
SGGMMB4_00122	CDS	1100	0	0.600853	-0.905936	0.00327925	6.28911	19	28	49	78	39	74	16	6	7	76.1326	26.9368	27.4231	44.0144	36.4737	44.4719	10.32	3.92949	5.91128	TRUE	TRUE	TRUE	TRUE	TRUE	FALSE	TRUE	TRUE	83.746	56.531	58.445	110.784	94.842	120.389	48.292	20.3	44.883	TRUE	TRUE	TRUE	TRUE	66.2407	108.672	37.825
SGGMMB4_00123	pseudo	203	0	2.22145	0.688899	0.453822	2.7779	0	0	1	7	0	1	1	0	0	0	0	3.03262	21.404	0	3.2565	3.49506	0	0	FALSE	FALSE	FALSE	FALSE	FALSE	FALSE	FALSE	FALSE	0	0	1.193	9.942	0	1.627	3.018	0	0	FALSE	FALSE	FALSE	FALSE	0.397667	3.85633	1.006
SGGMMB4_00124	pseudo	680	0	0.83951	-0.951152	0.0689747	4.67288	2	4	21	25	15	16	2	4	1	12.9637	6.22489	19.0118	22.8205	22.6929	15.5546	2.08676	4.23769	1.36605	TRUE	TRUE	TRUE	FALSE	TRUE	FALSE	TRUE	TRUE	8.815	8.076	25.048	35.508	36.478	26.03	6.036	13.534	6.412	TRUE	TRUE	TRUE	TRUE	13.9797	32.672	8.66067
SGGMMB4_00125	pseudo	446	0	-0.509708	0.0273474	0.546179	8.77049	136	306	132	284	123	217	216	104	76	1344.04	726.051	182.202	395.254	283.712	321.641	343.613	167.987	158.29	TRUE	TRUE	TRUE	TRUE	TRUE	TRUE	TRUE	TRUE	599.444	617.8	157.444	403.367	299.117	353.032	651.942	351.874	487.301	TRUE	TRUE	TRUE	TRUE	458.229	351.839	497.039
SGGMMB4_00126	pseudo	833	0	0.19923	0.301952	0.898554	6.67869	28	51	29	78	41	65	34	29	21	148.157	64.7897	21.4322	58.1223	50.6345	51.584	28.9591	25.0802	23.418	TRUE	TRUE	TRUE	TRUE	TRUE	TRUE	TRUE	TRUE	123.415	102.967	34.59	110.784	99.706	105.747	102.62	98.119	134.649	TRUE	TRUE	TRUE	TRUE	86.9907	105.412	111.796
SGGMMB4_00127	CDS	941	0	0.694053	0.415078	0.765573	4.01806	0	2	12	6	8	11	3	3	3	0	2.24916	7.85064	3.95781	8.74597	7.72769	2.26195	2.29673	2.96147	FALSE	TRUE	TRUE	FALSE	FALSE	FALSE	TRUE	FALSE	0	4.038	14.313	8.522	19.455	17.896	9.055	10.15	19.236	FALSE	TRUE	TRUE	TRUE	6.117	15.291	12.8137
SGGMMB4_00128	pseudo	515	0	2.40456	2.58682	0.0176838	4.02743	1	1	2	7	12	9	3	6	5	8.55859	2.05482	2.39076	8.43692	23.9707	11.5527	4.133	8.39309	9.01859	TRUE	TRUE	TRUE	FALSE	FALSE	FALSE	TRUE	FALSE	4.408	2.019	2.386	9.942	29.182	14.642	9.055	20.3	32.059	FALSE	TRUE	TRUE	TRUE	2.93767	17.922	20.4713
SGGMMB4_00129	pseudo	866	0	0.972838	0.659598	0.491608	4.34135	1	9	4	20	8	9	6	5	2	5.08969	10.9978	2.84352	14.3352	9.50341	6.87023	4.91569	4.15939	2.1453	TRUE	TRUE	TRUE	FALSE	FALSE	FALSE	TRUE	FALSE	4.408	18.171	4.771	28.406	19.455	14.642	18.109	16.917	12.824	TRUE	TRUE	TRUE	TRUE	9.11667	20.8343	15.95
SGGMMB4_00130	pseudo	656	0	0.037404	-0.267795	0.905507	5.25117	6	15	30	32	15	18	9	10	4	40.3141	24.1974	28.1534	30.2788	23.5231	18.1391	9.73396	10.9818	5.66411	TRUE	TRUE	TRUE	TRUE	TRUE	FALSE	TRUE	TRUE	26.446	30.284	35.783	45.45	36.478	29.284	27.164	33.834	25.647	TRUE	TRUE	TRUE	TRUE	30.8377	37.0707	28.8817
SGGMMB4_00131	pseudo	788	0	-1.66826	-2.40026	3.80098e-07	6.37649	34	63	126	56	11	24	10	9	4	190.179	84.6048	98.4369	44.1118	14.3606	20.1341	9.00378	8.22799	4.7153	TRUE	TRUE	TRUE	TRUE	TRUE	FALSE	TRUE	TRUE	149.861	127.194	150.288	79.537	26.75	39.045	30.182	30.451	25.647	TRUE	TRUE	TRUE	TRUE	142.448	48.444	28.76
SGGMMB4_00132	pseudo	566	0	0.483207	0.162618	0.903244	3.65702	1	2	7	6	6	5	4	0	2	7.78741	3.73933	7.61369	6.58003	10.9054	5.83983	5.01412	0	3.28238	TRUE	TRUE	FALSE	FALSE	FALSE	FALSE	TRUE	FALSE	4.408	4.038	8.349	8.522	14.591	8.134	12.073	0	12.824	TRUE	TRUE	FALSE	TRUE	5.59833	10.4157	8.299
SGGMMB4_00133	pseudo	644	0	-1.35661	-1.37237	0.00132957	5.92026	32	28	69	27	14	26	14	9	6	219.015	46.0101	65.9594	26.0238	22.364	26.6891	15.4239	10.0678	8.65449	TRUE	TRUE	TRUE	TRUE	TRUE	FALSE	TRUE	TRUE	141.046	56.531	82.301	38.348	34.046	42.299	42.255	30.451	38.471	TRUE	TRUE	TRUE	TRUE	93.2927	38.231	37.059
SGGMMB4_00134	CDS	1352	0	0.134186	1.07251	0.000972361	8.44106	74	97	164	221	113	164	221	135	72	241.248	75.9234	74.6759	101.463	85.9823	80.1888	115.976	71.9341	49.4688	TRUE	TRUE	TRUE	TRUE	TRUE	TRUE	TRUE	TRUE	326.168	195.839	195.613	313.887	274.799	266.808	667.033	456.76	461.654	TRUE	TRUE	TRUE	TRUE	239.207	285.165	528.482
SGGMMB4_00135	CDS	842	0	-0.898897	-1.18803	0.0113918	6.18856	29	35	81	41	21	38	14	11	10	151.808	43.9882	59.2224	30.2249	25.6575	29.8345	11.7969	9.41149	11.0322	TRUE	TRUE	TRUE	TRUE	TRUE	FALSE	TRUE	TRUE	127.823	70.663	96.614	58.233	51.069	61.821	42.255	37.217	64.119	TRUE	TRUE	TRUE	TRUE	98.3667	57.041	47.8637
SGGMMB4_00136	pseudo	284	0	-0.0908458	-0.139469	1	3.07076	0	2	4	2	2	3	2	1	0	0	7.45233	8.67072	4.37124	7.24468	6.98312	4.99646	2.53664	0	FALSE	TRUE	FALSE	FALSE	FALSE	FALSE	TRUE	FALSE	0	4.038	4.771	2.841	4.864	4.881	6.036	3.383	0	FALSE	FALSE	FALSE	FALSE	2.93633	4.19533	3.13967
SGGMMB4_00137	pseudo	266	0	1.85762	0.56804	0.48595	2.69733	1	0	0	1	3	2	1	0	0	16.5702	0	0	2.33352	11.6024	4.97044	2.66728	0	0	FALSE	TRUE	FALSE	FALSE	FALSE	FALSE	TRUE	FALSE	4.408	0	0	1.42	7.296	3.254	3.018	0	0	FALSE	FALSE	FALSE	FALSE	1.46933	3.99	1.006
SGGMMB4_00138	#N/A	#N/A	0	-0.554322	-2.73593	0.14917	3.47159	2	6	6	3	3	6	0	1	0	0	0	0	0	0	0	0	0	0	FALSE	FALSE	FALSE	FALSE	FALSE	FALSE	FALSE	FALSE	8.815	12.114	7.157	4.261	7.296	9.761	0	3.383	0	TRUE	TRUE	FALSE	TRUE	9.362	7.106	1.12767
SGGMMB4_00139	#N/A	#N/A	0	0	0	1	2.16132	0	0	0	0	0	0	0	0	0	0	0	0	0	0	0	0	0	0	FALSE	FALSE	FALSE	FALSE	FALSE	FALSE	FALSE	FALSE	0	0	0	0	0	0	0	0	0	FALSE	FALSE	FALSE	FALSE	0	0	0
SGGMMB4_00140	CDS	1313	0	1.71076	3.41092	7.14609e-14	7.29594	8	6	35	74	28	97	115	107	55	26.8556	4.83579	16.4103	34.9832	21.9382	48.8375	62.1418	58.7079	38.9111	TRUE	TRUE	TRUE	FALSE	TRUE	TRUE	TRUE	TRUE	35.261	12.114	41.747	105.103	68.092	157.807	347.099	362.025	352.652	TRUE	TRUE	TRUE	TRUE	29.7073	110.334	353.925
SGGMMB4_00141	pseudo	125	0	0.48631	0.201145	0.906062	3.47793	0	3	5	4	4	6	2	1	2	0	25.3976	24.6248	19.8629	32.9198	31.7313	11.352	5.76325	14.8626	FALSE	TRUE	TRUE	FALSE	TRUE	FALSE	TRUE	TRUE	0	6.057	5.964	5.681	9.727	9.761	6.036	3.383	12.824	FALSE	TRUE	TRUE	TRUE	4.007	8.38967	7.41433
SGGMMB4_00142	CDS	221	0	2.03527	2.74451	0.0108769	3.97294	1	2	1	7	4	12	9	6	2	19.9442	9.57675	2.78562	19.6607	18.6198	35.8951	28.8936	19.5586	8.40647	TRUE	TRUE	TRUE	FALSE	TRUE	FALSE	TRUE	TRUE	4.408	4.038	1.193	9.942	9.727	19.523	27.164	20.3	12.824	FALSE	TRUE	TRUE	TRUE	3.213	13.064	20.096
SGGMMB4_00143	#N/A	#N/A	0	-0.352014	1.59473	0.171631	3.2292	0	4	1	3	1	1	3	4	2	0	0	0	0	0	0	0	0	0	FALSE	FALSE	FALSE	FALSE	FALSE	FALSE	FALSE	FALSE	0	8.076	1.193	4.261	2.432	1.627	9.055	13.534	12.824	FALSE	FALSE	TRUE	TRUE	3.08967	2.77333	11.8043
SGGMMB4_00144	CDS	452	0	0.290322	0.797872	0.691054	4.3328	2	5	11	16	8	3	12	5	1	19.503	11.7061	14.9819	21.9723	18.2079	4.38762	18.8362	7.9691	2.05512	TRUE	TRUE	TRUE	TRUE	FALSE	FALSE	TRUE	TRUE	8.815	10.095	13.12	22.725	19.455	4.881	36.219	16.917	6.412	TRUE	TRUE	TRUE	TRUE	10.6767	15.687	19.8493
SGGMMB4_00145	pseudo	242	0	0.426995	-0.6973	0.594681	3.76605	1	7	4	7	5	9	0	2	2	18.2135	30.61	10.1756	17.9546	21.255	24.5852	0	5.95377	7.67698	TRUE	TRUE	FALSE	TRUE	TRUE	FALSE	TRUE	TRUE	4.408	14.133	4.771	9.942	12.159	14.642	0	6.767	12.824	TRUE	TRUE	FALSE	TRUE	7.77067	12.2477	6.53033
SGGMMB4_00146	CDS	2024	0	2.84776	0.832488	6.29926e-28	9.01056	32	71	113	744	422	812	81	79	49	69.6866	37.1217	34.3701	228.168	214.491	265.211	28.3939	28.1186	22.4885	TRUE	TRUE	TRUE	TRUE	TRUE	TRUE	TRUE	TRUE	141.046	143.346	134.782	1056.71	1026.24	1321.02	244.478	267.289	314.181	TRUE	TRUE	TRUE	TRUE	139.725	1134.66	275.316
SGGMMB4_00147	pseudo	278	0	1.07693	1.06904	0.0974525	5.55429	3	13	20	42	28	23	20	20	3	47.5648	49.4856	44.2893	93.7773	103.615	54.6927	51.043	51.8278	10.0243	TRUE	TRUE	TRUE	TRUE	TRUE	TRUE	TRUE	TRUE	13.223	26.246	23.855	59.653	68.092	37.418	60.365	67.668	19.236	TRUE	TRUE	TRUE	TRUE	21.108	55.0543	49.0897
SGGMMB4_00148	pseudo	224	0	-2.53201	0.759435	0.261303	2.45063	0	0	2	0	0	0	2	0	0	0	0	5.49662	0	0	0	6.3348	0	0	FALSE	FALSE	FALSE	FALSE	FALSE	FALSE	FALSE	FALSE	0	0	2.386	0	0	0	6.036	0	0	FALSE	FALSE	FALSE	FALSE	0.795333	0	2.012
SGGMMB4_00149	pseudo	326	0	-0.334745	-1.414	0.398043	4.15888	3	3	21	7	8	9	2	2	1	40.5614	9.73832	39.6566	13.3283	25.2453	18.2504	4.35275	4.41967	2.84943	TRUE	TRUE	TRUE	FALSE	TRUE	FALSE	TRUE	TRUE	13.223	6.057	25.048	9.942	19.455	14.642	6.036	6.767	6.412	TRUE	TRUE	TRUE	TRUE	14.776	14.6797	6.405
SGGMMB4_00150	pseudo	581	0	1.1338	-0.0476976	0.157832	5.79541	5	6	47	25	36	73	8	15	4	37.9318	10.9284	49.8007	26.709	63.7432	83.0603	9.76933	18.5991	6.39528	TRUE	TRUE	TRUE	TRUE	TRUE	FALSE	TRUE	TRUE	22.038	12.114	56.06	35.508	87.547	118.762	24.146	50.751	25.647	TRUE	TRUE	TRUE	TRUE	30.0707	80.6057	33.5147
SGGMMB4_00151	CDS	464	0	0.592014	0.279568	0.386266	7.72035	30	82	132	140	97	214	84	61	22	284.979	187.015	175.134	187.285	215.061	304.889	128.444	94.7086	44.0434	TRUE	TRUE	TRUE	TRUE	TRUE	TRUE	TRUE	TRUE	132.23	165.554	157.444	198.843	235.889	348.151	253.533	206.388	141.061	TRUE	TRUE	TRUE	TRUE	151.743	260.961	200.327
SGGMMB4_00152	pseudo	236	0	-0.839514	-0.772803	0.406078	4.75176	7	14	24	5	13	12	8	6	1	130.736	62.7764	62.6055	13.1508	56.6681	33.6137	24.0508	18.3154	3.93608	TRUE	TRUE	TRUE	TRUE	TRUE	FALSE	TRUE	TRUE	30.854	28.265	28.626	7.102	31.614	19.523	24.146	20.3	6.412	TRUE	TRUE	TRUE	TRUE	29.2483	19.413	16.9527
SGGMMB4_00153	CDS	1598	0	-0.257457	-0.952057	0.00990294	9.89306	316	403	1004	727	458	629	215	193	92	871.605	266.876	386.786	282.391	294.847	260.208	95.4581	87.0078	53.4795	TRUE	TRUE	TRUE	TRUE	TRUE	TRUE	TRUE	TRUE	1392.83	813.638	1197.53	1032.56	1113.79	1023.3	648.923	652.998	589.891	TRUE	TRUE	TRUE	TRUE	1134.66	1056.55	630.604
SGGMMB4_00154	#N/A	#N/A	0	-0.798922	-0.660399	0.782889	3.14683	0	3	6	2	1	3	3	0	0	0	0	0	0	0	0	0	0	0	FALSE	FALSE	FALSE	FALSE	FALSE	FALSE	FALSE	FALSE	0	6.057	7.157	2.841	2.432	4.881	9.055	0	0	FALSE	FALSE	FALSE	FALSE	4.40467	3.38467	3.01833
SGGMMB4_00155	pseudo	1088	0	-0.0642781	-0.576426	0.447604	6.60871	18	50	87	74	43	64	29	12	14	72.9211	48.632	49.227	42.2178	40.6581	38.8864	18.9112	7.94566	11.9529	TRUE	TRUE	TRUE	TRUE	TRUE	FALSE	TRUE	TRUE	79.338	100.948	103.77	105.103	104.569	104.12	87.529	40.601	89.766	TRUE	TRUE	TRUE	TRUE	94.6853	104.597	72.632
SGGMMB4_00156	CDS	1166	0	0.0506737	-0.714735	0.757024	3.82324	4	6	4	10	3	7	2	2	1	15.1207	5.44544	2.11191	5.32347	2.64685	3.96868	1.21698	1.23569	0.796668	TRUE	TRUE	FALSE	FALSE	FALSE	FALSE	TRUE	FALSE	17.631	12.114	4.771	14.203	7.296	11.388	6.036	6.767	6.412	TRUE	TRUE	TRUE	TRUE	11.5053	10.9623	6.405
SGGMMB4_00157	CDS	215	0	1.91217	0.726497	0.626723	2.6388	0	0	1	0	4	1	0	1	0	0	0	2.86335	0	19.1394	3.07474	0	3.35073	0	FALSE	FALSE	FALSE	FALSE	FALSE	FALSE	FALSE	FALSE	0	0	1.193	0	9.727	1.627	0	3.383	0	FALSE	FALSE	FALSE	FALSE	0.397667	3.78467	1.12767
SGGMMB4_00158	pseudo	452	0	0.203134	0.751387	0.95919	2.63676	0	1	1	1	0	2	1	0	1	0	2.34122	1.36199	1.37327	0	2.92508	1.56968	0	2.05512	FALSE	FALSE	FALSE	FALSE	FALSE	FALSE	FALSE	FALSE	0	2.019	1.193	1.42	0	3.254	3.018	0	6.412	FALSE	FALSE	FALSE	FALSE	1.07067	1.558	3.14333
SGGMMB4_00159	#N/A	#N/A	0	-0.846926	-3.15406	0.493587	2.51482	1	1	1	0	0	2	0	0	0	0	0	0	0	0	0	0	0	0	FALSE	FALSE	FALSE	FALSE	FALSE	FALSE	FALSE	FALSE	4.408	2.019	1.193	0	0	3.254	0	0	0	FALSE	FALSE	FALSE	FALSE	2.54	1.08467	0
SGGMMB4_00160	pseudo	296	0	0.9873	0.837061	0.56774	3.85599	2	0	7	12	3	8	4	4	1	29.7816	0	14.5586	25.1642	10.4265	17.8667	9.58781	9.73522	3.13823	FALSE	TRUE	TRUE	FALSE	TRUE	FALSE	TRUE	TRUE	8.815	0	8.349	17.044	7.296	13.015	12.073	13.534	6.412	FALSE	TRUE	TRUE	TRUE	5.72133	12.4517	10.673
SGGMMB4_00161	pseudo	536	0	0.311341	1.0147	0.375398	4.36048	3	5	9	12	6	9	5	8	6	24.6698	9.87156	10.3369	13.8966	11.5158	11.1	6.61845	10.7523	10.3983	TRUE	TRUE	TRUE	FALSE	TRUE	FALSE	TRUE	TRUE	13.223	10.095	10.735	17.044	14.591	14.642	15.091	27.067	38.471	TRUE	TRUE	TRUE	TRUE	11.351	15.4257	26.8763
SGGMMB4_00162	pseudo	302	0	-2.85914	-0.515981	0.119062	2.91141	1	4	3	1	0	0	1	0	2	14.5949	14.0163	6.11544	2.05535	0	0	2.34933	0	6.15175	TRUE	FALSE	FALSE	FALSE	FALSE	FALSE	TRUE	FALSE	4.408	8.076	3.578	1.42	0	0	3.018	0	12.824	TRUE	FALSE	FALSE	TRUE	5.354	0.473333	5.28067
SGGMMB4_00163	pseudo	317	0	-1.7034	-5.28475	0.0584881	3.14105	6	2	4	1	4	0	0	0	0	83.426	6.67654	7.76809	1.9581	12.981	0	0	0	0	TRUE	FALSE	FALSE	FALSE	FALSE	FALSE	TRUE	FALSE	26.446	4.038	4.771	1.42	9.727	0	0	0	0	TRUE	FALSE	FALSE	TRUE	11.7517	3.71567	0
SGGMMB4_00164	pseudo	275	0	-0.245802	-0.527212	0.995797	2.97258	0	1	5	4	0	2	1	0	1	0	3.84811	11.1931	9.0286	0	4.80777	2.57999	0	3.37787	FALSE	FALSE	FALSE	FALSE	FALSE	FALSE	FALSE	FALSE	0	2.019	5.964	5.681	0	3.254	3.018	0	6.412	FALSE	FALSE	FALSE	FALSE	2.661	2.97833	3.14333
SGGMMB4_00165	CDS	560	0	1.1978	-0.893783	0.0998146	4.14764	5	2	5	7	11	20	3	1	0	39.3542	3.7794	5.49662	7.75895	20.2075	23.6096	3.80088	1.28644	0	TRUE	TRUE	FALSE	FALSE	FALSE	FALSE	TRUE	FALSE	22.038	4.038	5.964	9.942	26.75	32.538	9.055	3.383	0	TRUE	TRUE	FALSE	TRUE	10.68	23.0767	4.146
SGGMMB4_00166	CDS	665	0	-0.664344	-1.19134	0.169943	5.25388	8	17	47	19	10	25	9	8	0	53.0247	27.0525	43.5101	17.7348	15.4698	24.8522	9.60222	8.66655	0	TRUE	TRUE	FALSE	TRUE	TRUE	FALSE	TRUE	TRUE	35.261	34.322	56.06	26.986	24.318	40.672	27.164	27.067	0	TRUE	TRUE	FALSE	TRUE	41.881	30.6587	18.077
SGGMMB4_00167	CDS	254	0	-0.273498	-0.409191	0.874808	5.2686	9	10	40	17	9	33	6	12	5	156.177	41.6626	96.9482	41.544	36.4516	85.8869	16.7598	34.035	18.2857	TRUE	TRUE	TRUE	TRUE	TRUE	TRUE	TRUE	TRUE	39.669	20.19	47.71	24.145	21.887	53.687	18.109	40.601	32.059	TRUE	TRUE	TRUE	TRUE	35.8563	33.2397	30.2563
SGGMMB4_00168	CDS	626	0	0.122975	0.0894467	1	6.28957	27	19	46	44	19	80	21	19	17	190.107	32.1188	45.2373	43.6286	31.2239	84.4816	23.801	21.8654	25.2261	TRUE	TRUE	TRUE	TRUE	TRUE	TRUE	TRUE	TRUE	119.007	38.36	54.867	62.493	46.205	130.15	63.383	64.285	109.002	TRUE	TRUE	TRUE	TRUE	70.7447	79.616	78.89
SGGMMB4_00169	CDS	320	0	-0.120848	-0.863586	0.405907	6.10996	14	13	97	42	39	41	12	15	6	192.836	42.9906	186.61	81.469	125.378	84.6994	26.6062	33.7691	17.4172	TRUE	TRUE	TRUE	TRUE	TRUE	TRUE	TRUE	TRUE	61.707	26.246	115.698	59.653	94.842	66.702	36.219	50.751	38.471	TRUE	TRUE	TRUE	TRUE	67.8837	73.7323	41.8137
SGGMMB4_00170	CDS	290	0	0.90281	0.818118	0.131571	5.72096	4	19	22	35	32	37	20	15	9	60.7955	69.3324	46.7023	74.914	113.517	84.3433	48.9309	37.2624	28.8284	TRUE	TRUE	TRUE	TRUE	TRUE	TRUE	TRUE	TRUE	17.631	38.36	26.241	49.711	77.819	60.194	60.365	50.751	57.707	TRUE	TRUE	TRUE	TRUE	27.4107	62.5747	56.2743
SGGMMB4_00171	CDS	605	0	-0.149066	-0.534481	0.673248	6.85447	36	52	87	102	60	46	10	31	23	262.275	90.9554	88.5273	104.65	102.024	50.2631	11.7272	36.9134	35.3141	TRUE	TRUE	TRUE	TRUE	TRUE	TRUE	TRUE	TRUE	158.676	104.986	103.77	144.871	145.911	74.836	30.182	104.886	147.473	TRUE	TRUE	TRUE	TRUE	122.477	121.873	94.1803
SGGMMB4_00172	CDS	1514	0	-0.365239	-0.673418	0.409764	6.72559	40	35	99	63	51	59	29	29	7	116.451	24.4637	40.2553	25.829	34.6539	25.7616	13.5901	13.7991	4.29485	TRUE	TRUE	TRUE	TRUE	TRUE	FALSE	TRUE	TRUE	176.307	70.663	118.083	89.479	124.024	95.986	87.529	98.119	44.883	TRUE	TRUE	TRUE	TRUE	121.684	103.163	76.8437
SGGMMB4_00173	CDS	668	0	0.255182	-0.0587216	0.776681	6.37121	16	33	57	65	28	69	24	24	9	105.573	52.2779	52.5305	60.399	43.121	68.284	25.4909	25.8829	12.5153	TRUE	TRUE	TRUE	TRUE	TRUE	TRUE	TRUE	TRUE	70.523	66.625	67.987	92.32	68.092	112.254	72.438	81.202	57.707	TRUE	TRUE	TRUE	TRUE	68.3783	90.8887	70.449
SGGMMB4_00174	CDS	1016	0	-0.584195	0.148423	0.324044	9.02596	169	338	161	324	155	211	256	140	103	733.166	352.049	97.5541	197.945	156.944	137.289	178.771	99.2686	94.1715	TRUE	TRUE	TRUE	TRUE	TRUE	TRUE	TRUE	TRUE	744.897	682.406	192.035	460.179	376.936	343.271	772.672	473.677	660.422	TRUE	TRUE	TRUE	TRUE	539.779	393.462	635.59
SGGMMB4_00175	CDS	857	0	-0.272596	-0.0440292	0.941131	12.4897	1365	4448	1967	4255	1811	3408	2294	1455	999	7020.39	5492.43	1412.98	3081.85	2173.93	2628.85	1899.17	1223.09	1082.83	TRUE	TRUE	TRUE	TRUE	TRUE	TRUE	TRUE	TRUE	6016.48	8980.31	2346.16	6043.4	4404.08	5544.39	6923.86	4922.86	6405.45	TRUE	TRUE	TRUE	TRUE	5780.98	5330.62	6084.06
SGGMMB4_00176	CDS	398	0	-0.616751	-1.28962	0.0129016	7.21037	50	70	182	79	80	75	41	21	8	553.728	186.121	281.515	123.208	206.783	124.573	73.089	38.0114	18.6717	TRUE	TRUE	TRUE	TRUE	TRUE	TRUE	TRUE	TRUE	220.384	141.327	217.082	112.204	194.548	122.016	123.748	71.052	51.295	TRUE	TRUE	TRUE	TRUE	192.931	142.923	82.0317
SGGMMB4_00177	pseudo	350	0	0.295849	-0.585278	0.775226	4.12355	1	9	8	14	2	13	7	0	0	12.5934	27.2117	14.0713	24.8287	5.87854	24.554	14.19	0	0	TRUE	TRUE	FALSE	TRUE	FALSE	FALSE	TRUE	TRUE	4.408	18.171	9.542	19.884	4.864	21.149	21.128	0	0	TRUE	TRUE	FALSE	TRUE	10.707	15.299	7.04267
SGGMMB4_00178	pseudo	221	0	1.27664	1.45539	0.505837	3.16537	0	2	1	6	3	1	2	2	1	0	9.57675	2.78562	16.852	13.9649	2.99126	6.42079	6.51952	4.20323	FALSE	TRUE	TRUE	FALSE	FALSE	FALSE	TRUE	FALSE	0	4.038	1.193	8.522	7.296	1.627	6.036	6.767	6.412	FALSE	FALSE	TRUE	TRUE	1.74367	5.815	6.405
SGGMMB4_00179	CDS	731	0	-0.242877	-0.920588	0.653067	4.01727	2	10	8	12	4	6	3	3	0	12.0593	14.4765	6.7373	10.1896	5.62924	5.42601	2.91175	2.95653	0	TRUE	TRUE	FALSE	FALSE	FALSE	FALSE	TRUE	FALSE	8.815	20.19	9.542	17.044	9.727	9.761	9.055	10.15	0	TRUE	TRUE	FALSE	TRUE	12.849	12.1773	6.40167
SGGMMB4_00180	pseudo	566	0	0.127367	-0.437004	0.918676	3.81674	4	5	4	4	8	7	1	5	0	31.1496	9.34833	4.35068	4.38669	14.5406	8.17576	1.25353	6.36402	0	TRUE	TRUE	FALSE	FALSE	FALSE	FALSE	TRUE	FALSE	17.631	10.095	4.771	5.681	19.455	11.388	3.018	16.917	0	TRUE	TRUE	FALSE	TRUE	10.8323	12.1747	6.645
SGGMMB4_00181	pseudo	149	0	-2.40664	-4.72048	0.0124398	2.8988	2	4	4	1	1	0	0	0	0	59.1634	28.4089	16.5267	4.16588	6.90432	0	0	0	0	TRUE	FALSE	FALSE	TRUE	FALSE	FALSE	TRUE	TRUE	8.815	8.076	4.771	1.42	2.432	0	0	0	0	TRUE	FALSE	FALSE	TRUE	7.22067	1.284	0
SGGMMB4_00182	pseudo	539	0	-0.37928	-0.252988	0.996539	3.79602	0	4	14	10	3	2	0	2	4	0	7.85329	15.9902	11.5161	5.72585	2.45295	0	2.67312	6.89362	FALSE	TRUE	FALSE	FALSE	FALSE	FALSE	TRUE	FALSE	0	8.076	16.699	14.203	7.296	3.254	0	6.767	25.647	FALSE	TRUE	FALSE	TRUE	8.25833	8.251	10.8047
SGGMMB4_00183	CDS	215	0	-0.207249	-1.7823	0.806258	2.30843	0	0	1	0	0	1	0	0	0	0	0	2.86335	0	0	3.07474	0	0	0	FALSE	FALSE	FALSE	FALSE	FALSE	FALSE	FALSE	FALSE	0	0	1.193	0	0	1.627	0	0	0	FALSE	FALSE	FALSE	FALSE	0.397667	0.542333	0
SGGMMB4_00184	CDS	185	0	0	0	1	2.16132	0	0	0	0	0	0	0	0	0	0	0	0	0	0	0	0	0	0	FALSE	FALSE	FALSE	FALSE	FALSE	FALSE	FALSE	FALSE	0	0	0	0	0	0	0	0	0	FALSE	FALSE	FALSE	FALSE	0	0	0
SGGMMB4_00185	CDS	764	0	-1.49506	-0.160542	0.429461	4.26742	16	0	7	6	3	6	7	7	3	92.3073	0	5.64051	4.87474	4.03957	5.19164	6.50063	6.60058	3.64757	FALSE	TRUE	TRUE	FALSE	FALSE	FALSE	TRUE	FALSE	70.523	0	8.349	8.522	7.296	9.761	21.128	23.684	19.236	FALSE	TRUE	TRUE	TRUE	26.2907	8.52633	21.3493
SGGMMB4_00186	CDS	911	0	-0.06994	-1.0193	0.635734	3.93422	7	4	5	8	6	8	4	0	1	33.868	4.64646	3.37882	5.45086	6.77548	5.80521	3.11525	0	1.01966	TRUE	TRUE	FALSE	FALSE	FALSE	FALSE	TRUE	FALSE	30.854	8.076	5.964	11.362	14.591	13.015	12.073	0	6.412	TRUE	TRUE	FALSE	TRUE	14.9647	12.9893	6.16167
SGGMMB4_00187	CDS	2276	0	-0.084745	0.220478	0.975163	4.39481	6	4	13	7	11	9	5	6	4	11.6195	1.85981	3.51629	1.90906	4.97196	2.61407	1.55865	1.89914	1.63254	TRUE	TRUE	TRUE	FALSE	FALSE	FALSE	TRUE	FALSE	26.446	8.076	15.506	9.942	26.75	14.642	15.091	20.3	25.647	TRUE	TRUE	TRUE	TRUE	16.676	17.1113	20.346
SGGMMB4_00189	pseudo	740	0	1.90922	2.01436	0.277233	3.16389	0	1	1	6	2	3	0	3	2	0	1.43004	0.83192	5.03283	2.78039	2.68001	0	2.92057	2.51058	FALSE	TRUE	FALSE	FALSE	FALSE	FALSE	TRUE	FALSE	0	2.019	1.193	8.522	4.864	4.881	0	10.15	12.824	FALSE	TRUE	FALSE	TRUE	1.07067	6.089	7.658
SGGMMB4_00190	#N/A	#N/A	0	-0.467563	-0.466029	0.937821	3.4922	2	7	2	5	2	4	4	1	0	0	0	0	0	0	0	0	0	0	FALSE	FALSE	FALSE	FALSE	FALSE	FALSE	FALSE	FALSE	8.815	14.133	2.386	7.102	4.864	6.508	12.073	3.383	0	FALSE	TRUE	FALSE	TRUE	8.44467	6.158	5.152
SGGMMB4_00191	pseudo	164	0	-0.164814	-0.0775385	1	3.21066	1	4	2	4	4	0	2	2	0	26.8761	25.8105	7.50757	15.1394	25.0913	0	8.65241	8.78545	0	TRUE	FALSE	FALSE	FALSE	FALSE	FALSE	TRUE	FALSE	4.408	8.076	2.386	5.681	9.727	0	6.036	6.767	0	FALSE	FALSE	FALSE	FALSE	4.95667	5.136	4.26767
SGGMMB4_00192	CDS	359	0	0.109703	0.74032	0.306696	5.58715	4	21	28	30	16	25	22	15	11	49.1106	61.9021	48.015	51.8704	45.8493	46.0354	43.479	30.1006	28.4626	TRUE	TRUE	TRUE	TRUE	TRUE	TRUE	TRUE	TRUE	17.631	42.398	33.397	42.609	38.91	40.672	66.401	50.751	70.53	TRUE	TRUE	TRUE	TRUE	31.142	40.7303	62.5607
SGGMMB4_00193	pseudo	470	0	-0.864152	-0.778653	0.105486	5.70602	20	29	43	31	15	21	10	15	6	187.561	65.2951	56.3228	40.9409	32.8323	29.5371	15.0957	22.9917	11.8585	TRUE	TRUE	TRUE	TRUE	TRUE	TRUE	TRUE	TRUE	88.153	58.55	51.289	44.029	36.478	34.164	30.182	50.751	38.471	TRUE	TRUE	TRUE	TRUE	65.9973	38.2237	39.8013
SGGMMB4_00194	CDS	242	0	-2.48668	-0.827859	0.000315841	4.69286	6	15	37	6	2	4	10	3	4	109.281	65.5928	94.1239	15.3897	8.50202	10.9268	29.3181	8.93066	15.354	TRUE	TRUE	TRUE	TRUE	FALSE	FALSE	TRUE	TRUE	26.446	30.284	44.132	8.522	4.864	6.508	30.182	10.15	25.647	TRUE	TRUE	TRUE	TRUE	33.6207	6.63133	21.993
SGGMMB4_00195	CDS	155	0	-0.899632	-0.192016	0.293452	5.57526	4	27	56	14	13	25	15	12	10	113.746	184.337	222.418	56.0647	86.2818	106.624	68.6611	55.7734	59.93	TRUE	TRUE	TRUE	TRUE	TRUE	TRUE	TRUE	TRUE	17.631	54.512	66.795	19.884	31.614	40.672	45.274	40.601	64.119	TRUE	TRUE	TRUE	TRUE	46.3127	30.7233	49.998
SGGMMB4_00196	CDS	464	0	-0.712684	-1.40207	0.439544	3.53616	2	4	9	3	5	3	1	2	0	18.9986	9.12268	11.9409	4.01325	11.0856	4.27415	1.52909	3.1052	0	TRUE	TRUE	FALSE	FALSE	FALSE	FALSE	TRUE	FALSE	8.815	8.076	10.735	4.261	12.159	4.881	3.018	6.767	0	TRUE	TRUE	FALSE	TRUE	9.20867	7.10033	3.26167
SGGMMB4_00197	CDS	149	0	0	2.45436	0.412123	2.24316	0	0	0	0	0	0	0	1	0	0	0	0	0	0	0	0	4.83494	0	FALSE	FALSE	FALSE	FALSE	FALSE	FALSE	FALSE	FALSE	0	0	0	0	0	0	0	3.383	0	FALSE	FALSE	FALSE	FALSE	0	0	1.12767
SGGMMB4_00198	CDS	278	0	0	0	1	2.16132	0	0	0	0	0	0	0	0	0	0	0	0	0	0	0	0	0	0	FALSE	FALSE	FALSE	FALSE	FALSE	FALSE	FALSE	FALSE	0	0	0	0	0	0	0	0	0	FALSE	FALSE	FALSE	FALSE	0	0	0
SGGMMB4_00199	pseudo	239	0	0	0	1	2.16132	0	0	0	0	0	0	0	0	0	0	0	0	0	0	0	0	0	0	FALSE	FALSE	FALSE	FALSE	FALSE	FALSE	FALSE	FALSE	0	0	0	0	0	0	0	0	0	FALSE	FALSE	FALSE	FALSE	0	0	0
SGGMMB4_00200	pseudo	218	0	-0.295957	-1.871	0.804432	2.31675	1	0	0	0	0	1	0	0	0	20.2187	0	0	0	0	3.03243	0	0	0	FALSE	FALSE	FALSE	FALSE	FALSE	FALSE	FALSE	FALSE	4.408	0	0	0	0	1.627	0	0	0	FALSE	FALSE	FALSE	FALSE	1.46933	0.542333	0
SGGMMB4_00201	#N/A	#N/A	0	-0.533402	-0.856019	0.94304	2.67512	0	0	4	2	0	1	1	0	0	0	0	0	0	0	0	0	0	0	FALSE	FALSE	FALSE	FALSE	FALSE	FALSE	FALSE	FALSE	0	0	4.771	2.841	0	1.627	3.018	0	0	FALSE	FALSE	FALSE	FALSE	1.59033	1.48933	1.006
SGGMMB4_00202	CDS	1226	0	0.302106	0.651942	0.784815	3.9199	3	4	5	6	7	6	5	5	1	10.7855	3.45263	2.51069	3.03776	5.87374	3.23525	2.89355	2.93804	0.757679	TRUE	TRUE	FALSE	FALSE	FALSE	FALSE	TRUE	FALSE	13.223	8.076	5.964	8.522	17.023	9.761	15.091	16.917	6.412	TRUE	TRUE	TRUE	TRUE	9.08767	11.7687	12.8067
SGGMMB4_00203	CDS	653	0	1.65444	-1.8562	0.342228	2.57523	0	1	0	0	2	3	0	0	0	0	1.62057	0	0	3.15082	3.03707	0	0	0	FALSE	FALSE	FALSE	FALSE	FALSE	FALSE	FALSE	FALSE	0	2.019	0	0	4.864	4.881	0	0	0	FALSE	FALSE	FALSE	FALSE	0.673	3.24833	0
SGGMMB4_00204	CDS	821	0	-0.290448	0.414324	0.937821	3.00588	1	2	2	1	3	1	0	4	0	5.36867	2.57791	1.49969	0.756049	3.75911	0.805199	0	3.5099	0	TRUE	FALSE	FALSE	FALSE	FALSE	FALSE	TRUE	FALSE	4.408	4.038	2.386	1.42	7.296	1.627	0	13.534	0	FALSE	FALSE	FALSE	FALSE	3.61067	3.44767	4.51133
SGGMMB4_00205	CDS	284	0	3.15345	3.43564	0.253961	2.58289	0	0	0	2	1	1	0	0	2	0	0	0	4.37124	3.62234	2.32771	0	0	6.54165	FALSE	TRUE	FALSE	FALSE	FALSE	FALSE	TRUE	FALSE	0	0	0	2.841	2.432	1.627	0	0	12.824	FALSE	FALSE	FALSE	FALSE	0	2.3	4.27467
SGGMMB4_00206	CDS	923	0	-0.669428	-0.412847	0.608243	5.42759	19	16	29	23	7	28	7	19	4	90.7322	18.3442	19.3424	15.4675	7.80196	20.0541	5.38081	14.8296	4.02563	TRUE	TRUE	TRUE	TRUE	FALSE	FALSE	TRUE	TRUE	83.746	32.303	34.59	32.667	17.023	45.553	21.128	64.285	25.647	TRUE	TRUE	TRUE	TRUE	50.213	31.7477	37.02
SGGMMB4_00207	#N/A	#N/A	0	-0.75085	-4.20214	0.190344	2.88763	0	4	3	1	1	3	0	0	0	0	0	0	0	0	0	0	0	0	FALSE	FALSE	FALSE	FALSE	FALSE	FALSE	FALSE	FALSE	0	8.076	3.578	1.42	2.432	4.881	0	0	0	FALSE	FALSE	FALSE	FALSE	3.88467	2.911	0
SGGMMB4_00208	CDS	404	0	-0.665698	-0.572347	0.291292	10.7258	264	1045	2310	1169	566	808	534	468	204	2880.26	2737.26	3520.01	1796.08	1441.26	1322.14	937.801	834.53	469.056	TRUE	TRUE	TRUE	TRUE	TRUE	TRUE	TRUE	TRUE	1163.63	2109.81	2755.28	1660.34	1376.43	1314.52	1611.74	1583.43	1308.02	TRUE	TRUE	TRUE	TRUE	2009.57	1450.43	1501.07
SGGMMB4_00210	CDS	116	0	-1.20173	-3.58283	0.437395	2.58112	0	4	0	0	1	1	0	0	0	0	36.4907	0	0	8.86848	5.69887	0	0	0	FALSE	FALSE	FALSE	FALSE	FALSE	FALSE	FALSE	FALSE	0	8.076	0	0	2.432	1.627	0	0	0	FALSE	FALSE	FALSE	FALSE	2.692	1.353	0
SGGMMB4_00211	CDS	179	0	0	0	1	2.16132	0	0	0	0	0	0	0	0	0	0	0	0	0	0	0	0	0	0	FALSE	FALSE	FALSE	FALSE	FALSE	FALSE	FALSE	FALSE	0	0	0	0	0	0	0	0	0	FALSE	FALSE	FALSE	FALSE	0	0	0
SGGMMB4_00212	pseudo	191	0	0	0	1	2.16132	0	0	0	0	0	0	0	0	0	0	0	0	0	0	0	0	0	0	FALSE	FALSE	FALSE	FALSE	FALSE	FALSE	FALSE	FALSE	0	0	0	0	0	0	0	0	0	FALSE	FALSE	FALSE	FALSE	0	0	0
SGGMMB4_00213	pseudo	1061	0	0.303584	0.563634	0.73596	5.26132	6	21	10	28	10	26	12	11	9	24.9256	20.9452	5.80227	16.3808	9.69599	16.1996	8.02448	7.46887	7.87958	TRUE	TRUE	TRUE	FALSE	FALSE	FALSE	TRUE	FALSE	26.446	42.398	11.928	39.769	24.318	42.299	36.219	37.217	57.707	TRUE	TRUE	TRUE	TRUE	26.924	35.462	43.7143
SGGMMB4_00214	CDS	251	0	0.251805	0.241349	0.97787	4.63518	0	10	18	13	13	12	5	9	3	0	42.1606	44.1481	32.1487	53.2816	31.6049	14.1334	25.8313	11.1026	FALSE	TRUE	TRUE	FALSE	TRUE	TRUE	TRUE	TRUE	0	20.19	21.47	18.464	31.614	19.523	15.091	30.451	19.236	FALSE	TRUE	TRUE	TRUE	13.8867	23.2003	21.5927
SGGMMB4_00215	CDS	89	0	-0.84279	0.784488	0.00909675	5.75141	6	23	46	27	5	19	22	23	19	297.147	273.476	318.186	188.307	57.7946	141.127	175.381	186.172	198.308	TRUE	TRUE	TRUE	TRUE	TRUE	TRUE	TRUE	TRUE	26.446	46.436	54.867	38.348	12.159	30.911	66.401	77.818	121.825	TRUE	TRUE	TRUE	TRUE	42.583	27.1393	88.6813
SGGMMB4_00216	CDS	152	0	-0.517297	-0.027975	0.621562	6.13408	23	22	60	53	9	38	19	27	12	666.951	153.165	243.008	216.434	60.9125	165.267	88.6872	127.967	73.3354	TRUE	TRUE	TRUE	TRUE	TRUE	TRUE	TRUE	TRUE	101.377	44.417	71.566	75.276	21.887	61.821	57.347	91.352	76.942	TRUE	TRUE	TRUE	TRUE	72.4533	52.9947	75.2137
SGGMMB4_00217	pseudo	1184	0	-0.387198	-0.0947897	0.829379	5.54218	8	13	53	15	24	23	14	14	7	29.7816	11.6191	27.5574	7.8638	20.8529	12.8417	8.38933	8.51832	5.49189	TRUE	TRUE	TRUE	TRUE	FALSE	FALSE	TRUE	TRUE	35.261	26.246	63.216	21.305	58.364	37.418	42.255	47.368	44.883	TRUE	TRUE	TRUE	TRUE	41.5743	39.029	44.8353
SGGMMB4_00218	pseudo	305	0	0.000810423	-3.14087	0.442506	2.63074	1	1	1	1	0	3	0	0	0	14.4514	3.46961	2.01843	2.03514	0	6.50232	0	0	0	TRUE	FALSE	FALSE	FALSE	FALSE	FALSE	TRUE	FALSE	4.408	2.019	1.193	1.42	0	4.881	0	0	0	FALSE	FALSE	FALSE	FALSE	2.54	2.10033	0
SGGMMB4_00219	pseudo	182	0	0	0	1	2.16132	0	0	0	0	0	0	0	0	0	0	0	0	0	0	0	0	0	0	FALSE	FALSE	FALSE	FALSE	FALSE	FALSE	FALSE	FALSE	0	0	0	0	0	0	0	0	0	FALSE	FALSE	FALSE	FALSE	0	0	0
SGGMMB4_00220	pseudo	326	0	0	0	1	2.16132	0	0	0	0	0	0	0	0	0	0	0	0	0	0	0	0	0	0	FALSE	FALSE	FALSE	FALSE	FALSE	FALSE	FALSE	FALSE	0	0	0	0	0	0	0	0	0	FALSE	FALSE	FALSE	FALSE	0	0	0
SGGMMB4_00221	CDS	191	0	1.59932	2.44371	0.577683	2.31773	0	0	0	0	1	0	1	0	0	0	0	0	0	5.38609	0	3.71465	0	0	FALSE	FALSE	FALSE	FALSE	FALSE	FALSE	FALSE	FALSE	0	0	0	0	2.432	0	3.018	0	0	FALSE	FALSE	FALSE	FALSE	0	0.810667	1.006
SGGMMB4_00222	pseudo	119	0	-0.182999	-1.78226	0.806258	2.31123	0	0	1	0	1	0	0	0	0	0	0	5.17329	0	8.64491	0	0	0	0	FALSE	FALSE	FALSE	FALSE	FALSE	FALSE	FALSE	FALSE	0	0	1.193	0	2.432	0	0	0	0	FALSE	FALSE	FALSE	FALSE	0.397667	0.810667	0
SGGMMB4_00223	pseudo	278	0	0.408801	-0.537357	0.556026	4.30949	3	9	8	12	6	17	3	5	0	47.5648	34.2593	17.7157	26.7935	22.2031	40.4251	7.65645	12.957	0	TRUE	TRUE	FALSE	TRUE	TRUE	FALSE	TRUE	TRUE	13.223	18.171	9.542	17.044	14.591	27.657	9.055	16.917	0	TRUE	TRUE	FALSE	TRUE	13.6453	19.764	8.65733
SGGMMB4_00224	CDS	776	0	-0.628247	-0.40426	0.224336	10.0754	291	467	1283	677	432	449	349	343	136	1652.88	636.848	1017.84	541.527	572.703	382.5	319.091	318.427	162.8	TRUE	TRUE	TRUE	TRUE	TRUE	TRUE	TRUE	TRUE	1282.63	942.851	1530.31	961.547	1050.56	730.467	1053.37	1160.51	872.013	TRUE	TRUE	TRUE	TRUE	1251.93	914.191	1028.63
SGGMMB4_00225	CDS	599	0	-0.531372	-3.09272	0.0988676	3.70057	1	8	10	2	7	6	0	1	0	7.35839	14.1333	10.2775	2.07251	12.0221	6.62172	0	1.20268	0	TRUE	TRUE	FALSE	FALSE	FALSE	FALSE	TRUE	FALSE	4.408	16.152	11.928	2.841	17.023	9.761	0	3.383	0	TRUE	FALSE	FALSE	TRUE	10.8293	9.875	1.12767
SGGMMB4_00226	CDS	356	0	-0.765043	-3.10019	0.501899	2.51392	0	2	1	0	1	1	0	0	0	0	5.94512	1.72927	0	2.88973	1.85693	0	0	0	FALSE	FALSE	FALSE	FALSE	FALSE	FALSE	FALSE	FALSE	0	4.038	1.193	0	2.432	1.627	0	0	0	FALSE	FALSE	FALSE	FALSE	1.74367	1.353	0
SGGMMB4_00227	pseudo	317	0	-0.485552	-0.487445	0.925715	3.15813	1	2	5	2	1	4	1	0	2	13.9043	6.67654	9.71011	3.91619	3.24525	8.34156	2.23816	0	5.86066	TRUE	TRUE	FALSE	FALSE	FALSE	FALSE	TRUE	FALSE	4.408	4.038	5.964	2.841	2.432	6.508	3.018	0	12.824	TRUE	FALSE	FALSE	TRUE	4.80333	3.927	5.28067
SGGMMB4_00228	CDS	314	0	-1.47262	1.05856	0.526259	2.60115	2	0	0	0	0	1	0	1	2	28.0744	0	0	0	0	2.10531	0	2.29429	5.91665	FALSE	FALSE	FALSE	FALSE	FALSE	FALSE	FALSE	FALSE	8.815	0	0	0	0	1.627	0	3.383	12.824	FALSE	FALSE	FALSE	FALSE	2.93833	0.542333	5.40233
SGGMMB4_00229	pseudo	407	0	1.57509	0	0.652301	2.23771	0	0	0	0	0	1	0	0	0	0	0	0	0	0	1.62425	0	0	0	FALSE	FALSE	FALSE	FALSE	FALSE	FALSE	FALSE	FALSE	0	0	0	0	0	1.627	0	0	0	FALSE	FALSE	FALSE	FALSE	0	0.542333	0
SGGMMB4_00230	pseudo	329	0	0	0	1	2.16132	0	0	0	0	0	0	0	0	0	0	0	0	0	0	0	0	0	0	FALSE	FALSE	FALSE	FALSE	FALSE	FALSE	FALSE	FALSE	0	0	0	0	0	0	0	0	0	FALSE	FALSE	FALSE	FALSE	0	0	0
SGGMMB4_00231	pseudo	815	0	1.66746	0.655143	0.576132	2.63151	0	0	1	1	2	2	1	0	0	0	0	0.755363	0.761615	2.52453	1.62225	0.870549	0	0	FALSE	FALSE	FALSE	FALSE	FALSE	FALSE	FALSE	FALSE	0	0	1.193	1.42	4.864	3.254	3.018	0	0	FALSE	FALSE	FALSE	FALSE	0.397667	3.17933	1.006
SGGMMB4_00232	CDS	404	0	-0.778326	-3.0999	0.497628	2.51267	0	2	1	1	1	0	0	0	0	0	5.23877	1.52381	1.53643	2.5464	0	0	0	0	FALSE	FALSE	FALSE	FALSE	FALSE	FALSE	FALSE	FALSE	0	4.038	1.193	1.42	2.432	0	0	0	0	FALSE	FALSE	FALSE	FALSE	1.74367	1.284	0
SGGMMB4_00233	CDS	359	0	2.29785	2.49977	0.502192	2.38559	0	0	0	1	0	1	0	0	1	0	0	0	1.72901	0	1.84142	0	0	2.58751	FALSE	FALSE	FALSE	FALSE	FALSE	FALSE	FALSE	FALSE	0	0	0	1.42	0	1.627	0	0	6.412	FALSE	FALSE	FALSE	FALSE	0	1.01567	2.13733
SGGMMB4_00234	CDS	344	0	-1.93314	-3.46386	0.352171	2.55753	0	0	5	1	0	0	0	0	0	0	0	8.94798	1.80441	0	0	0	0	0	FALSE	FALSE	FALSE	FALSE	FALSE	FALSE	FALSE	FALSE	0	0	5.964	1.42	0	0	0	0	0	FALSE	FALSE	FALSE	FALSE	1.988	0.473333	0
SGGMMB4_00235	CDS	365	0	1.54856	-0.5526	0.297973	3.02178	0	0	3	4	5	2	0	1	0	0	0	5.0599	6.80237	14.0924	3.62229	0	1.97372	0	FALSE	TRUE	FALSE	FALSE	FALSE	FALSE	TRUE	FALSE	0	0	3.578	5.681	12.159	3.254	0	3.383	0	FALSE	TRUE	FALSE	TRUE	1.19267	7.03133	1.12767
SGGMMB4_00236	pseudo	1085	0	-0.0469803	0.953748	0.493295	3.58601	1	3	5	5	2	4	6	3	1	4.06237	2.92599	2.83696	2.86044	1.8963	2.43712	3.92349	1.99191	0.856143	TRUE	TRUE	FALSE	FALSE	FALSE	FALSE	TRUE	FALSE	4.408	6.057	5.964	7.102	4.864	6.508	18.109	10.15	6.412	TRUE	TRUE	TRUE	TRUE	5.47633	6.158	11.557
SGGMMB4_00237	pseudo	290	0	-0.303332	-3.4924	0.407789	2.68917	0	3	1	2	2	0	0	0	0	0	10.9472	2.12283	4.2808	7.09479	0	0	0	0	FALSE	FALSE	FALSE	FALSE	FALSE	FALSE	FALSE	FALSE	0	6.057	1.193	2.841	4.864	0	0	0	0	FALSE	FALSE	FALSE	FALSE	2.41667	2.56833	0
SGGMMB4_00238	pseudo	377	0	-0.307126	-1.87097	0.80463	2.31546	1	0	0	1	0	0	0	0	0	11.6914	0	0	1.64646	0	0	0	0	0	FALSE	FALSE	FALSE	FALSE	FALSE	FALSE	FALSE	FALSE	4.408	0	0	1.42	0	0	0	0	0	FALSE	FALSE	FALSE	FALSE	1.46933	0.473333	0
SGGMMB4_00239	pseudo	299	0	1.57509	0	0.652301	2.23771	0	0	0	0	0	1	0	0	0	0	0	0	0	0	2.21093	0	0	0	FALSE	FALSE	FALSE	FALSE	FALSE	FALSE	FALSE	FALSE	0	0	0	0	0	1.627	0	0	0	FALSE	FALSE	FALSE	FALSE	0	0.542333	0
SGGMMB4_00240	pseudo	818	0	1.62119	-1.82544	0.272325	2.57366	1	0	0	2	1	2	0	0	0	5.38836	0	0	1.51764	1.25763	1.6163	0	0	0	FALSE	TRUE	FALSE	FALSE	FALSE	FALSE	TRUE	FALSE	4.408	0	0	2.841	2.432	3.254	0	0	0	FALSE	FALSE	FALSE	FALSE	1.46933	2.84233	0
SGGMMB4_00241	CDS	335	0	1.59865	0	0.652301	2.24054	0	0	0	0	1	0	0	0	0	0	0	0	0	3.07088	0	0	0	0	FALSE	FALSE	FALSE	FALSE	FALSE	FALSE	FALSE	FALSE	0	0	0	0	2.432	0	0	0	0	FALSE	FALSE	FALSE	FALSE	0	0.810667	0
SGGMMB4_00242	CDS	737	0	1.45724	2.40153	0.441773	2.75334	0	0	1	1	2	1	4	0	0	0	0	0.835307	0.84222	2.79171	0.896973	3.85073	0	0	FALSE	FALSE	FALSE	FALSE	FALSE	FALSE	FALSE	FALSE	0	0	1.193	1.42	4.864	1.627	12.073	0	0	FALSE	FALSE	FALSE	FALSE	0.397667	2.637	4.02433
SGGMMB4_00243	CDS	323	0	0.971633	-1.83272	0.546179	2.44889	0	1	0	1	1	1	0	0	0	0	3.27626	0	1.92172	3.18497	2.04665	0	0	0	FALSE	TRUE	FALSE	FALSE	FALSE	FALSE	TRUE	FALSE	0	2.019	0	1.42	2.432	1.627	0	0	0	FALSE	FALSE	FALSE	FALSE	0.673	1.82633	0
SGGMMB4_00244	CDS	1808	0	-0.862893	-0.128665	0.507721	4.10909	3	5	16	9	3	4	7	4	1	7.31362	2.92652	5.44797	3.08985	1.70699	1.46254	2.74695	1.59382	0.51378	TRUE	TRUE	FALSE	FALSE	FALSE	FALSE	TRUE	FALSE	13.223	10.095	19.084	12.783	7.296	6.508	21.128	13.534	6.412	TRUE	TRUE	TRUE	TRUE	14.134	8.86233	13.6913
SGGMMB4_00245	CDS	191	0	-1.76817	-1.2301	0.0136842	4.5504	3	14	34	7	4	6	5	4	2	69.2305	77.5667	109.587	22.7488	21.5444	20.7666	18.5732	15.087	9.72686	TRUE	TRUE	TRUE	TRUE	TRUE	FALSE	TRUE	TRUE	13.223	28.265	40.554	9.942	9.727	9.761	15.091	13.534	12.824	TRUE	TRUE	TRUE	TRUE	27.3473	9.81	13.8163
SGGMMB4_00246	CDS	227	0	0.428291	0.404549	0.982883	3.19155	0	0	6	3	4	2	2	1	1	0	0	16.2719	8.2033	18.1277	5.82439	6.25108	3.1736	4.09214	FALSE	TRUE	TRUE	FALSE	FALSE	FALSE	TRUE	FALSE	0	0	7.157	4.261	9.727	3.254	6.036	3.383	6.412	FALSE	TRUE	TRUE	TRUE	2.38567	5.74733	5.277
SGGMMB4_00247	CDS	215	0	-1.46808	-0.473885	0.577356	2.75735	2	1	2	0	1	1	1	1	0	41.0016	4.92201	5.72671	0	4.78486	3.07474	3.29999	3.35073	0	TRUE	FALSE	FALSE	FALSE	FALSE	FALSE	TRUE	FALSE	8.815	2.019	2.386	0	2.432	1.627	3.018	3.383	0	FALSE	FALSE	FALSE	FALSE	4.40667	1.353	2.13367
SGGMMB4_00248	pseudo	245	0	-1.83179	0.611922	0.508661	2.31787	0	1	0	0	0	0	1	0	0	0	4.31931	0	0	0	0	2.89591	0	0	FALSE	FALSE	FALSE	FALSE	FALSE	FALSE	FALSE	FALSE	0	2.019	0	0	0	0	3.018	0	0	FALSE	FALSE	FALSE	FALSE	0.673	0	1.006
SGGMMB4_00249	pseudo	479	0	0.241125	0.335738	0.813161	6.98552	28	25	106	91	52	86	56	42	14	257.651	55.2313	136.233	117.923	111.68	118.689	82.9475	63.1672	27.1499	TRUE	TRUE	TRUE	TRUE	TRUE	TRUE	TRUE	TRUE	123.415	50.474	126.433	129.248	126.456	139.911	169.022	142.103	89.766	TRUE	TRUE	TRUE	TRUE	100.107	131.872	133.63
SGGMMB4_00250	pseudo	251	0	0.572592	0.535402	0.745653	4.15882	4	4	6	7	9	11	5	6	1	70.2418	16.8642	14.716	17.3108	36.8872	28.9711	14.1334	17.2209	3.70086	TRUE	TRUE	TRUE	TRUE	TRUE	FALSE	TRUE	TRUE	17.631	8.076	7.157	9.942	21.887	17.896	15.091	20.3	6.412	TRUE	TRUE	TRUE	TRUE	10.9547	16.575	13.9343
SGGMMB4_00251	pseudo	239	0	1.33112	0.366983	0.0317075	5.8405	8	4	36	51	32	61	17	11	5	147.537	17.711	92.7295	132.454	137.74	168.725	50.4664	33.1568	19.4334	TRUE	TRUE	TRUE	TRUE	TRUE	TRUE	TRUE	TRUE	35.261	8.076	42.939	72.436	77.819	99.239	51.31	37.217	32.059	TRUE	TRUE	TRUE	TRUE	28.7587	83.1647	40.1953
SGGMMB4_00252	pseudo	131	0	-0.89114	-0.546359	0.772538	3.35711	4	1	6	5	1	2	1	0	3	134.585	8.0781	28.1964	23.6915	7.85301	10.0927	5.41601	0	21.2729	TRUE	TRUE	FALSE	FALSE	FALSE	FALSE	TRUE	FALSE	17.631	2.019	7.157	7.102	2.432	3.254	3.018	0	19.236	FALSE	FALSE	FALSE	FALSE	8.93567	4.26267	7.418
SGGMMB4_00253	CDS	161	0	1.96179	0.848811	0.0802421	4.08884	0	5	2	18	4	16	2	2	3	0	32.8643	7.64747	69.3969	25.5589	65.6963	8.81364	8.94915	17.309	FALSE	TRUE	TRUE	FALSE	TRUE	FALSE	TRUE	TRUE	0	10.095	2.386	25.565	9.727	26.03	6.036	6.767	19.236	FALSE	TRUE	TRUE	TRUE	4.16033	20.4407	10.6797
SGGMMB4_00254	CDS	767	0	0.409801	-0.266647	0.150072	8.99912	146	168	330	524	308	315	138	106	69	839.01	231.79	264.87	424.062	413.107	271.495	127.654	99.5608	83.566	TRUE	TRUE	TRUE	TRUE	TRUE	TRUE	TRUE	TRUE	643.52	339.184	393.611	744.24	749.009	512.466	416.518	358.641	442.418	TRUE	TRUE	TRUE	TRUE	458.772	668.572	405.859
SGGMMB4_00255	CDS	1595	0	0.96858	0.828621	0.00259789	9.17474	86	126	324	478	319	484	234	180	102	237.655	83.597	125.054	186.02	205.749	200.6	104.089	81.2998	59.404	TRUE	TRUE	TRUE	TRUE	TRUE	TRUE	TRUE	TRUE	379.06	254.388	386.455	678.906	775.759	787.408	706.27	609.013	654.01	TRUE	TRUE	TRUE	TRUE	339.968	747.358	656.431
SGGMMB4_00256	CDS	758	0	0.224351	0.231795	0.901816	6.64287	26	21	76	71	45	65	35	25	19	151.187	29.3178	61.7245	58.141	61.0732	56.688	32.7604	23.7601	23.2841	TRUE	TRUE	TRUE	TRUE	TRUE	TRUE	TRUE	TRUE	114.6	42.398	90.65	100.842	109.433	105.747	105.639	84.585	121.825	TRUE	TRUE	TRUE	TRUE	82.5493	105.341	104.016
SGGMMB4_00257	CDS	608	0	-0.714262	0.140742	0.163023	9.74629	266	580	310	500	226	343	409	244	178	1928.36	1009.5	313.886	510.457	382.395	372.938	477.277	289.111	271.952	TRUE	TRUE	TRUE	TRUE	TRUE	TRUE	TRUE	TRUE	1172.44	1170.99	369.756	710.153	549.598	558.018	1234.46	825.551	1141.31	TRUE	TRUE	TRUE	TRUE	904.397	605.923	1067.11
SGGMMB4_00258	CDS	1634	0	-0.312862	-0.108013	0.723951	10.0807	235	707	712	813	381	561	396	321	167	633.907	457.876	268.251	308.839	239.872	226.964	171.947	141.524	94.938	TRUE	TRUE	TRUE	TRUE	TRUE	TRUE	TRUE	TRUE	1035.8	1427.4	849.246	1154.71	926.534	912.677	1195.23	1086.07	1070.78	TRUE	TRUE	TRUE	TRUE	1104.15	997.973	1117.36
SGGMMB4_00259	CDS	266	0	0.0899265	0.0346454	1	6.65485	8	65	67	58	56	60	32	29	15	132.562	258.59	155.062	135.344	216.578	149.113	85.3531	78.5406	52.3824	TRUE	TRUE	TRUE	TRUE	TRUE	TRUE	TRUE	TRUE	35.261	131.232	79.915	82.378	136.183	97.613	96.584	98.119	96.178	TRUE	TRUE	TRUE	TRUE	82.136	105.391	96.9603
SGGMMB4_00260	CDS	671	0	0.182117	-0.227315	0.652301	7.62537	44	110	107	166	118	104	52	57	23	289.028	173.481	98.1691	153.56	180.912	102.461	54.9834	61.197	31.8406	TRUE	TRUE	TRUE	TRUE	TRUE	TRUE	TRUE	TRUE	193.938	222.085	127.625	235.771	286.958	169.195	156.949	192.854	147.473	TRUE	TRUE	TRUE	TRUE	181.216	230.641	165.759
SGGMMB4_00261	CDS	770	0	-0.221842	-1.29844	0.00500973	7.27951	59	88	110	100	91	105	31	18	14	337.731	120.941	87.9459	80.6125	121.579	90.1457	28.5642	16.8407	16.8894	TRUE	TRUE	TRUE	TRUE	TRUE	TRUE	TRUE	TRUE	260.053	177.668	131.204	142.031	221.298	170.822	93.566	60.901	89.766	TRUE	TRUE	TRUE	TRUE	189.642	178.05	81.411
SGGMMB4_00262	CDS	491	0	-1.24772	-0.848114	0.00079068	7.62197	55	155	215	104	41	83	52	42	32	493.731	334.065	269.569	131.476	85.9033	111.749	75.1403	61.6234	60.5403	TRUE	TRUE	TRUE	TRUE	TRUE	TRUE	TRUE	TRUE	242.422	312.938	256.444	147.712	99.706	135.031	156.949	142.103	205.18	TRUE	TRUE	TRUE	TRUE	270.601	127.483	168.077
SGGMMB4_00263	CDS	1484	0	0.0476839	-0.12464	0.97502	6.8978	18	62	92	75	59	80	45	29	13	53.4624	44.2118	38.1652	31.3704	40.9002	35.6371	21.5144	14.078	8.13739	TRUE	TRUE	TRUE	TRUE	TRUE	FALSE	TRUE	TRUE	79.338	125.175	109.734	106.523	143.479	130.15	135.821	98.119	83.354	TRUE	TRUE	TRUE	TRUE	104.749	126.717	105.765
SGGMMB4_00264	CDS	701	0	-0.189509	-0.498098	0.768403	5.18094	6	15	33	16	18	22	10	10	1	37.7262	22.644	28.9807	14.1676	26.4157	20.7468	10.1212	10.2768	1.32513	TRUE	TRUE	TRUE	TRUE	TRUE	FALSE	TRUE	TRUE	26.446	30.284	39.361	22.725	43.773	35.791	30.182	33.834	6.412	TRUE	TRUE	TRUE	TRUE	32.0303	34.0963	23.476
SGGMMB4_00265	CDS	1328	0	-0.241856	-1.11317	0.01829	6.98883	34	69	122	102	50	89	19	27	11	112.847	54.9834	56.5555	47.6755	38.7328	44.3036	10.1509	14.6468	7.69432	TRUE	TRUE	TRUE	TRUE	TRUE	FALSE	TRUE	TRUE	149.861	139.308	145.517	144.871	121.592	144.792	57.347	91.352	70.53	TRUE	TRUE	TRUE	TRUE	144.895	137.085	73.0763
SGGMMB4_00266	CDS	392	0	-1.48951	-1.93729	4.14685e-07	6.12966	27	49	97	36	18	23	12	10	3	303.59	132.279	152.335	57.0046	47.2383	38.7872	21.7193	18.3777	7.10904	TRUE	TRUE	TRUE	TRUE	TRUE	FALSE	TRUE	TRUE	119.007	98.929	115.698	51.131	43.773	37.418	36.219	33.834	19.236	TRUE	TRUE	TRUE	TRUE	111.211	44.1073	29.763
SGGMMB4_00267	CDS	1451	0	-0.350261	-0.861811	0.242856	6.34114	12	43	95	58	31	48	15	15	11	36.4522	31.3604	40.306	24.8115	21.9787	21.8686	7.33457	7.44735	7.04208	TRUE	TRUE	TRUE	TRUE	TRUE	FALSE	TRUE	TRUE	52.892	86.815	113.312	82.378	75.387	78.09	45.274	50.751	70.53	TRUE	TRUE	TRUE	TRUE	84.3397	78.6183	55.5183
SGGMMB4_00268	CDS	548	0	0.401362	0.0983676	0.771616	4.85125	6	8	16	18	16	16	8	6	4	48.2592	15.4486	17.9743	20.3885	30.0363	19.3013	10.3576	7.88766	6.7804	TRUE	TRUE	TRUE	TRUE	TRUE	FALSE	TRUE	TRUE	26.446	16.152	19.084	25.565	38.91	26.03	24.146	20.3	25.647	TRUE	TRUE	TRUE	TRUE	20.5607	30.1683	23.3643
SGGMMB4_00269	#N/A	#N/A	0	2.52118	4.92757	3.7006e-12	12.8139	40	528	288	1970	1539	2467	3641	4656	4292	0	0	0	0	0	0	0	0	0	FALSE	FALSE	FALSE	FALSE	FALSE	FALSE	FALSE	FALSE	176.307	1066.01	343.515	2798	3742.61	4013.5	10989.4	15753.1	27519.7	TRUE	TRUE	TRUE	TRUE	528.61	3518.04	18087.4
SGGMMB4_00273	CDS	89	0	-1.40995	-3.95561	5.94952e-09	6.5654	38	83	141	22	60	28	4	3	2	1881.93	986.89	975.31	153.435	693.535	207.977	31.8875	24.2834	20.8745	TRUE	TRUE	TRUE	TRUE	TRUE	TRUE	TRUE	TRUE	167.492	167.573	168.179	31.247	145.911	45.553	12.073	10.15	12.824	TRUE	TRUE	TRUE	TRUE	167.748	74.237	11.6823
SGGMMB4_00274	CDS	329	0	-1.47829	-4.05305	8.24725e-10	7.28038	23	164	318	69	69	49	2	9	3	308.135	527.507	595.038	130.181	215.755	98.457	4.31306	19.7072	8.47035	TRUE	TRUE	TRUE	TRUE	TRUE	FALSE	TRUE	TRUE	101.377	331.108	379.298	98.001	167.797	79.717	6.036	30.451	19.236	TRUE	TRUE	TRUE	TRUE	270.594	115.172	18.5743
SGGMMB4_00275	CDS	326	0	-0.316685	-2.32022	0.019218	4.81432	3	16	31	13	18	14	3	1	1	40.5614	51.9377	58.5406	24.7525	56.8018	28.3895	6.52912	2.20984	2.84943	TRUE	TRUE	TRUE	TRUE	TRUE	FALSE	TRUE	TRUE	13.223	32.303	36.976	18.464	43.773	22.776	9.055	3.383	6.412	TRUE	TRUE	TRUE	TRUE	27.5007	28.3377	6.28333
SGGMMB4_00276	CDS	1037	0	-0.209124	-0.203251	0.935906	6.76196	31	49	77	79	51	47	52	21	10	131.763	50.0032	45.7115	47.287	50.594	29.9616	35.5775	14.5888	8.95771	TRUE	TRUE	TRUE	TRUE	TRUE	FALSE	TRUE	TRUE	136.638	98.929	91.843	112.204	124.024	76.463	156.949	71.052	64.119	TRUE	TRUE	TRUE	TRUE	109.137	104.23	97.3733
SGGMMB4_00277	CDS	959	0	0.438715	0.455286	0.540746	6.78038	24	34	60	74	60	71	50	23	20	110.307	37.5181	38.5164	47.8968	64.3636	48.9425	36.9915	17.2777	19.3726	TRUE	TRUE	TRUE	TRUE	TRUE	TRUE	TRUE	TRUE	105.784	68.644	71.566	105.103	145.911	115.508	150.912	77.818	128.237	TRUE	TRUE	TRUE	TRUE	81.998	122.174	118.989
SGGMMB4_00278	#N/A	#N/A	0	0.058875	0.0341849	1	4.15512	1	8	10	7	8	9	7	4	0	0	0	0	0	0	0	0	0	0	FALSE	FALSE	FALSE	FALSE	FALSE	FALSE	FALSE	FALSE	4.408	16.152	11.928	9.942	19.455	14.642	21.128	13.534	0	TRUE	TRUE	FALSE	TRUE	10.8293	14.6797	11.554
SGGMMB4_00279	pseudo	476	0	0.705777	-0.945265	0.370925	3.73911	0	2	10	7	8	7	2	0	1	0	4.44635	12.9332	9.12818	17.2898	9.7216	2.98108	0	1.9515	FALSE	TRUE	FALSE	FALSE	FALSE	FALSE	TRUE	FALSE	0	4.038	11.928	9.942	19.455	11.388	6.036	0	6.412	FALSE	TRUE	FALSE	TRUE	5.322	13.595	4.14933
SGGMMB4_00280	pseudo	281	0	1.08815	1.83636	0.115334	4.34053	1	0	11	10	10	9	6	8	7	15.6857	0	24.099	22.0895	36.6101	21.173	15.1494	20.5098	23.1402	FALSE	TRUE	TRUE	FALSE	TRUE	TRUE	TRUE	TRUE	4.408	0	13.12	14.203	24.318	14.642	18.109	27.067	44.883	FALSE	TRUE	TRUE	TRUE	5.84267	17.721	30.0197
SGGMMB4_00281	CDS	950	0	-1.11716	-1.77201	0.000858211	5.85608	13	37	86	36	16	22	9	5	6	60.3155	41.2153	55.7299	23.5219	17.3262	15.309	6.72156	3.79161	5.86683	TRUE	TRUE	TRUE	TRUE	TRUE	FALSE	TRUE	TRUE	57.3	74.701	102.577	51.131	38.91	35.791	27.164	16.917	38.471	TRUE	TRUE	TRUE	TRUE	78.1927	41.944	27.5173
SGGMMB4_00286	CDS	1184	0	0.09078	-0.255894	0.685621	11.0165	541	799	1705	1372	1060	1627	680	539	245	2013.98	714.127	886.515	719.276	921.004	908.411	407.482	327.955	192.216	TRUE	TRUE	TRUE	TRUE	TRUE	TRUE	TRUE	TRUE	2384.55	1613.14	2033.66	1948.66	2577.76	2646.93	2052.41	1823.66	1570.91	TRUE	TRUE	TRUE	TRUE	2010.45	2391.11	1815.66
SGGMMB4_00287	CDS	473	0	-0.188148	-1.1155	0.00511641	8.95622	99	265	627	418	282	281	102	100	35	922.537	592.878	816.056	548.54	613.332	392.728	152.999	152.306	68.7358	TRUE	TRUE	TRUE	TRUE	TRUE	TRUE	TRUE	TRUE	436.36	535.023	747.861	593.688	685.781	457.152	307.861	338.341	224.415	TRUE	TRUE	TRUE	TRUE	573.081	578.874	290.206
SGGMMB4_00288	CDS	545	0	0.0292884	-0.546243	0.284669	9.06653	108	196	628	427	312	325	151	133	48	873.447	380.575	709.376	486.323	588.932	394.215	196.576	175.806	81.8127	TRUE	TRUE	TRUE	TRUE	TRUE	TRUE	TRUE	TRUE	476.029	395.715	749.054	606.47	758.736	528.735	455.755	449.993	307.769	TRUE	TRUE	TRUE	TRUE	540.266	631.314	404.506
SGGMMB4_00289	CDS	428	0	0.212274	-0.995884	0.0188951	8.02392	40	118	297	197	205	164	60	32	22	411.932	291.755	427.195	285.704	492.74	253.307	99.4623	53.8622	47.748	TRUE	TRUE	TRUE	TRUE	TRUE	TRUE	TRUE	TRUE	176.307	238.237	354.25	279.8	498.529	266.808	181.095	108.269	141.061	TRUE	TRUE	TRUE	TRUE	256.265	348.379	143.475
SGGMMB4_00290	CDS	704	0	0.0142837	-0.716158	0.13	8.68515	108	131	466	270	265	281	90	100	38	676.177	196.915	407.499	238.059	387.24	263.864	90.7028	102.33	50.1403	TRUE	TRUE	TRUE	TRUE	TRUE	TRUE	TRUE	TRUE	476.029	264.483	555.827	383.482	644.44	457.152	271.642	338.341	243.651	TRUE	TRUE	TRUE	TRUE	432.113	495.025	284.545
SGGMMB4_00291	CDS	497	0	-0.0993087	-1.03636	0.047776	10.4312	259	657	1860	1024	872	890	341	286	80	2296.96	1398.91	2303.93	1278.9	1804.96	1183.81	486.798	414.56	149.524	TRUE	TRUE	TRUE	TRUE	TRUE	TRUE	TRUE	TRUE	1141.59	1326.45	2218.53	1454.39	2120.57	1447.92	1029.22	967.655	512.949	TRUE	TRUE	TRUE	TRUE	1562.19	1674.29	836.609
SGGMMB4_00292	CDS	368	0	-0.424845	-0.793909	0.151408	10.4233	354	545	1895	888	703	733	312	306	177	4239.99	1567.22	3170.11	1497.82	1965.24	1316.75	601.531	599.034	446.788	TRUE	TRUE	TRUE	TRUE	TRUE	TRUE	TRUE	TRUE	1560.32	1100.33	2260.28	1261.23	1709.59	1192.5	941.693	1035.32	1134.9	TRUE	TRUE	TRUE	TRUE	1640.31	1387.77	1037.31
SGGMMB4_00294	CDS	4028	0	0.101204	0.168598	0.962755	10.602	304	513	1416	1031	769	981	635	452	240	332.655	134.775	216.415	158.877	196.401	161	111.85	80.8401	55.3475	TRUE	TRUE	TRUE	TRUE	TRUE	TRUE	TRUE	TRUE	1339.93	1035.72	1688.95	1464.34	1870.09	1595.96	1916.59	1529.3	1538.85	TRUE	TRUE	TRUE	TRUE	1354.87	1643.46	1661.58
SGGMMB4_00295	CDS	4220	0	-0.842301	-0.0175292	0.0539898	10.6227	479	623	1577	756	561	518	759	446	280	500.302	156.227	230.056	111.199	136.76	81.1454	127.609	76.1378	61.6342	TRUE	TRUE	TRUE	TRUE	TRUE	TRUE	TRUE	TRUE	2111.28	1257.81	1880.98	1073.75	1364.27	842.722	2290.85	1509	1795.32	TRUE	TRUE	TRUE	TRUE	1750.02	1093.58	1865.06
SGGMMB4_00296	pseudo	293	0	0	0	1	2.16132	0	0	0	0	0	0	0	0	0	0	0	0	0	0	0	0	0	0	FALSE	FALSE	FALSE	FALSE	FALSE	FALSE	FALSE	FALSE	0	0	0	0	0	0	0	0	0	FALSE	FALSE	FALSE	FALSE	0	0	0
SGGMMB4_00297	pseudo	836	0	1.28497	0.487866	0.797187	2.5836	1	0	0	0	2	2	1	0	0	5.27234	0	0	0	2.46111	1.5815	0.848681	0	0	FALSE	FALSE	FALSE	FALSE	FALSE	FALSE	FALSE	FALSE	4.408	0	0	0	4.864	3.254	3.018	0	0	FALSE	FALSE	FALSE	FALSE	1.46933	2.706	1.006
SGGMMB4_00298	pseudo	374	0	-0.150747	0.592842	0.583668	4.65691	8	8	9	15	10	6	10	12	2	94.2818	22.636	14.8144	24.895	27.5065	10.6054	18.9705	23.1147	4.96746	TRUE	TRUE	TRUE	TRUE	TRUE	FALSE	TRUE	TRUE	35.261	16.152	10.735	21.305	24.318	9.761	30.182	40.601	12.824	TRUE	TRUE	TRUE	TRUE	20.716	18.4613	27.869
SGGMMB4_00299	pseudo	203	0	0.53081	0.706943	0.461278	5.71291	11	20	16	31	22	40	15	25	7	238.84	104.259	48.5219	94.7892	111.49	130.26	52.4259	88.72	32.0315	TRUE	TRUE	TRUE	TRUE	TRUE	TRUE	TRUE	TRUE	48.484	40.379	19.084	44.029	53.501	65.075	45.274	84.585	44.883	TRUE	TRUE	TRUE	TRUE	35.9823	54.2017	58.2473
SGGMMB4_00300	CDS	437	0	0.0833323	-0.0940793	0.962407	8.24344	52	195	171	194	135	240	96	86	42	524.483	472.208	240.895	275.558	317.804	363.058	155.862	141.773	89.2779	TRUE	TRUE	TRUE	TRUE	TRUE	TRUE	TRUE	TRUE	229.199	393.696	203.962	275.539	328.299	390.45	289.752	290.973	269.298	TRUE	TRUE	TRUE	TRUE	275.619	331.429	283.341
SGGMMB4_00301	pseudo	386	0	0.66946	1.45364	0.0707484	4.72891	5	6	7	16	9	13	15	8	6	57.0942	16.4492	11.1641	25.7292	23.9863	22.264	27.5712	14.9307	14.4391	TRUE	TRUE	TRUE	TRUE	TRUE	TRUE	TRUE	TRUE	22.038	12.114	8.349	22.725	21.887	21.149	45.274	27.067	38.471	TRUE	TRUE	TRUE	TRUE	14.167	21.9203	36.9373
SGGMMB4_00302	pseudo	119	0	0	0	1	2.16132	0	0	0	0	0	0	0	0	0	0	0	0	0	0	0	0	0	0	FALSE	FALSE	FALSE	FALSE	FALSE	FALSE	FALSE	FALSE	0	0	0	0	0	0	0	0	0	FALSE	FALSE	FALSE	FALSE	0	0	0
SGGMMB4_00303	pseudo	152	0	1.57499	3.35593	0.31068	2.39227	0	0	0	0	0	1	0	1	1	0	0	0	0	0	4.34914	0	4.73952	6.11128	FALSE	FALSE	FALSE	FALSE	FALSE	FALSE	FALSE	FALSE	0	0	0	0	0	1.627	0	3.383	6.412	FALSE	FALSE	FALSE	FALSE	0	0.542333	3.265
SGGMMB4_00304	CDS	1064	0	0.108945	0.433373	0.55095	7.9411	51	92	159	203	74	151	92	69	59	211.27	91.5012	91.996	118.426	71.548	93.8171	61.3475	46.7181	51.5094	TRUE	TRUE	TRUE	TRUE	TRUE	TRUE	TRUE	TRUE	224.791	185.744	189.649	288.322	179.957	245.658	277.679	233.455	378.3	TRUE	TRUE	TRUE	TRUE	200.061	237.979	296.478
SGGMMB4_00305	CDS	695	0	-0.19454	-0.532822	0.548969	7.1742	57	59	93	130	50	84	39	31	19	361.493	89.8355	82.3781	116.105	74.0104	79.899	39.8135	32.1332	25.3948	TRUE	TRUE	TRUE	TRUE	TRUE	TRUE	TRUE	TRUE	251.237	119.118	110.927	184.64	121.592	136.658	117.712	104.886	121.825	TRUE	TRUE	TRUE	TRUE	160.427	147.63	114.808
SGGMMB4_00306	CDS	590	0	-0.605465	-0.937495	0.0405583	8.03061	64	129	355	185	116	113	65	52	29	478.121	231.376	370.416	194.631	202.262	126.611	78.165	63.4935	45.6585	TRUE	TRUE	TRUE	TRUE	TRUE	TRUE	TRUE	TRUE	282.091	260.445	423.43	262.756	282.094	183.837	196.186	175.937	185.944	TRUE	TRUE	TRUE	TRUE	321.989	242.896	186.022
SGGMMB4_00307	CDS	272	0	-1.83132	-2.58746	7.97342e-21	9.00352	240	405	892	208	166	145	62	50	27	3889.12	1575.68	2018.87	474.665	627.836	352.408	161.724	132.428	92.2085	TRUE	TRUE	TRUE	TRUE	TRUE	TRUE	TRUE	TRUE	1057.84	817.676	1063.94	295.423	403.687	235.897	187.131	169.17	173.12	TRUE	TRUE	TRUE	TRUE	979.82	311.669	176.474
SGGMMB4_00308	pseudo	329	0	-0.536823	-0.288274	0.511804	5.94319	15	23	64	37	24	24	19	18	8	200.958	73.9797	119.756	69.807	75.0452	48.2239	40.974	39.4143	22.5876	TRUE	TRUE	TRUE	TRUE	TRUE	TRUE	TRUE	TRUE	66.115	46.436	76.337	52.551	58.364	39.045	57.347	60.901	51.295	TRUE	TRUE	TRUE	TRUE	62.9627	49.9867	56.5143
SGGMMB4_00309	pseudo	281	0	0.188289	-1.36791	0.218721	4.31728	4	8	12	8	12	14	1	2	2	62.7427	30.1276	26.2899	17.6716	43.9321	32.9358	2.5249	5.12745	6.61149	TRUE	TRUE	TRUE	TRUE	TRUE	FALSE	TRUE	TRUE	17.631	16.152	14.313	11.362	29.182	22.776	3.018	6.767	12.824	TRUE	TRUE	TRUE	TRUE	16.032	21.1067	7.53633
SGGMMB4_00310	CDS	1283	0	0.21861	0.0812288	0.842758	8.34841	79	119	220	280	130	230	114	90	49	271.4	98.1524	105.562	135.464	104.238	118.508	63.0419	50.5351	35.4769	TRUE	TRUE	TRUE	TRUE	TRUE	TRUE	TRUE	TRUE	348.206	240.256	262.407	397.685	316.14	374.181	344.08	304.507	314.181	TRUE	TRUE	TRUE	TRUE	283.623	362.669	320.923
SGGMMB4_00311	CDS	1589	0	0.325844	0.00709094	0.581906	8.61012	93	114	305	259	217	313	121	102	59	257.97	75.9209	118.165	101.174	140.489	130.217	54.0272	46.2438	34.4909	TRUE	TRUE	TRUE	TRUE	TRUE	TRUE	TRUE	TRUE	409.914	230.161	363.792	367.859	527.711	509.212	365.208	345.108	378.3	TRUE	TRUE	TRUE	TRUE	334.622	468.261	362.872
SGGMMB4_00312	#N/A	#N/A	0	-1.3015	-2.63173	0.000142935	7.04789	33	32	351	64	44	60	14	11	5	0	0	0	0	0	0	0	0	0	FALSE	FALSE	FALSE	FALSE	FALSE	FALSE	FALSE	FALSE	145.453	64.607	418.659	90.9	107.001	97.613	42.255	37.217	32.059	TRUE	TRUE	TRUE	TRUE	209.573	98.5047	37.177
SGGMMB4_00313	#N/A	#N/A	0	2.39459	4.84778	2.08071e-11	12.8441	41	586	296	2049	1438	2487	3719	4674	4455	0	0	0	0	0	0	0	0	0	FALSE	FALSE	FALSE	FALSE	FALSE	FALSE	FALSE	FALSE	180.715	1183.11	353.057	2910.2	3497	4046.04	11224.9	15814	28564.8	TRUE	TRUE	TRUE	TRUE	572.293	3484.41	18534.6
SGGMMB4_00318	CDS	839	0	-0.510414	0.585906	0.230834	4.9036	4	10	24	16	10	6	13	9	8	21.0139	12.613	17.6101	11.8373	12.2616	4.72755	10.9934	7.72784	8.85735	TRUE	TRUE	TRUE	TRUE	FALSE	FALSE	TRUE	TRUE	17.631	20.19	28.626	22.725	24.318	9.761	39.237	30.451	51.295	TRUE	TRUE	TRUE	TRUE	22.149	18.9347	40.3277
SGGMMB4_00319	CDS	299	0	-2.28836	-0.541794	0.395795	2.7458	1	0	5	0	1	0	1	0	1	14.7414	0	10.2947	0	3.44062	0	2.3729	0	3.10674	FALSE	FALSE	FALSE	FALSE	FALSE	FALSE	FALSE	FALSE	4.408	0	5.964	0	2.432	0	3.018	0	6.412	FALSE	FALSE	FALSE	FALSE	3.45733	0.810667	3.14333
SGGMMB4_00320	#N/A	#N/A	0	0.201798	0.258282	0.940246	5.79724	8	20	40	46	23	27	30	12	4	0	0	0	0	0	0	0	0	0	FALSE	FALSE	FALSE	FALSE	FALSE	FALSE	FALSE	FALSE	35.261	40.379	47.71	65.334	55.932	43.926	90.547	40.601	25.647	TRUE	TRUE	TRUE	TRUE	41.1167	55.064	52.265
SGGMMB4_00321	pseudo	263	0	-1.83123	-1.83123	0.576828	2.24068	0	1	0	0	0	0	0	0	0	0	4.02369	0	0	0	0	0	0	0	FALSE	FALSE	FALSE	FALSE	FALSE	FALSE	FALSE	FALSE	0	2.019	0	0	0	0	0	0	0	FALSE	FALSE	FALSE	FALSE	0.673	0	0
SGGMMB4_00322	pseudo	266	0	0	0	1	2.16132	0	0	0	0	0	0	0	0	0	0	0	0	0	0	0	0	0	0	FALSE	FALSE	FALSE	FALSE	FALSE	FALSE	FALSE	FALSE	0	0	0	0	0	0	0	0	0	FALSE	FALSE	FALSE	FALSE	0	0	0
SGGMMB4_00323	pseudo	317	0	-1.33539	-3.70515	0.357741	2.67242	0	0	6	0	1	1	0	0	0	0	0	11.6521	0	3.24525	2.08539	0	0	0	FALSE	FALSE	FALSE	FALSE	FALSE	FALSE	FALSE	FALSE	0	0	7.157	0	2.432	1.627	0	0	0	FALSE	FALSE	FALSE	FALSE	2.38567	1.353	0
SGGMMB4_00324	pseudo	344	0	0.464796	0.621251	1	2.45148	0	1	0	1	0	1	0	1	0	0	3.07625	0	1.80441	0	1.92171	0	2.09421	0	FALSE	FALSE	FALSE	FALSE	FALSE	FALSE	FALSE	FALSE	0	2.019	0	1.42	0	1.627	0	3.383	0	FALSE	FALSE	FALSE	FALSE	0.673	1.01567	1.12767
SGGMMB4_00325	pseudo	191	0	1.57509	0	0.652301	2.23771	0	0	0	0	0	1	0	0	0	0	0	0	0	0	3.46109	0	0	0	FALSE	FALSE	FALSE	FALSE	FALSE	FALSE	FALSE	FALSE	0	0	0	0	0	1.627	0	0	0	FALSE	FALSE	FALSE	FALSE	0	0.542333	0
SGGMMB4_00326	pseudo	176	0	0	0	1	2.16132	0	0	0	0	0	0	0	0	0	0	0	0	0	0	0	0	0	0	FALSE	FALSE	FALSE	FALSE	FALSE	FALSE	FALSE	FALSE	0	0	0	0	0	0	0	0	0	FALSE	FALSE	FALSE	FALSE	0	0	0
SGGMMB4_00327	pseudo	263	0	1.59865	0	0.652301	2.24054	0	0	0	0	1	0	0	0	0	0	0	0	0	3.91157	0	0	0	0	FALSE	FALSE	FALSE	FALSE	FALSE	FALSE	FALSE	FALSE	0	0	0	0	2.432	0	0	0	0	FALSE	FALSE	FALSE	FALSE	0	0.810667	0
SGGMMB4_00328	pseudo	563	0	-0.610938	-0.521591	0.700012	4.46389	5	7	21	12	8	6	10	3	0	39.1445	13.1574	22.9628	13.2302	14.618	7.04514	12.6021	3.83876	0	TRUE	TRUE	FALSE	TRUE	FALSE	FALSE	TRUE	TRUE	22.038	14.133	25.048	17.044	19.455	9.761	30.182	10.15	0	TRUE	TRUE	FALSE	TRUE	20.4063	15.42	13.444
SGGMMB4_00330	CDS	212	0	-1.67206	-3.46434	3.02272e-09	15.4639	22186	45411	68782	28912	13046	13815	3047	2758	1272	461267	226676	199734	84651.6	63306.6	43078.6	10197.4	9372.08	5573.49	TRUE	TRUE	TRUE	TRUE	TRUE	TRUE	TRUE	TRUE	97788.7	91682.7	82040.5	41063.9	31725.9	22475.3	9196.6	9331.44	8155.89	TRUE	TRUE	TRUE	TRUE	90504	31755	8894.64
SGGMMB4_00331	pseudo	971	0	0.415205	-0.950236	0.0154435	5.96022	12	30	40	49	42	46	11	10	3	54.4718	32.6951	25.3603	31.3235	44.4977	31.3174	8.03756	7.41922	2.86997	TRUE	TRUE	TRUE	TRUE	TRUE	FALSE	TRUE	TRUE	52.892	60.569	47.71	69.595	102.138	74.836	33.201	33.834	19.236	TRUE	TRUE	TRUE	TRUE	53.7237	82.1897	28.757
SGGMMB4_00332	pseudo	281	0	-0.484972	-3.04711	0.0103275	4.32496	2	14	18	10	10	9	1	0	1	31.3713	52.7233	39.4348	22.0895	36.6101	21.173	2.5249	0	3.30575	TRUE	TRUE	FALSE	TRUE	TRUE	FALSE	TRUE	TRUE	8.815	28.265	21.47	14.203	24.318	14.642	3.018	0	6.412	TRUE	TRUE	FALSE	TRUE	19.5167	17.721	3.14333
SGGMMB4_00333	CDS	314	0	-1.11751	-2.04278	0.0187419	5.02518	5	26	40	18	3	19	6	2	1	70.1859	87.6242	78.4231	35.5825	9.82877	40.001	13.5573	4.58858	2.95833	TRUE	TRUE	TRUE	TRUE	FALSE	FALSE	TRUE	TRUE	22.038	52.493	47.71	25.565	7.296	30.911	18.109	6.767	6.412	TRUE	TRUE	TRUE	TRUE	40.747	21.2573	10.4293
SGGMMB4_00334	CDS	203	0	-0.79632	-2.0075	0.280997	3.5529	1	4	12	3	5	3	1	0	1	21.7127	20.8518	36.3914	9.17315	25.3385	9.76949	3.49506	0	4.57593	TRUE	TRUE	FALSE	TRUE	FALSE	FALSE	TRUE	TRUE	4.408	8.076	14.313	4.261	12.159	4.881	3.018	0	6.412	TRUE	TRUE	FALSE	TRUE	8.93233	7.10033	3.14333
SGGMMB4_00335	#N/A	#N/A	0	0.119066	-0.63196	0.941393	3.26227	4	2	0	2	4	5	0	3	0	0	0	0	0	0	0	0	0	0	FALSE	FALSE	FALSE	FALSE	FALSE	FALSE	FALSE	FALSE	17.631	4.038	0	2.841	9.727	8.134	0	10.15	0	FALSE	FALSE	FALSE	FALSE	7.223	6.90067	3.38333
SGGMMB4_00336	CDS	350	0	0.116125	1.41665	0.652301	2.90104	0	1	2	1	0	3	5	0	0	0	3.02352	3.51783	1.77348	0	5.6663	10.1357	0	0	FALSE	FALSE	FALSE	FALSE	FALSE	FALSE	FALSE	FALSE	0	2.019	2.386	1.42	0	4.881	15.091	0	0	FALSE	FALSE	FALSE	FALSE	1.46833	2.10033	5.03033
SGGMMB4_00337	pseudo	371	0	1.28378	-3.38842	0.0819275	3.08563	0	1	3	9	1	3	0	0	0	0	2.85238	4.97807	15.0578	2.7729	5.34557	0	0	0	FALSE	TRUE	FALSE	FALSE	FALSE	FALSE	TRUE	FALSE	0	2.019	3.578	12.783	2.432	4.881	0	0	0	FALSE	FALSE	FALSE	FALSE	1.86567	6.69867	0
SGGMMB4_00338	pseudo	653	0	-0.12441	-0.4558	0.942449	4.08633	0	8	13	9	3	11	5	2	1	0	12.9645	12.2559	8.55505	4.72624	11.1359	5.4326	2.20645	1.42253	FALSE	TRUE	TRUE	FALSE	FALSE	FALSE	TRUE	FALSE	0	16.152	15.506	12.783	7.296	17.896	15.091	6.767	6.412	FALSE	TRUE	TRUE	TRUE	10.5527	12.6583	9.42333
SGGMMB4_00339	pseudo	119	0	-0.832559	-0.0375012	0.480261	4.31351	5	4	19	8	5	6	9	4	2	185.196	35.5708	98.2924	41.7288	43.2245	33.3312	53.6595	24.2153	15.612	TRUE	TRUE	TRUE	TRUE	TRUE	TRUE	TRUE	TRUE	22.038	8.076	22.662	11.362	12.159	9.761	27.164	13.534	12.824	TRUE	TRUE	TRUE	TRUE	17.592	11.094	17.8407
SGGMMB4_00340	pseudo	1190	0	-0.565284	-0.0274436	0.906062	3.12935	2	2	3	1	1	4	1	3	0	7.40786	1.77854	1.55199	0.52161	0.864491	2.22208	0.596216	1.81615	0	TRUE	FALSE	FALSE	FALSE	FALSE	FALSE	TRUE	FALSE	8.815	4.038	3.578	1.42	2.432	6.508	3.018	10.15	0	TRUE	FALSE	FALSE	TRUE	5.477	3.45333	4.38933
SGGMMB4_00341	CDS	170	0	0	0	1	2.16132	0	0	0	0	0	0	0	0	0	0	0	0	0	0	0	0	0	0	FALSE	FALSE	FALSE	FALSE	FALSE	FALSE	FALSE	FALSE	0	0	0	0	0	0	0	0	0	FALSE	FALSE	FALSE	FALSE	0	0	0
SGGMMB4_00342	CDS	269	0	-1.78309	-1.78309	0.577683	2.236	0	0	1	0	0	0	0	0	0	0	0	2.28855	0	0	0	0	0	0	FALSE	FALSE	FALSE	FALSE	FALSE	FALSE	FALSE	FALSE	0	0	1.193	0	0	0	0	0	0	FALSE	FALSE	FALSE	FALSE	0.397667	0	0
SGGMMB4_00343	pseudo	485	0	-0.101685	-4.49565	0.117574	3.1789	1	2	6	1	2	7	0	0	0	9.08799	4.36384	7.61593	1.27983	4.24224	9.5412	0	0	0	TRUE	TRUE	FALSE	FALSE	FALSE	FALSE	TRUE	FALSE	4.408	4.038	7.157	1.42	4.864	11.388	0	0	0	TRUE	FALSE	FALSE	TRUE	5.201	5.89067	0
SGGMMB4_00344	#N/A	#N/A	0	1.5469	-1.8616	0.38443	2.56853	0	1	0	1	0	4	0	0	0	0	0	0	0	0	0	0	0	0	FALSE	FALSE	FALSE	FALSE	FALSE	FALSE	FALSE	FALSE	0	2.019	0	1.42	0	6.508	0	0	0	FALSE	FALSE	FALSE	FALSE	0.673	2.64267	0
SGGMMB4_00345	CDS	245	0	0.373421	-0.453079	0.892908	3.0368	0	3	2	1	4	3	1	1	0	0	12.9579	5.02548	2.53354	16.7958	8.09472	2.89591	2.94044	0	FALSE	TRUE	FALSE	FALSE	FALSE	FALSE	TRUE	FALSE	0	6.057	2.386	1.42	9.727	4.881	3.018	3.383	0	FALSE	FALSE	FALSE	FALSE	2.81433	5.34267	2.13367
SGGMMB4_00346	pseudo	308	0	-1.53913	0.733717	0.397918	2.64542	1	1	1	1	0	0	2	1	0	14.3106	3.43582	1.99877	2.01531	0	0	4.60713	2.33898	0	TRUE	FALSE	FALSE	FALSE	FALSE	FALSE	TRUE	FALSE	4.408	2.019	1.193	1.42	0	0	6.036	3.383	0	FALSE	FALSE	FALSE	FALSE	2.54	0.473333	3.13967
SGGMMB4_00347	pseudo	473	0	-0.210556	0.520144	0.718292	3.95106	1	3	12	4	6	6	5	4	3	9.31855	6.71183	15.6183	5.24919	13.0496	8.38565	7.49997	6.09223	5.89164	TRUE	TRUE	TRUE	FALSE	FALSE	FALSE	TRUE	FALSE	4.408	6.057	14.313	5.681	14.591	9.761	15.091	13.534	19.236	TRUE	TRUE	TRUE	TRUE	8.25933	10.011	15.9537
SGGMMB4_00348	CDS	113	0	1.56422	0	0.652301	2.23642	0	0	0	1	0	0	0	0	0	0	0	0	5.49306	0	0	0	0	0	FALSE	FALSE	FALSE	FALSE	FALSE	FALSE	FALSE	FALSE	0	0	0	1.42	0	0	0	0	0	FALSE	FALSE	FALSE	FALSE	0	0.473333	0
SGGMMB4_00349	CDS	143	0	1.50917	-0.999973	0.209903	3.1959	0	2	2	3	8	3	1	0	0	0	14.8004	8.61008	13.022	57.5521	13.8686	4.96152	0	0	FALSE	TRUE	FALSE	FALSE	TRUE	FALSE	TRUE	TRUE	0	4.038	2.386	4.261	19.455	4.881	3.018	0	0	FALSE	TRUE	FALSE	TRUE	2.14133	9.53233	1.006
SGGMMB4_00350	CDS	188	0	0.187368	1.02708	0.61088	3.79859	0	8	2	7	4	4	3	7	2	0	45.0311	6.54916	23.1118	21.8882	14.0653	11.3218	26.8236	9.88207	FALSE	TRUE	TRUE	FALSE	TRUE	FALSE	TRUE	TRUE	0	16.152	2.386	9.942	9.727	6.508	9.055	23.684	12.824	FALSE	TRUE	TRUE	TRUE	6.17933	8.72567	15.1877
SGGMMB4_00351	CDS	479	0	-0.974611	-1.41176	0.274947	4.57072	2	27	13	13	8	6	5	3	1	18.4037	59.6498	16.7079	16.8462	17.1815	8.28061	7.40603	4.51194	1.93928	TRUE	TRUE	TRUE	TRUE	FALSE	FALSE	TRUE	TRUE	8.815	54.512	15.506	18.464	19.455	9.761	15.091	10.15	6.412	TRUE	TRUE	TRUE	TRUE	26.2777	15.8933	10.551
SGGMMB4_00352	pseudo	179	0	-1.53659	0.246032	0.580273	2.58233	0	2	1	1	0	0	1	0	1	0	11.8238	3.43922	3.46769	0	0	3.96367	0	5.18947	FALSE	FALSE	FALSE	FALSE	FALSE	FALSE	FALSE	FALSE	0	4.038	1.193	1.42	0	0	3.018	0	6.412	FALSE	FALSE	FALSE	FALSE	1.74367	0.473333	3.14333
SGGMMB4_00353	pseudo	650	0	-0.428017	-0.253665	0.943792	3.44433	0	5	6	3	2	5	2	2	1	0	8.14024	5.68266	2.86484	3.16537	5.08514	2.18307	2.21664	1.4291	FALSE	TRUE	TRUE	FALSE	FALSE	FALSE	TRUE	FALSE	0	10.095	7.157	4.261	4.864	8.134	6.036	6.767	6.412	FALSE	TRUE	TRUE	TRUE	5.75067	5.753	6.405
SGGMMB4_00354	CDS	479	0	-0.919013	-0.700637	0.133829	6.72527	25	99	71	48	33	54	38	21	12	230.046	218.716	91.2507	62.2012	70.8738	74.5255	56.2858	31.5836	23.2714	TRUE	TRUE	TRUE	TRUE	TRUE	TRUE	TRUE	TRUE	110.192	199.876	84.686	68.175	80.251	87.851	114.693	71.052	76.942	TRUE	TRUE	TRUE	TRUE	131.585	78.759	87.5623
SGGMMB4_00355	CDS	551	0	-1.17619	0.62725	0.184803	3.63331	2	4	7	2	1	4	6	1	4	15.9988	7.68226	7.82096	2.25305	1.86705	4.79905	7.72593	1.30745	6.74348	TRUE	TRUE	TRUE	FALSE	FALSE	FALSE	TRUE	FALSE	8.815	8.076	8.349	2.841	2.432	6.508	18.109	3.383	25.647	TRUE	FALSE	TRUE	TRUE	8.41333	3.927	15.713
SGGMMB4_00356	CDS	296	0	-0.535299	-1.21262	0.0591332	7.14519	34	45	231	103	62	70	25	28	12	506.287	160.88	480.434	215.992	215.48	156.334	59.9238	68.1466	37.6587	TRUE	TRUE	TRUE	TRUE	TRUE	TRUE	TRUE	TRUE	149.861	90.853	275.528	146.291	150.775	113.881	75.456	94.735	76.942	TRUE	TRUE	TRUE	TRUE	172.081	136.982	82.3777
SGGMMB4_00357	pseudo	497	0	0.0473164	-0.652598	0.22411	8.5796	103	102	439	317	246	205	98	76	41	913.462	217.182	543.778	395.91	509.197	272.674	139.901	110.163	76.6308	TRUE	TRUE	TRUE	TRUE	TRUE	TRUE	TRUE	TRUE	453.99	205.933	523.622	450.237	598.234	333.51	295.788	257.139	262.886	TRUE	TRUE	TRUE	TRUE	394.515	460.66	271.938
SGGMMB4_00358	#N/A	#N/A	0	-2.64832	-4.22416	0.0467538	2.68863	2	1	4	0	0	1	0	0	0	0	0	0	0	0	0	0	0	0	FALSE	FALSE	FALSE	FALSE	FALSE	FALSE	FALSE	FALSE	8.815	2.019	4.771	0	0	1.627	0	0	0	FALSE	FALSE	FALSE	FALSE	5.20167	0.542333	0
SGGMMB4_00359	CDS	881	0	0.751188	-0.225044	0.638986	3.35562	3	2	1	5	3	6	1	1	1	15.0091	2.40234	0.698775	3.52279	3.5031	4.50217	0.805332	0.817715	1.05439	FALSE	TRUE	FALSE	FALSE	FALSE	FALSE	TRUE	FALSE	13.223	4.038	1.193	7.102	7.296	9.761	3.018	3.383	6.412	FALSE	TRUE	TRUE	TRUE	6.15133	8.053	4.271
SGGMMB4_00360	pseudo	1010	0	-0.057226	0.425813	0.719745	5.40311	6	8	41	19	17	24	14	18	6	26.1842	8.38203	24.9906	11.6768	17.3155	15.7086	9.83462	12.8389	5.51831	TRUE	TRUE	TRUE	FALSE	TRUE	FALSE	TRUE	TRUE	26.446	16.152	48.903	26.986	41.341	39.045	42.255	60.901	38.471	TRUE	TRUE	TRUE	TRUE	30.5003	35.7907	47.209
SGGMMB4_00361	pseudo	371	0	-0.742294	-0.899938	0.564814	4.06972	1	8	17	10	5	3	4	1	2	11.8805	22.819	28.209	16.7309	13.8645	5.34557	7.64957	1.9418	5.00763	TRUE	TRUE	TRUE	TRUE	FALSE	FALSE	TRUE	TRUE	4.408	16.152	20.277	14.203	12.159	4.881	12.073	3.383	12.824	TRUE	TRUE	TRUE	TRUE	13.6123	10.4143	9.42667
SGGMMB4_00362	pseudo	185	0	-0.540752	-1.05955	0.80385	3.13968	1	0	8	3	1	3	1	0	1	23.8253	0	26.6214	10.0657	5.56078	10.72	3.83512	0	5.02116	FALSE	TRUE	FALSE	FALSE	FALSE	FALSE	TRUE	FALSE	4.408	0	9.542	4.261	2.432	4.881	3.018	0	6.412	FALSE	FALSE	FALSE	FALSE	4.65	3.858	3.14333
SGGMMB4_00363	CDS	1349	0	-0.620316	-1.64792	0.000431654	6.9631	27	85	161	78	50	81	25	14	7	88.2188	66.6788	73.4729	35.8902	38.1299	39.6935	13.1486	7.47642	4.82017	TRUE	TRUE	TRUE	TRUE	TRUE	FALSE	TRUE	TRUE	119.007	171.611	192.035	110.784	121.592	131.777	75.456	47.368	44.883	TRUE	TRUE	TRUE	TRUE	160.884	121.384	55.9023
SGGMMB4_00364	CDS	434	0	-0.0937692	-1.3116	0.0441115	5.94658	9	45	48	41	29	48	13	8	2	91.4034	109.724	68.0871	58.6391	68.741	73.1136	21.2522	13.2794	4.28071	TRUE	TRUE	TRUE	TRUE	TRUE	FALSE	TRUE	TRUE	39.669	90.853	57.253	58.233	70.524	78.09	39.237	27.067	12.824	TRUE	TRUE	TRUE	TRUE	62.5917	68.949	26.376
SGGMMB4_00365	CDS	452	0	-0.665342	-1.23591	0.00199928	8.92133	158	409	372	375	175	259	130	68	43	1540.74	957.559	506.662	514.975	398.297	378.798	204.059	108.38	88.3702	TRUE	TRUE	TRUE	TRUE	TRUE	TRUE	TRUE	TRUE	696.413	825.752	443.707	532.614	425.573	421.361	392.372	230.072	275.71	TRUE	TRUE	TRUE	TRUE	655.291	459.849	299.385
SGGMMB4_00366	pseudo	467	0	-1.21759	-0.0615442	0.357741	4.23392	1	10	18	3	3	8	6	9	0	9.43828	22.6602	23.7284	3.98747	6.60863	11.3245	9.1156	13.8836	0	TRUE	TRUE	FALSE	FALSE	FALSE	FALSE	TRUE	FALSE	4.408	20.19	21.47	4.261	7.296	13.015	18.109	30.451	0	TRUE	TRUE	FALSE	TRUE	15.356	8.19067	16.1867
SGGMMB4_00367	CDS	1946	0	-1.76071	-2.11093	2.80955e-14	8.46256	197	311	384	140	89	134	46	54	25	446.203	169.121	121.479	44.6558	47.0494	45.5207	16.7713	19.9907	11.9336	TRUE	TRUE	TRUE	TRUE	TRUE	TRUE	TRUE	TRUE	868.312	627.895	458.02	198.843	216.434	218.001	138.839	182.704	160.296	TRUE	TRUE	TRUE	TRUE	651.409	211.093	160.613
SGGMMB4_00368	CDS	1043	0	0.355886	-0.667692	0.00178704	9.25334	149	297	415	515	377	527	148	115	54	629.668	301.337	244.95	306.49	371.847	334.02	100.677	79.4312	48.0934	TRUE	TRUE	TRUE	TRUE	TRUE	TRUE	TRUE	TRUE	656.744	599.629	494.996	731.457	916.806	857.364	446.701	389.092	346.24	TRUE	TRUE	TRUE	TRUE	583.79	835.209	394.011
SGGMMB4_00369	CDS	971	0	0.113185	-0.547805	0.242502	7.22083	40	56	125	122	65	118	34	37	14	181.573	61.0308	79.2509	77.9891	68.8655	80.3359	24.8434	27.4511	13.3932	TRUE	TRUE	TRUE	TRUE	TRUE	TRUE	TRUE	TRUE	176.307	113.061	149.095	173.277	158.07	191.971	102.62	125.186	89.766	TRUE	TRUE	TRUE	TRUE	146.154	174.439	105.857
SGGMMB4_00370	CDS	488	0	-0.908318	-1.15703	0.0930677	5.27402	9	23	43	15	19	13	5	10	3	81.2891	49.8757	54.2453	19.0794	40.0536	17.6104	7.26944	14.7624	5.71054	TRUE	TRUE	TRUE	TRUE	TRUE	FALSE	TRUE	TRUE	39.669	46.436	51.289	21.305	46.205	21.149	15.091	33.834	19.236	TRUE	TRUE	TRUE	TRUE	45.798	29.553	22.7203
SGGMMB4_00371	pseudo	125	0	-1.10117	0.0853264	0.652301	3.20743	2	1	6	0	0	5	2	1	2	70.5228	8.46585	29.5498	0	0	26.4427	11.352	5.76325	14.8626	TRUE	FALSE	TRUE	FALSE	FALSE	FALSE	TRUE	FALSE	8.815	2.019	7.157	0	0	8.134	6.036	3.383	12.824	FALSE	FALSE	TRUE	TRUE	5.997	2.71133	7.41433
SGGMMB4_00372	pseudo	335	0	-0.514965	-0.796892	0.512185	5.34851	8	12	54	20	24	12	9	7	5	105.258	37.9068	99.2344	37.0577	73.7011	23.6801	19.0611	15.0533	13.8644	TRUE	TRUE	TRUE	TRUE	TRUE	TRUE	TRUE	TRUE	35.261	24.227	64.409	28.406	58.364	19.523	27.164	23.684	32.059	TRUE	TRUE	TRUE	TRUE	41.299	35.431	27.6357
SGGMMB4_00373	CDS	1469	0	-0.362913	-1.33091	0.018704	7.08117	54	86	88	92	86	63	26	25	7	162.025	61.9523	36.8786	38.874	60.226	28.3508	12.5575	12.2602	4.42641	TRUE	TRUE	TRUE	TRUE	TRUE	FALSE	TRUE	TRUE	238.014	173.63	104.963	130.668	209.139	102.493	78.474	84.585	44.883	TRUE	TRUE	TRUE	TRUE	172.202	147.433	69.314
SGGMMB4_00374	CDS	3815	0	-0.535317	-1.15897	0.0471735	6.88371	45	60	111	101	52	44	25	27	6	51.9909	16.6432	17.9119	16.4331	14.0222	7.62438	4.64939	5.09855	1.46094	TRUE	TRUE	TRUE	TRUE	FALSE	FALSE	TRUE	TRUE	198.345	121.137	132.396	143.451	126.456	71.583	75.456	91.352	38.471	TRUE	TRUE	TRUE	TRUE	150.626	113.83	68.4263
SGGMMB4_00375	CDS	1133	0	0.249536	0.726459	0.273074	6.92387	28	49	43	83	47	70	58	50	18	108.928	45.7664	23.3643	45.4717	42.6752	40.8427	36.3203	31.792	14.7577	TRUE	TRUE	TRUE	TRUE	TRUE	TRUE	TRUE	TRUE	123.415	98.929	51.289	117.885	114.297	113.881	175.058	169.17	115.413	TRUE	TRUE	TRUE	TRUE	91.211	115.354	153.214
SGGMMB4_00376	CDS	932	0	0.513905	0.0175997	0.319592	7.59333	26	94	118	166	105	149	63	52	20	122.961	106.731	77.9434	110.557	115.899	105.686	47.9596	40.1944	19.9338	TRUE	TRUE	TRUE	TRUE	TRUE	TRUE	TRUE	TRUE	114.6	189.782	140.746	235.771	255.344	242.405	190.15	175.937	128.237	TRUE	TRUE	TRUE	TRUE	148.376	244.507	164.775
SGGMMB4_00377	CDS	341	0	0.0195367	0.504863	0.769119	4.39976	3	5	14	13	4	11	7	6	4	38.7772	15.5166	25.2748	23.6637	12.0674	21.3248	14.5645	12.6758	10.8964	TRUE	TRUE	TRUE	TRUE	TRUE	TRUE	TRUE	TRUE	13.223	10.095	16.699	18.464	9.727	17.896	21.128	20.3	25.647	TRUE	TRUE	TRUE	TRUE	13.339	15.3623	22.3583
SGGMMB4_00378	pseudo	344	0	1.83411	1.12677	0.208223	3.30812	1	1	1	7	4	4	3	1	0	12.813	3.07625	1.7896	12.6309	11.9621	7.68685	6.18748	2.09421	0	TRUE	TRUE	FALSE	FALSE	FALSE	FALSE	TRUE	FALSE	4.408	2.019	1.193	9.942	9.727	6.508	9.055	3.383	0	FALSE	TRUE	FALSE	TRUE	2.54	8.72567	4.146
SGGMMB4_00379	pseudo	659	0	-0.716622	-0.536755	0.652301	4.69966	5	6	33	16	10	4	4	8	3	33.4421	9.63488	30.8278	15.0705	15.6107	4.01256	4.30651	8.74545	4.22875	TRUE	TRUE	TRUE	FALSE	FALSE	FALSE	TRUE	FALSE	22.038	12.114	39.361	22.725	24.318	6.508	12.073	27.067	19.236	TRUE	TRUE	TRUE	TRUE	24.5043	17.8503	19.4587
SGGMMB4_00380	pseudo	371	0	-0.122498	0.152922	0.862491	6.36748	16	29	71	56	28	47	32	26	12	190.088	82.7189	117.814	93.693	77.6411	83.7473	61.1966	50.4867	30.0458	TRUE	TRUE	TRUE	TRUE	TRUE	TRUE	TRUE	TRUE	70.523	58.55	84.686	79.537	68.092	76.463	96.584	87.969	76.942	TRUE	TRUE	TRUE	TRUE	71.253	74.6973	87.165
SGGMMB4_00381	pseudo	680	0	0.0418704	0.657	0.771276	4.34745	6	7	4	19	5	3	10	5	3	38.8912	10.8936	3.6213	17.3435	7.5643	2.91648	10.4338	5.29711	4.09815	TRUE	TRUE	TRUE	FALSE	FALSE	FALSE	TRUE	FALSE	26.446	14.133	4.771	26.986	12.159	4.881	30.182	16.917	19.236	TRUE	TRUE	TRUE	TRUE	15.1167	14.6753	22.1117
SGGMMB4_00382	pseudo	947	0	-0.117288	0.295023	0.900154	4.17526	4	4	11	9	7	6	5	5	3	18.6174	4.46983	7.15082	5.8991	7.60423	4.1884	3.74603	3.80363	2.94271	TRUE	TRUE	TRUE	FALSE	FALSE	FALSE	TRUE	FALSE	17.631	8.076	13.12	12.783	17.023	9.761	15.091	16.917	19.236	TRUE	TRUE	TRUE	TRUE	12.9423	13.189	17.0813
SGGMMB4_00383	pseudo	392	0	0.95869	0.996714	0.437834	4.15267	2	6	3	15	7	7	7	3	3	22.4881	16.1974	4.71139	23.7519	18.3704	11.8048	12.6696	5.51332	7.10904	TRUE	TRUE	TRUE	FALSE	TRUE	FALSE	TRUE	TRUE	8.815	12.114	3.578	21.305	17.023	11.388	21.128	10.15	19.236	TRUE	TRUE	TRUE	TRUE	8.169	16.572	16.838
SGGMMB4_00384	pseudo	188	0	-0.865556	1.02355	0.0263194	4.83648	4	10	19	13	1	9	9	23	5	93.7803	56.2889	62.217	42.9219	5.47204	31.6469	33.9653	88.1348	24.7052	TRUE	TRUE	TRUE	TRUE	FALSE	TRUE	TRUE	TRUE	17.631	20.19	22.662	18.464	2.432	14.642	27.164	77.818	32.059	TRUE	FALSE	TRUE	TRUE	20.161	11.846	45.6803
SGGMMB4_00385	CDS	548	0	-1.40374	-1.64776	0.0018544	6.72553	35	48	195	46	33	39	15	7	18	281.512	92.6918	219.062	52.1039	61.9499	47.0469	19.4206	9.20227	30.5118	TRUE	TRUE	TRUE	TRUE	TRUE	FALSE	TRUE	TRUE	154.269	96.91	232.588	65.334	80.251	63.448	45.274	23.684	115.413	TRUE	TRUE	TRUE	TRUE	161.256	69.6777	61.457
SGGMMB4_00386	CDS	824	0	0.138894	0.635345	0.264877	7.54659	41	55	118	133	61	113	77	91	26	219.314	70.6344	88.1593	100.188	76.157	90.6563	66.3001	79.5595	29.3104	TRUE	TRUE	TRUE	TRUE	TRUE	TRUE	TRUE	TRUE	180.715	111.042	140.746	188.901	148.343	183.837	232.405	307.89	166.708	TRUE	TRUE	TRUE	TRUE	144.168	173.694	235.668
SGGMMB4_00387	CDS	407	0	1.9043	0.0424927	0.0136842	3.96304	1	3	3	12	7	16	2	0	2	10.8297	7.80023	4.53775	18.3012	17.6934	25.988	3.48647	0	4.56469	TRUE	TRUE	FALSE	FALSE	TRUE	FALSE	TRUE	TRUE	4.408	6.057	3.578	17.044	17.023	26.03	6.036	0	12.824	TRUE	TRUE	FALSE	TRUE	4.681	20.0323	6.28667
SGGMMB4_00388	pseudo	260	0	1.56748	1.8254	0.224336	3.58773	2	1	1	6	2	9	4	4	1	33.9052	4.07012	2.36777	14.3242	7.91342	22.8831	10.9153	11.0832	3.57275	TRUE	TRUE	TRUE	FALSE	FALSE	FALSE	TRUE	FALSE	8.815	2.019	1.193	8.522	4.864	14.642	12.073	13.534	6.412	FALSE	TRUE	TRUE	TRUE	4.009	9.34267	10.673
SGGMMB4_00389	pseudo	254	0	0.524467	1.51191	0.766426	2.51358	0	0	1	1	0	1	2	0	0	0	0	2.4237	2.44376	0	2.60263	5.5866	0	0	FALSE	FALSE	FALSE	FALSE	FALSE	FALSE	FALSE	FALSE	0	0	1.193	1.42	0	1.627	6.036	0	0	FALSE	FALSE	FALSE	FALSE	0.397667	1.01567	2.012
SGGMMB4_00390	pseudo	194	0	1.95929	2.96591	0.00670137	4.02135	2	0	2	6	9	6	7	11	2	45.4399	0	6.34661	19.1974	47.7252	20.4454	25.6004	40.8478	9.57644	FALSE	TRUE	TRUE	FALSE	TRUE	FALSE	TRUE	TRUE	8.815	0	2.386	8.522	21.887	9.761	21.128	37.217	12.824	FALSE	TRUE	TRUE	TRUE	3.73367	13.39	23.723
SGGMMB4_00391	pseudo	284	0	2.51315	3.28729	2.8542e-16	7.49772	4	19	25	135	65	148	127	80	52	62.0799	70.7972	54.192	295.059	235.452	344.501	317.275	202.931	170.083	TRUE	TRUE	TRUE	TRUE	TRUE	TRUE	TRUE	TRUE	17.631	38.36	29.819	191.741	158.07	240.778	383.318	270.673	333.417	TRUE	TRUE	TRUE	TRUE	28.6033	196.863	329.136
SGGMMB4_00392	#N/A	#N/A	0	0.55209	1.20802	0.80227	2.89743	0	0	3	1	2	2	4	0	0	0	0	0	0	0	0	0	0	0	FALSE	FALSE	FALSE	FALSE	FALSE	FALSE	FALSE	FALSE	0	0	3.578	1.42	4.864	3.254	12.073	0	0	FALSE	FALSE	FALSE	FALSE	1.19267	3.17933	4.02433
SGGMMB4_00393	pseudo	323	0	1.98606	1.78715	1.57634e-06	6.96986	11	9	44	109	77	121	53	40	25	150.107	29.4863	83.8617	209.468	245.242	247.645	116.419	89.2144	71.8974	TRUE	TRUE	TRUE	TRUE	TRUE	TRUE	TRUE	TRUE	48.484	18.171	52.481	154.813	187.252	196.852	159.967	135.336	160.296	TRUE	TRUE	TRUE	TRUE	39.712	179.639	151.866
SGGMMB4_00394	pseudo	215	0	0.0561287	0.30906	0.944956	5.58924	18	15	16	38	13	28	28	8	6	369.015	73.8301	45.8137	109.708	62.2031	86.0927	92.3997	26.8058	25.9232	TRUE	TRUE	TRUE	TRUE	TRUE	TRUE	TRUE	TRUE	79.338	30.284	19.084	53.972	31.614	45.553	84.511	27.067	38.471	TRUE	TRUE	TRUE	TRUE	42.902	43.713	50.0163
SGGMMB4_00395	pseudo	362	0	2.03734	1.43684	0.0977688	4.00861	1	2	3	6	14	11	3	2	4	12.1759	5.84658	5.10183	10.2881	39.7857	20.0877	5.87981	3.98015	10.2643	TRUE	TRUE	TRUE	FALSE	TRUE	FALSE	TRUE	TRUE	4.408	4.038	3.578	8.522	34.046	17.896	9.055	6.767	25.647	TRUE	TRUE	TRUE	TRUE	4.008	20.1547	13.823
SGGMMB4_00396	pseudo	500	0	0.705428	0.491974	0.598143	4.74293	0	6	20	20	14	14	7	6	5	0	12.6988	24.6248	24.8287	28.8048	18.5099	9.93297	8.64488	9.28915	FALSE	TRUE	TRUE	FALSE	TRUE	FALSE	TRUE	TRUE	0	12.114	23.855	28.406	34.046	22.776	21.128	20.3	32.059	FALSE	TRUE	TRUE	TRUE	11.9897	28.4093	24.4957
SGGMMB4_00397	pseudo	260	0	0.360298	0.232978	0.79804	5.88297	8	20	42	39	22	49	26	12	7	135.621	81.4024	99.4465	93.1074	87.0476	124.586	70.9498	33.2495	25.0092	TRUE	TRUE	TRUE	TRUE	TRUE	TRUE	TRUE	TRUE	35.261	40.379	50.096	55.392	53.501	79.717	78.474	40.601	44.883	TRUE	TRUE	TRUE	TRUE	41.912	62.87	54.6527
SGGMMB4_00398	#N/A	#N/A	0	-1.78309	-1.78309	0.577683	2.236	0	0	1	0	0	0	0	0	0	0	0	0	0	0	0	0	0	0	FALSE	FALSE	FALSE	FALSE	FALSE	FALSE	FALSE	FALSE	0	0	1.193	0	0	0	0	0	0	FALSE	FALSE	FALSE	FALSE	0.397667	0	0
SGGMMB4_00399	pseudo	425	0	-1.3768	-0.556748	0.00807523	6.26397	15	43	109	32	17	25	31	16	11	155.565	107.068	157.889	46.7363	41.1498	38.8864	51.7516	27.1212	24.0425	TRUE	TRUE	TRUE	TRUE	TRUE	TRUE	TRUE	TRUE	66.115	86.815	130.011	45.45	41.341	40.672	93.566	54.135	70.53	TRUE	TRUE	TRUE	TRUE	94.3137	42.4877	72.7437
SGGMMB4_00400	pseudo	299	0	3.6867	0	0.0470332	2.56716	0	0	0	2	1	3	0	0	0	0	0	0	4.15195	3.44062	6.6328	0	0	0	FALSE	TRUE	FALSE	FALSE	FALSE	FALSE	TRUE	FALSE	0	0	0	2.841	2.432	4.881	0	0	0	FALSE	FALSE	FALSE	FALSE	0	3.38467	0
SGGMMB4_00401	pseudo	578	0	0.188027	0.0562002	1	3.27013	1	1	5	5	3	2	2	1	1	7.62573	1.83085	5.32544	5.36952	5.3395	2.28744	2.45501	1.24638	1.60712	TRUE	TRUE	TRUE	FALSE	FALSE	FALSE	TRUE	FALSE	4.408	2.019	5.964	7.102	7.296	3.254	6.036	3.383	6.412	FALSE	TRUE	TRUE	TRUE	4.13033	5.884	5.277
SGGMMB4_00402	pseudo	704	0	-0.0143958	0.773278	0.497628	4.66447	2	14	9	11	12	8	10	12	3	12.5218	21.0444	7.87016	9.69869	17.5354	7.51214	10.0781	12.2797	3.95844	TRUE	TRUE	TRUE	FALSE	FALSE	FALSE	TRUE	FALSE	8.815	28.265	10.735	15.623	29.182	13.015	30.182	40.601	19.236	TRUE	TRUE	TRUE	TRUE	15.9383	19.2733	30.0063
SGGMMB4_00403	pseudo	515	0	-2.00133	-1.08848	0.425898	2.89491	2	0	6	0	1	1	2	0	0	17.1172	0	7.17228	0	1.99756	1.28363	2.75533	0	0	FALSE	FALSE	FALSE	FALSE	FALSE	FALSE	FALSE	FALSE	8.815	0	7.157	0	2.432	1.627	6.036	0	0	FALSE	FALSE	FALSE	FALSE	5.324	1.353	2.012
SGGMMB4_00404	pseudo	302	0	2.33241	2.44332	0.502192	2.38649	0	0	0	0	1	1	1	0	0	0	0	0	0	3.40644	2.18897	2.34933	0	0	FALSE	FALSE	FALSE	FALSE	FALSE	FALSE	FALSE	FALSE	0	0	0	0	2.432	1.627	3.018	0	0	FALSE	FALSE	FALSE	FALSE	0	1.353	1.006
SGGMMB4_00405	pseudo	251	0	0	0	1	2.16132	0	0	0	0	0	0	0	0	0	0	0	0	0	0	0	0	0	0	FALSE	FALSE	FALSE	FALSE	FALSE	FALSE	FALSE	FALSE	0	0	0	0	0	0	0	0	0	FALSE	FALSE	FALSE	FALSE	0	0	0
SGGMMB4_00406	CDS	263	0	1.59865	0	0.652301	2.24054	0	0	0	0	1	0	0	0	0	0	0	0	0	3.91157	0	0	0	0	FALSE	FALSE	FALSE	FALSE	FALSE	FALSE	FALSE	FALSE	0	0	0	0	2.432	0	0	0	0	FALSE	FALSE	FALSE	FALSE	0	0.810667	0
SGGMMB4_00407	pseudo	656	0	0.942424	-1.04883	0.00339327	5.41812	4	16	26	26	32	47	5	6	1	26.8761	25.8105	24.3996	24.6016	50.1826	47.3632	5.40776	6.58908	1.41603	TRUE	TRUE	TRUE	TRUE	TRUE	FALSE	TRUE	TRUE	17.631	32.303	31.012	36.928	77.819	76.463	15.091	20.3	6.412	TRUE	TRUE	TRUE	TRUE	26.982	63.7367	13.9343
SGGMMB4_00408	#N/A	#N/A	0	-0.247462	0.686296	0.66107	3.71344	0	6	6	2	4	6	2	4	4	0	0	0	0	0	0	0	0	0	FALSE	FALSE	FALSE	FALSE	FALSE	FALSE	FALSE	FALSE	0	12.114	7.157	2.841	9.727	9.761	6.036	13.534	25.647	FALSE	FALSE	TRUE	TRUE	6.42367	7.443	15.0723
SGGMMB4_00409	pseudo	362	0	-0.649935	-1.03251	0.794975	3.38289	1	8	2	6	0	4	0	2	1	12.1759	23.3863	3.40122	10.2881	0	7.30463	0	3.98015	2.56606	TRUE	FALSE	FALSE	FALSE	FALSE	FALSE	TRUE	FALSE	4.408	16.152	2.386	8.522	0	6.508	0	6.767	6.412	FALSE	FALSE	FALSE	FALSE	7.64867	5.01	4.393
SGGMMB4_00410	CDS	1073	0	-0.190401	-0.997571	0.681844	4.05744	4	12	3	9	10	4	3	2	1	16.4312	11.8348	1.72121	5.20638	9.58755	2.46438	1.98368	1.34279	0.865717	TRUE	TRUE	FALSE	FALSE	FALSE	FALSE	TRUE	FALSE	17.631	24.227	3.578	12.783	24.318	6.508	9.055	6.767	6.412	TRUE	TRUE	TRUE	TRUE	15.1453	14.5363	7.41133
SGGMMB4_00411	CDS	320	0	1.05624	-0.678477	0.274244	3.36977	1	1	4	5	6	5	1	1	0	13.774	3.30697	7.69526	9.69869	19.289	10.3292	2.21718	2.25127	0	TRUE	TRUE	FALSE	FALSE	FALSE	FALSE	TRUE	FALSE	4.408	2.019	4.771	7.102	14.591	8.134	3.018	3.383	0	FALSE	TRUE	FALSE	TRUE	3.73267	9.94233	2.13367
SGGMMB4_00412	pseudo	392	0	0.534075	0.719569	0.957582	2.69772	0	2	0	2	1	1	1	0	1	0	5.39914	0	3.16692	2.62435	1.6864	1.80994	0	2.36968	FALSE	TRUE	FALSE	FALSE	FALSE	FALSE	TRUE	FALSE	0	4.038	0	2.841	2.432	1.627	3.018	0	6.412	FALSE	FALSE	FALSE	FALSE	1.346	2.3	3.14333
SGGMMB4_00413	pseudo	371	0	0.472645	1.18368	0.467796	3.94187	3	3	4	12	4	3	6	7	1	35.6416	8.55713	6.63742	20.0771	11.0916	5.34557	11.4744	13.5926	2.50381	TRUE	TRUE	TRUE	FALSE	FALSE	FALSE	TRUE	FALSE	13.223	6.057	4.771	17.044	9.727	4.881	18.109	23.684	6.412	TRUE	TRUE	TRUE	TRUE	8.017	10.5507	16.0683
SGGMMB4_00414	CDS	926	0	-0.0581937	-0.287977	0.856648	6.18945	19	29	56	56	25	48	23	16	9	90.4382	33.1412	37.2298	37.5379	27.7739	34.2671	17.6225	12.4476	9.02833	TRUE	TRUE	TRUE	TRUE	TRUE	FALSE	TRUE	TRUE	83.746	58.55	66.795	79.537	60.796	78.09	69.42	54.135	57.707	TRUE	TRUE	TRUE	TRUE	69.697	72.8077	60.4207
SGGMMB4_00415	pseudo	164	0	-1.45909	-0.613557	0.705854	2.5141	0	1	2	0	1	0	1	0	0	0	6.45263	7.50757	0	6.27283	0	4.3262	0	0	FALSE	FALSE	FALSE	FALSE	FALSE	FALSE	FALSE	FALSE	0	2.019	2.386	0	2.432	0	3.018	0	0	FALSE	FALSE	FALSE	FALSE	1.46833	0.810667	1.006
SGGMMB4_00416	pseudo	809	0	0.65852	-0.212696	0.652301	3.75906	2	5	3	11	2	9	1	3	1	10.8966	6.54037	2.2829	8.4399	2.54325	7.35429	0.877006	2.67147	1.14823	TRUE	TRUE	FALSE	FALSE	FALSE	FALSE	TRUE	FALSE	8.815	10.095	3.578	15.623	4.864	14.642	3.018	10.15	6.412	TRUE	TRUE	TRUE	TRUE	7.496	11.7097	6.52667
SGGMMB4_00417	pseudo	311	0	1.92393	2.48824	0.028333	4.09942	1	3	1	11	4	12	6	11	1	14.1726	10.208	1.97949	21.9546	13.2314	25.5075	13.6881	25.4806	2.98686	TRUE	TRUE	TRUE	FALSE	TRUE	FALSE	TRUE	TRUE	4.408	6.057	1.193	15.623	9.727	19.523	18.109	37.217	6.412	FALSE	TRUE	TRUE	TRUE	3.886	14.9577	20.5793
SGGMMB4_00418	#N/A	#N/A	0	-0.435747	0.645168	0.715084	3.4205	2	0	7	5	2	1	2	6	0	0	0	0	0	0	0	0	0	0	FALSE	FALSE	FALSE	FALSE	FALSE	FALSE	FALSE	FALSE	8.815	0	8.349	7.102	4.864	1.627	6.036	20.3	0	FALSE	FALSE	FALSE	FALSE	5.72133	4.531	8.77867
SGGMMB4_00419	pseudo	314	0	-0.303335	0.628848	0.344216	4.87673	3	11	21	11	10	13	16	6	7	42.1115	37.0718	41.1721	21.7448	32.7626	27.3691	36.1527	13.7657	20.7083	TRUE	TRUE	TRUE	TRUE	TRUE	TRUE	TRUE	TRUE	13.223	22.208	25.048	15.623	24.318	21.149	48.292	20.3	44.883	TRUE	TRUE	TRUE	TRUE	20.1597	20.3633	37.825
SGGMMB4_00420	CDS	707	0	-0.0426875	0.114272	1	6.7738	12	44	109	79	33	73	35	40	15	74.812	65.8588	94.9119	69.3587	48.0178	68.2575	35.1236	40.7585	19.7082	TRUE	TRUE	TRUE	TRUE	TRUE	TRUE	TRUE	TRUE	52.892	88.834	130.011	112.204	80.251	118.762	105.639	135.336	96.178	TRUE	TRUE	TRUE	TRUE	90.579	103.739	112.384
SGGMMB4_00421	pseudo	299	0	0.560882	0.709692	0.518953	5.46266	1	19	24	31	21	25	23	14	3	14.7414	67.2455	49.4144	64.3552	72.2529	55.2733	54.5767	33.7314	9.32022	TRUE	TRUE	TRUE	TRUE	TRUE	FALSE	TRUE	TRUE	4.408	38.36	28.626	44.029	51.069	40.672	69.42	47.368	19.236	TRUE	TRUE	TRUE	TRUE	23.798	45.2567	45.3413
SGGMMB4_00422	pseudo	443	0	-0.269318	0.231409	0.842561	4.53143	1	7	22	8	8	12	9	6	3	9.9496	16.7215	30.5726	11.2093	18.5778	17.9071	14.4142	9.7572	6.29062	TRUE	TRUE	TRUE	FALSE	TRUE	FALSE	TRUE	TRUE	4.408	14.133	26.241	11.362	19.455	19.523	27.164	20.3	19.236	TRUE	TRUE	TRUE	TRUE	14.9273	16.78	22.2333
SGGMMB4_00423	pseudo	245	0	-0.179111	0.00673726	0.984314	5.99832	8	20	71	51	17	33	25	20	6	143.924	86.3862	178.404	129.21	71.3822	89.0419	72.3977	58.8087	22.7489	TRUE	TRUE	TRUE	TRUE	TRUE	TRUE	TRUE	TRUE	35.261	40.379	84.686	72.436	41.341	53.687	75.456	67.668	38.471	TRUE	TRUE	TRUE	TRUE	53.442	55.8213	60.5317
SGGMMB4_00424	CDS	1430	0	-0.302039	-1.48536	0.000464457	8.74022	114	172	631	376	243	219	65	51	42	351.381	127.284	271.648	163.209	174.815	101.241	32.2499	25.6928	27.2828	TRUE	TRUE	TRUE	TRUE	TRUE	TRUE	TRUE	TRUE	502.475	347.26	752.632	534.035	590.939	356.286	196.186	172.554	269.298	TRUE	TRUE	TRUE	TRUE	534.122	493.753	212.679
SGGMMB4_00425	CDS	1271	0	-0.561469	-1.14795	0.0408033	8.03576	85	80	394	162	126	144	41	59	27	294.77	66.6078	190.838	79.1157	101.984	74.8969	22.887	33.4414	19.733	TRUE	TRUE	TRUE	TRUE	TRUE	TRUE	TRUE	TRUE	374.652	161.516	469.948	230.089	306.413	234.27	123.748	199.621	173.12	TRUE	TRUE	TRUE	TRUE	335.372	256.924	165.496
SGGMMB4_00426	pseudo	374	0	-0.417192	-0.379052	0.996247	3.08331	2	0	5	1	4	1	1	2	0	23.5705	0	8.23023	1.65967	11.0026	1.76756	1.89705	3.85244	0	FALSE	TRUE	FALSE	FALSE	FALSE	FALSE	TRUE	FALSE	8.815	0	5.964	1.42	9.727	1.627	3.018	6.767	0	FALSE	FALSE	FALSE	FALSE	4.92633	4.258	3.26167
SGGMMB4_00427	pseudo	644	0	0	0	1	2.16132	0	0	0	0	0	0	0	0	0	0	0	0	0	0	0	0	0	0	FALSE	FALSE	FALSE	FALSE	FALSE	FALSE	FALSE	FALSE	0	0	0	0	0	0	0	0	0	FALSE	FALSE	FALSE	FALSE	0	0	0
SGGMMB4_00428	pseudo	476	0	-1.78224	0.661491	0.511511	2.31322	0	0	1	0	0	0	1	0	0	0	0	1.29332	0	0	0	1.49054	0	0	FALSE	FALSE	FALSE	FALSE	FALSE	FALSE	FALSE	FALSE	0	0	1.193	0	0	0	3.018	0	0	FALSE	FALSE	FALSE	FALSE	0.397667	0	1.006
SGGMMB4_00429	CDS	467	0	-0.543735	-1.61762	0.747742	2.90249	0	5	1	0	2	3	0	1	0	0	11.3301	1.31825	0	4.40576	4.24669	0	1.54263	0	FALSE	FALSE	FALSE	FALSE	FALSE	FALSE	FALSE	FALSE	0	10.095	1.193	0	4.864	4.881	0	3.383	0	FALSE	FALSE	FALSE	FALSE	3.76267	3.24833	1.12767
SGGMMB4_00430	pseudo	716	0	0.945528	1.52525	0.757024	2.5817	0	1	0	1	0	2	0	1	1	0	1.47798	0	0.866922	0	1.84656	0	1.00615	1.29737	FALSE	FALSE	FALSE	FALSE	FALSE	FALSE	FALSE	FALSE	0	2.019	0	1.42	0	3.254	0	3.383	6.412	FALSE	FALSE	FALSE	FALSE	0.673	1.558	3.265
SGGMMB4_00431	pseudo	149	0	3.11345	0	0.173495	2.43945	0	0	0	4	0	0	0	0	0	0	0	0	16.6635	0	0	0	0	0	FALSE	FALSE	FALSE	FALSE	FALSE	FALSE	FALSE	FALSE	0	0	0	5.681	0	0	0	0	0	FALSE	FALSE	FALSE	FALSE	0	1.89367	0
SGGMMB4_00432	pseudo	1001	0	-0.303658	-1.30842	0.777736	2.84506	0	3	2	2	2	1	1	0	0	0	3.17152	1.23001	1.24019	2.05543	0.660408	0.708789	0	0	FALSE	FALSE	FALSE	FALSE	FALSE	FALSE	FALSE	FALSE	0	6.057	2.386	2.841	4.864	1.627	3.018	0	0	FALSE	FALSE	FALSE	FALSE	2.81433	3.11067	1.006
SGGMMB4_00433	pseudo	593	0	0.412055	1.51947	0.568512	2.95647	0	1	2	2	2	1	0	4	1	0	1.78454	2.07629	2.09348	3.46963	1.11479	0	4.8594	1.56647	FALSE	TRUE	FALSE	FALSE	FALSE	FALSE	TRUE	FALSE	0	2.019	2.386	2.841	4.864	1.627	0	13.534	6.412	FALSE	FALSE	FALSE	FALSE	1.46833	3.11067	6.64867
SGGMMB4_00434	CDS	212	0	-0.960804	-1.27964	0.685055	2.74476	1	1	3	2	1	0	0	0	1	20.7909	4.99166	8.71162	5.85581	4.85257	0	0	0	4.38167	TRUE	FALSE	FALSE	FALSE	FALSE	FALSE	TRUE	FALSE	4.408	2.019	3.578	2.841	2.432	0	0	0	6.412	FALSE	FALSE	FALSE	FALSE	3.335	1.75767	2.13733
SGGMMB4_00435	pseudo	806	0	0.139792	-1.5819	0.383657	3.53906	2	6	3	6	4	6	1	1	0	10.9372	7.87765	2.29139	4.62072	5.10543	4.92111	0.88027	0.893805	0	TRUE	TRUE	FALSE	FALSE	FALSE	FALSE	TRUE	FALSE	8.815	12.114	3.578	8.522	9.727	9.761	3.018	3.383	0	TRUE	TRUE	FALSE	TRUE	8.169	9.33667	2.13367
SGGMMB4_00436	pseudo	539	0	0.320194	-3.87376	0.183324	2.98215	2	2	1	6	1	2	0	0	0	16.355	3.92665	1.14215	6.90964	1.90862	2.45295	0	0	0	TRUE	TRUE	FALSE	FALSE	FALSE	FALSE	TRUE	FALSE	8.815	4.038	1.193	8.522	2.432	3.254	0	0	0	FALSE	FALSE	FALSE	FALSE	4.682	4.736	0
SGGMMB4_00437	pseudo	707	0	-0.206487	0.661858	0.966708	2.38202	0	0	1	0	0	1	1	0	0	0	0	0.870751	0	0	0.935034	1.00353	0	0	FALSE	FALSE	FALSE	FALSE	FALSE	FALSE	FALSE	FALSE	0	0	1.193	0	0	1.627	3.018	0	0	FALSE	FALSE	FALSE	FALSE	0.397667	0.542333	1.006
SGGMMB4_00438	pseudo	215	0	-0.264514	-0.135217	1	2.5145	0	1	1	1	1	0	1	0	0	0	4.92201	2.86335	2.88705	4.78486	0	3.29999	0	0	FALSE	FALSE	FALSE	FALSE	FALSE	FALSE	FALSE	FALSE	0	2.019	1.193	1.42	2.432	0	3.018	0	0	FALSE	FALSE	FALSE	FALSE	1.07067	1.284	1.006
SGGMMB4_00439	pseudo	692	0	0.864627	0.00623628	0.612929	3.51362	1	4	2	5	4	8	0	3	1	6.36947	6.11694	1.77925	4.48494	5.9465	7.64241	0	3.12315	1.34236	TRUE	TRUE	FALSE	FALSE	FALSE	FALSE	TRUE	FALSE	4.408	8.076	2.386	7.102	9.727	13.015	0	10.15	6.412	FALSE	TRUE	FALSE	TRUE	4.95667	9.948	5.52067
SGGMMB4_00440	pseudo	317	0	-0.218428	-1.78231	0.806258	2.30715	0	0	1	1	0	0	0	0	0	0	0	1.94202	1.9581	0	0	0	0	0	FALSE	FALSE	FALSE	FALSE	FALSE	FALSE	FALSE	FALSE	0	0	1.193	1.42	0	0	0	0	0	FALSE	FALSE	FALSE	FALSE	0.397667	0.473333	0
SGGMMB4_00441	pseudo	362	0	1.57509	0	0.652301	2.23771	0	0	0	0	0	1	0	0	0	0	0	0	0	0	1.82616	0	0	0	FALSE	FALSE	FALSE	FALSE	FALSE	FALSE	FALSE	FALSE	0	0	0	0	0	1.627	0	0	0	FALSE	FALSE	FALSE	FALSE	0	0.542333	0
SGGMMB4_00442	pseudo	152	0	0	0	1	2.16132	0	0	0	0	0	0	0	0	0	0	0	0	0	0	0	0	0	0	FALSE	FALSE	FALSE	FALSE	FALSE	FALSE	FALSE	FALSE	0	0	0	0	0	0	0	0	0	FALSE	FALSE	FALSE	FALSE	0	0	0
SGGMMB4_00443	pseudo	956	0	0.475774	0.62124	1	2.45274	0	1	0	0	0	2	0	1	0	0	1.10694	0	0	0	1.38299	0	0.753563	0	FALSE	FALSE	FALSE	FALSE	FALSE	FALSE	FALSE	FALSE	0	2.019	0	0	0	3.254	0	3.383	0	FALSE	FALSE	FALSE	FALSE	0.673	1.08467	1.12767
SGGMMB4_00444	pseudo	242	0	0.500133	-1.83226	0.681192	2.38464	0	1	0	0	1	1	0	0	0	0	4.37286	0	0	4.25101	2.73169	0	0	0	FALSE	FALSE	FALSE	FALSE	FALSE	FALSE	FALSE	FALSE	0	2.019	0	0	2.432	1.627	0	0	0	FALSE	FALSE	FALSE	FALSE	0.673	1.353	0
SGGMMB4_00445	pseudo	1064	0	0.413553	0.110359	0.899428	3.92329	2	5	6	9	8	5	5	2	1	8.2851	4.97289	3.47155	5.25042	7.73492	3.10653	3.33411	1.35415	0.87304	TRUE	TRUE	FALSE	FALSE	FALSE	FALSE	TRUE	FALSE	8.815	10.095	7.157	12.783	19.455	8.134	15.091	6.767	6.412	TRUE	TRUE	TRUE	TRUE	8.689	13.4573	9.42333
SGGMMB4_00446	pseudo	365	0	1.57504	2.45423	0.577683	2.31553	0	0	0	0	0	1	0	1	0	0	0	0	0	0	1.81115	0	1.97372	0	FALSE	FALSE	FALSE	FALSE	FALSE	FALSE	FALSE	FALSE	0	0	0	0	0	1.627	0	3.383	0	FALSE	FALSE	FALSE	FALSE	0	0.542333	1.12767
SGGMMB4_00447	pseudo	527	0	0.981161	1.49798	0.73596	2.58128	0	1	0	1	1	1	1	1	0	0	2.00803	0	1.17783	1.95208	1.2544	1.3463	1.367	0	FALSE	TRUE	FALSE	FALSE	FALSE	FALSE	TRUE	FALSE	0	2.019	0	1.42	2.432	1.627	3.018	3.383	0	FALSE	FALSE	FALSE	FALSE	0.673	1.82633	2.13367
SGGMMB4_00448	pseudo	317	0	1.02354	-1.7808	0.54213	2.44432	0	0	1	1	1	1	0	0	0	0	0	1.94202	1.9581	3.24525	2.08539	0	0	0	FALSE	TRUE	FALSE	FALSE	FALSE	FALSE	TRUE	FALSE	0	0	1.193	1.42	2.432	1.627	0	0	0	FALSE	FALSE	FALSE	FALSE	0.397667	1.82633	0
SGGMMB4_00449	pseudo	209	0	0	0	1	2.16132	0	0	0	0	0	0	0	0	0	0	0	0	0	0	0	0	0	0	FALSE	FALSE	FALSE	FALSE	FALSE	FALSE	FALSE	FALSE	0	0	0	0	0	0	0	0	0	FALSE	FALSE	FALSE	FALSE	0	0	0
SGGMMB4_00450	pseudo	446	0	-0.391407	-4.05737	0.215192	2.89137	2	2	2	3	0	3	0	0	0	19.7654	4.74543	2.76063	4.17522	0	4.44665	0	0	0	TRUE	FALSE	FALSE	FALSE	FALSE	FALSE	TRUE	FALSE	8.815	4.038	2.386	4.261	0	4.881	0	0	0	FALSE	FALSE	FALSE	FALSE	5.07967	3.04733	0
SGGMMB4_00451	pseudo	413	0	-1.04219	-2.13168	8.55575e-10	8.26748	103	216	475	207	112	144	39	47	12	1099.25	553.458	708.039	311.11	278.981	230.494	66.9986	81.9833	26.9903	TRUE	TRUE	TRUE	TRUE	TRUE	TRUE	TRUE	TRUE	453.99	436.094	566.561	294.003	272.367	234.27	117.712	159.02	76.942	TRUE	TRUE	TRUE	TRUE	485.548	266.88	117.891
SGGMMB4_00452	pseudo	218	0	0.102863	0.253396	0.966708	6.38064	5	55	48	74	32	37	28	31	11	101.093	266.985	135.55	210.702	151.008	112.2	91.1281	102.443	46.8718	TRUE	TRUE	TRUE	TRUE	TRUE	TRUE	TRUE	TRUE	22.038	111.042	57.253	105.103	77.819	60.194	84.511	104.886	70.53	TRUE	TRUE	TRUE	TRUE	63.4443	81.0387	86.6423
SGGMMB4_00453	pseudo	215	0	-0.0917506	-0.786965	0.445032	6.01912	20	12	72	60	31	28	14	15	4	410.016	59.0641	206.161	173.223	148.331	86.0927	46.1998	50.2609	17.2821	TRUE	TRUE	TRUE	TRUE	TRUE	TRUE	TRUE	TRUE	88.153	24.227	85.879	85.218	75.387	45.553	42.255	50.751	25.647	TRUE	TRUE	TRUE	TRUE	66.0863	68.7193	39.551
SGGMMB4_00454	pseudo	233	0	0.97511	0.682474	0.639611	3.52769	3	1	2	5	6	5	4	2	0	56.7512	4.54177	5.2843	13.3201	26.4913	14.186	12.1802	6.18375	0	TRUE	TRUE	FALSE	FALSE	TRUE	FALSE	TRUE	TRUE	13.223	2.019	2.386	7.102	14.591	8.134	12.073	6.767	0	FALSE	TRUE	FALSE	TRUE	5.876	9.94233	6.28
SGGMMB4_00455	pseudo	254	0	0.363938	0.0153754	0.888536	4.68747	9	8	7	18	14	12	9	6	1	156.177	33.3301	16.9659	43.9878	56.7024	31.2316	25.1397	17.0175	3.65714	TRUE	TRUE	TRUE	TRUE	TRUE	FALSE	TRUE	TRUE	39.669	16.152	8.349	25.565	34.046	19.523	27.164	20.3	6.412	TRUE	TRUE	TRUE	TRUE	21.39	26.378	17.9587
SGGMMB4_00456	CDS	704	0	0.151578	0.329514	1	3.32019	0	5	2	2	2	6	1	3	1	0	7.51585	1.74892	1.7634	2.92257	5.63411	1.00781	3.06991	1.31948	FALSE	TRUE	TRUE	FALSE	FALSE	FALSE	TRUE	FALSE	0	10.095	2.386	2.841	4.864	9.761	3.018	10.15	6.412	FALSE	FALSE	TRUE	TRUE	4.16033	5.822	6.52667
SGGMMB4_00457	CDS	422	0	-1.10249	0.538096	0.390152	3.13346	2	2	3	3	0	1	3	3	0	20.8895	5.01531	4.37645	4.41267	0	1.56651	5.04382	5.12137	0	TRUE	FALSE	FALSE	FALSE	FALSE	FALSE	TRUE	FALSE	8.815	4.038	3.578	4.261	0	1.627	9.055	10.15	0	TRUE	FALSE	FALSE	TRUE	5.477	1.96267	6.40167
SGGMMB4_00458	CDS	1463	0	0.724862	1.46928	0.397015	3.79846	1	3	4	3	3	11	4	3	5	3.01276	2.16999	1.68317	1.27283	2.10952	4.97044	1.93984	1.47725	3.17469	TRUE	TRUE	TRUE	FALSE	FALSE	FALSE	TRUE	FALSE	4.408	6.057	4.771	4.261	7.296	17.896	12.073	10.15	32.059	TRUE	TRUE	TRUE	TRUE	5.07867	9.81767	18.094
SGGMMB4_00459	CDS	1778	0	2.01303	3.21212	0.000523617	4.27175	0	1	4	6	5	15	10	9	7	0	0.595181	1.38497	2.09466	2.89298	5.57707	3.99043	3.6466	3.65714	FALSE	TRUE	TRUE	FALSE	FALSE	FALSE	TRUE	FALSE	0	2.019	4.771	8.522	12.159	24.403	30.182	30.451	44.883	FALSE	TRUE	TRUE	TRUE	2.26333	15.028	35.172
SGGMMB4_00460	CDS	1328	0	1.99486	3.81241	0.000432301	4.44025	1	3	0	10	1	14	17	6	12	3.31903	2.39058	0	4.67407	0.774657	6.9691	9.08242	3.25485	8.39381	FALSE	FALSE	TRUE	FALSE	FALSE	FALSE	TRUE	FALSE	4.408	6.057	0	14.203	2.432	22.776	51.31	20.3	76.942	FALSE	FALSE	TRUE	TRUE	3.48833	13.137	49.5173
SGGMMB4_00461	CDS	647	0	0.660485	-0.245225	0.8047	3.03598	2	1	1	3	1	5	0	2	0	13.625	1.6356	0.951501	2.87813	1.59002	5.10872	0	2.22691	0	FALSE	TRUE	FALSE	FALSE	FALSE	FALSE	TRUE	FALSE	8.815	2.019	1.193	4.261	2.432	8.134	0	6.767	0	FALSE	FALSE	FALSE	FALSE	4.009	4.94233	2.25567
SGGMMB4_00462	pseudo	533	0	-1.78224	0.661491	0.511511	2.31322	0	0	1	0	0	0	1	0	0	0	0	1.15501	0	0	0	1.33114	0	0	FALSE	FALSE	FALSE	FALSE	FALSE	FALSE	FALSE	FALSE	0	0	1.193	0	0	0	3.018	0	0	FALSE	FALSE	FALSE	FALSE	0.397667	0	1.006
SGGMMB4_00463	pseudo	320	0	0	0	1	2.16132	0	0	0	0	0	0	0	0	0	0	0	0	0	0	0	0	0	0	FALSE	FALSE	FALSE	FALSE	FALSE	FALSE	FALSE	FALSE	0	0	0	0	0	0	0	0	0	FALSE	FALSE	FALSE	FALSE	0	0	0
SGGMMB4_00464	pseudo	161	0	-0.769979	-0.62366	0.91432	2.56995	0	1	2	1	0	1	1	0	0	0	6.57287	7.64747	3.85538	0	4.10602	4.40682	0	0	FALSE	FALSE	FALSE	FALSE	FALSE	FALSE	FALSE	FALSE	0	2.019	2.386	1.42	0	1.627	3.018	0	0	FALSE	FALSE	FALSE	FALSE	1.46833	1.01567	1.006
SGGMMB4_00465	pseudo	284	0	-1.11617	0.449923	0.623225	2.75366	1	0	3	1	1	0	0	2	1	15.52	0	6.50304	2.18562	3.62234	0	0	5.07329	3.27083	FALSE	FALSE	FALSE	FALSE	FALSE	FALSE	FALSE	FALSE	4.408	0	3.578	1.42	2.432	0	0	6.767	6.412	FALSE	FALSE	FALSE	FALSE	2.662	1.284	4.393
SGGMMB4_00466	pseudo	590	0	0.0321655	-0.289309	1	3.35988	5	0	2	8	2	2	2	1	1	37.3532	0	2.08685	8.41649	3.48727	2.24091	2.40508	1.22103	1.57443	FALSE	TRUE	TRUE	FALSE	FALSE	FALSE	TRUE	FALSE	22.038	0	2.386	11.362	4.864	3.254	6.036	3.383	6.412	FALSE	TRUE	TRUE	TRUE	8.14133	6.49333	5.277
SGGMMB4_00467	pseudo	629	0	0.681271	1.99829	0.0505943	4.20528	1	5	4	8	10	2	8	10	5	7.00743	8.41201	3.91492	7.89464	16.3552	2.10197	9.02382	11.4532	7.38406	TRUE	TRUE	TRUE	FALSE	FALSE	FALSE	TRUE	FALSE	4.408	10.095	4.771	11.362	24.318	3.254	24.146	33.834	32.059	TRUE	TRUE	TRUE	TRUE	6.42467	12.978	30.013
SGGMMB4_00468	pseudo	143	0	1.57509	0	0.652301	2.23771	0	0	0	0	0	1	0	0	0	0	0	0	0	0	4.62286	0	0	0	FALSE	FALSE	FALSE	FALSE	FALSE	FALSE	FALSE	FALSE	0	0	0	0	0	1.627	0	0	0	FALSE	FALSE	FALSE	FALSE	0	0.542333	0
SGGMMB4_00469	pseudo	191	0	-1.01643	-2.57997	0.609075	2.3789	0	1	1	1	0	0	0	0	0	0	5.54048	3.22315	3.24982	0	0	0	0	0	FALSE	FALSE	FALSE	FALSE	FALSE	FALSE	FALSE	FALSE	0	2.019	1.193	1.42	0	0	0	0	0	FALSE	FALSE	FALSE	FALSE	1.07067	0.473333	0
SGGMMB4_00470	pseudo	527	0	1.56422	0	0.652301	2.23642	0	0	0	1	0	0	0	0	0	0	0	0	1.17783	0	0	0	0	0	FALSE	FALSE	FALSE	FALSE	FALSE	FALSE	FALSE	FALSE	0	0	0	1.42	0	0	0	0	0	FALSE	FALSE	FALSE	FALSE	0	0.473333	0
SGGMMB4_00471	pseudo	380	0	2.8384	2.50091	0.391534	2.45794	0	0	0	0	2	1	0	0	1	0	0	0	0	5.41444	1.73965	0	0	2.44451	FALSE	FALSE	FALSE	FALSE	FALSE	FALSE	FALSE	FALSE	0	0	0	0	4.864	1.627	0	0	6.412	FALSE	FALSE	FALSE	FALSE	0	2.16367	2.13733
SGGMMB4_00472	pseudo	269	0	0.939091	-0.0440514	0.851501	2.67859	0	0	2	4	1	0	1	0	0	0	0	4.57711	9.22998	3.82433	0	2.63754	0	0	FALSE	FALSE	FALSE	FALSE	FALSE	FALSE	FALSE	FALSE	0	0	2.386	5.681	2.432	0	3.018	0	0	FALSE	FALSE	FALSE	FALSE	0.795333	2.70433	1.006
SGGMMB4_00473	pseudo	233	0	-0.705848	-1.73638	0.334687	3.75521	6	5	7	4	3	8	0	1	2	113.502	22.7088	18.4951	10.6561	13.2456	22.6976	0	3.09187	7.97352	TRUE	TRUE	FALSE	TRUE	TRUE	FALSE	TRUE	TRUE	26.446	10.095	8.349	5.681	7.296	13.015	0	3.383	12.824	TRUE	TRUE	FALSE	TRUE	14.9633	8.664	5.40233
SGGMMB4_00474	pseudo	902	0	-0.623816	-1.25298	0.46937	3.72339	1	6	11	4	4	6	3	1	0	4.88656	7.03923	7.50757	2.75262	4.56206	4.39735	2.35975	0.798677	0	TRUE	TRUE	FALSE	FALSE	FALSE	FALSE	TRUE	FALSE	4.408	12.114	13.12	5.681	9.727	9.761	9.055	3.383	0	TRUE	TRUE	FALSE	TRUE	9.88067	8.38967	4.146
SGGMMB4_00475	CDS	140	0	-0.629202	-2.33416	0.0102376	5.22938	4	35	36	21	22	13	5	3	0	125.934	264.558	158.303	93.1074	161.66	61.385	25.3392	15.4373	0	TRUE	TRUE	FALSE	TRUE	TRUE	FALSE	TRUE	TRUE	17.631	70.663	42.939	29.826	53.501	21.149	15.091	10.15	0	TRUE	TRUE	FALSE	TRUE	43.7443	34.8253	8.41367
SGGMMB4_00476	CDS	707	0	-1.50735	-1.44837	1.7781e-08	8.59024	144	326	474	207	104	114	78	60	49	897.744	487.954	412.736	181.737	151.329	106.594	78.2756	61.1378	64.3802	TRUE	TRUE	TRUE	TRUE	TRUE	TRUE	TRUE	TRUE	634.705	658.179	565.369	294.003	252.912	185.464	235.423	203.004	314.181	TRUE	TRUE	TRUE	TRUE	619.418	244.126	250.869
SGGMMB4_00477	CDS	881	0	-1.44291	-1.55171	1.0753e-05	7.58565	102	138	188	113	52	57	48	27	16	510.31	165.762	131.37	79.6151	60.7204	42.7706	38.6559	22.0783	16.8702	TRUE	TRUE	TRUE	TRUE	TRUE	TRUE	TRUE	TRUE	449.583	278.616	224.239	160.494	126.456	92.732	144.876	91.352	102.59	TRUE	TRUE	TRUE	TRUE	317.479	126.561	112.939
SGGMMB4_00478	CDS	878	0	-0.390095	-0.440187	0.635612	7.8963	60	177	139	106	134	127	99	53	22	301.208	213.334	97.4616	74.9384	157.007	95.6216	80.0003	43.487	23.2758	TRUE	TRUE	TRUE	TRUE	TRUE	TRUE	TRUE	TRUE	264.46	357.355	165.794	150.552	325.868	206.613	298.807	179.321	141.061	TRUE	TRUE	TRUE	TRUE	262.536	227.678	206.396
SGGMMB4_00479	pseudo	479	0	1.56422	0	0.652301	2.23642	0	0	0	1	0	0	0	0	0	0	0	0	1.29586	0	0	0	0	0	FALSE	FALSE	FALSE	FALSE	FALSE	FALSE	FALSE	FALSE	0	0	0	1.42	0	0	0	0	0	FALSE	FALSE	FALSE	FALSE	0	0.473333	0
SGGMMB4_00480	CDS	647	0	-1.063	-0.353571	0.0400358	7.97726	115	92	231	122	63	106	59	95	47	783.435	150.475	219.797	117.044	100.171	108.305	64.6992	105.778	67.4791	TRUE	TRUE	TRUE	TRUE	TRUE	TRUE	TRUE	TRUE	506.883	185.744	275.528	173.277	153.206	172.449	178.077	321.424	301.357	TRUE	TRUE	TRUE	TRUE	322.718	166.311	266.953
SGGMMB4_00481	CDS	125	0	0.400011	-0.91625	0.806258	2.84356	0	1	3	0	3	3	0	1	0	0	8.46585	14.7749	0	24.6899	15.8656	0	5.76325	0	FALSE	FALSE	FALSE	FALSE	FALSE	FALSE	FALSE	FALSE	0	2.019	3.578	0	7.296	4.881	0	3.383	0	FALSE	FALSE	FALSE	FALSE	1.86567	4.059	1.12767
SGGMMB4_00482	CDS	293	0	2.4417	2.56249	0.113468	3.43367	0	1	1	2	7	6	4	4	0	0	3.61171	2.1011	4.23697	24.5775	13.5372	9.68597	9.8349	0	FALSE	TRUE	FALSE	FALSE	FALSE	FALSE	TRUE	FALSE	0	2.019	1.193	2.841	17.023	9.761	12.073	13.534	0	FALSE	FALSE	FALSE	FALSE	1.07067	9.875	8.53567
SGGMMB4_00483	pseudo	221	0	0.41106	-2.4695	0.576828	2.50925	0	0	2	0	2	1	0	0	0	0	0	5.57123	0	9.3099	2.99126	0	0	0	FALSE	FALSE	FALSE	FALSE	FALSE	FALSE	FALSE	FALSE	0	0	2.386	0	4.864	1.627	0	0	0	FALSE	FALSE	FALSE	FALSE	0.795333	2.16367	0
SGGMMB4_00484	pseudo	437	0	1.67051	1.92289	0.184364	3.83772	2	1	2	9	2	12	4	2	5	20.1724	2.42158	2.81749	12.7836	4.70821	18.1529	6.49426	3.29706	10.6283	TRUE	TRUE	TRUE	FALSE	FALSE	FALSE	TRUE	FALSE	8.815	2.019	2.386	12.783	4.864	19.523	12.073	6.767	32.059	FALSE	TRUE	TRUE	TRUE	4.40667	12.39	16.9663
SGGMMB4_00485	CDS	809	0	-0.11608	0.0309788	0.980067	6.73031	24	43	83	62	42	69	38	27	19	130.759	56.2472	63.1601	47.5703	53.4082	56.3829	33.3262	24.0432	21.8163	TRUE	TRUE	TRUE	TRUE	TRUE	TRUE	TRUE	TRUE	105.784	86.815	98.999	88.059	102.138	112.254	114.693	91.352	121.825	TRUE	TRUE	TRUE	TRUE	97.1993	100.817	109.29
SGGMMB4_00486	CDS	248	0	0.297922	0.660926	0.887066	3.58268	2	4	2	8	1	5	3	5	0	35.5458	17.0682	4.96469	20.0231	4.14816	13.328	8.58263	14.5243	0	TRUE	TRUE	FALSE	FALSE	FALSE	FALSE	TRUE	FALSE	8.815	8.076	2.386	11.362	2.432	8.134	9.055	16.917	0	FALSE	FALSE	FALSE	FALSE	6.42567	7.30933	8.65733
SGGMMB4_00487	#N/A	#N/A	0	2.78157	0	0.274244	2.37766	0	0	0	1	0	2	0	0	0	0	0	0	0	0	0	0	0	0	FALSE	FALSE	FALSE	FALSE	FALSE	FALSE	FALSE	FALSE	0	0	0	1.42	0	3.254	0	0	0	FALSE	FALSE	FALSE	FALSE	0	1.558	0
SGGMMB4_00488	CDS	2372	0	-0.338726	-0.472347	0.766013	5.19959	5	16	37	25	15	14	14	4	4	9.29105	7.13815	9.60286	6.54212	6.50555	3.90175	4.18759	1.21485	1.56647	TRUE	TRUE	TRUE	FALSE	FALSE	FALSE	TRUE	FALSE	22.038	32.303	44.132	35.508	36.478	22.776	42.255	13.534	25.647	TRUE	TRUE	TRUE	TRUE	32.8243	31.5873	27.1453
SGGMMB4_00489	CDS	434	0	-0.345117	-1.85206	0.00113737	6.97885	43	104	77	63	73	101	14	21	4	436.705	253.585	109.223	90.104	173.038	153.843	22.887	34.8584	8.56143	TRUE	TRUE	TRUE	TRUE	TRUE	FALSE	TRUE	TRUE	189.53	209.971	91.843	89.479	177.525	164.314	42.255	71.052	25.647	TRUE	TRUE	TRUE	TRUE	163.781	143.773	46.318
SGGMMB4_00490	#N/A	#N/A	0	2.0882	2.48438	0.297973	2.89933	0	0	1	4	1	2	0	3	1	0	0	0	0	0	0	0	0	0	FALSE	FALSE	FALSE	FALSE	FALSE	FALSE	FALSE	FALSE	0	0	1.193	5.681	2.432	3.254	0	10.15	6.412	FALSE	FALSE	FALSE	FALSE	0.397667	3.789	5.52067
SGGMMB4_00491	pseudo	521	0	0	0	1	2.16132	0	0	0	0	0	0	0	0	0	0	0	0	0	0	0	0	0	0	FALSE	FALSE	FALSE	FALSE	FALSE	FALSE	FALSE	FALSE	0	0	0	0	0	0	0	0	0	FALSE	FALSE	FALSE	FALSE	0	0	0
SGGMMB4_00492	pseudo	434	0	0.167846	-2.63877	0.568169	2.51432	0	2	0	1	1	1	0	0	0	0	4.87664	0	1.43022	2.37038	1.5232	0	0	0	FALSE	TRUE	FALSE	FALSE	FALSE	FALSE	TRUE	FALSE	0	4.038	0	1.42	2.432	1.627	0	0	0	FALSE	FALSE	FALSE	FALSE	1.346	1.82633	0
SGGMMB4_00493	CDS	422	0	0.227848	0.877334	0.913111	2.80908	0	1	2	0	3	1	0	2	1	0	2.50766	2.91764	0	7.31335	1.56651	0	3.41425	2.20122	FALSE	FALSE	FALSE	FALSE	FALSE	FALSE	FALSE	FALSE	0	2.019	2.386	0	7.296	1.627	0	6.767	6.412	FALSE	FALSE	FALSE	FALSE	1.46833	2.97433	4.393
SGGMMB4_00494	pseudo	554	0	2.06246	2.4186	0.264867	3.23718	0	0	2	5	0	7	2	1	3	0	0	2.22246	5.60213	0	8.35285	2.56136	1.30037	5.03022	FALSE	FALSE	TRUE	FALSE	FALSE	FALSE	TRUE	FALSE	0	0	2.386	7.102	0	11.388	6.036	3.383	19.236	FALSE	FALSE	TRUE	TRUE	0.795333	6.16333	9.55167
SGGMMB4_00495	pseudo	209	0	0	0	1	2.16132	0	0	0	0	0	0	0	0	0	0	0	0	0	0	0	0	0	0	FALSE	FALSE	FALSE	FALSE	FALSE	FALSE	FALSE	FALSE	0	0	0	0	0	0	0	0	0	FALSE	FALSE	FALSE	FALSE	0	0	0
SGGMMB4_00496	pseudo	236	0	0.306741	-0.674575	0.898554	2.74211	1	1	1	2	0	3	1	0	0	18.6766	4.48403	2.60856	5.26031	0	8.40342	3.00635	0	0	TRUE	FALSE	FALSE	FALSE	FALSE	FALSE	TRUE	FALSE	4.408	2.019	1.193	2.841	0	4.881	3.018	0	0	FALSE	FALSE	FALSE	FALSE	2.54	2.574	1.006
SGGMMB4_00497	pseudo	566	0	-0.030243	-1.54373	0.399939	3.81902	1	6	10	4	4	12	1	2	0	7.78741	11.218	10.8767	4.38669	7.27028	14.0156	1.25353	2.54561	0	TRUE	TRUE	FALSE	FALSE	FALSE	FALSE	TRUE	FALSE	4.408	12.114	11.928	5.681	9.727	19.523	3.018	6.767	0	TRUE	TRUE	FALSE	TRUE	9.48333	11.6437	3.26167
SGGMMB4_00498	pseudo	431	0	-0.212942	0.384646	0.953693	3.17437	1	4	1	1	1	5	3	2	0	10.2266	9.82117	1.42836	1.44018	2.38688	7.66901	4.9385	3.34295	0	TRUE	TRUE	FALSE	FALSE	FALSE	FALSE	TRUE	FALSE	4.408	8.076	1.193	1.42	2.432	8.134	9.055	6.767	0	FALSE	FALSE	FALSE	FALSE	4.559	3.99533	5.274
SGGMMB4_00499	pseudo	383	0	-0.544115	-0.151054	0.357741	10.6002	427	635	1587	953	478	831	595	513	218	4914.04	1754.51	2550.89	1544.5	1283.92	1434.33	1102.22	964.931	528.73	TRUE	TRUE	TRUE	TRUE	TRUE	TRUE	TRUE	TRUE	1882.08	1282.04	1892.91	1353.55	1162.42	1351.93	1795.86	1735.69	1397.79	TRUE	TRUE	TRUE	TRUE	1685.68	1289.3	1643.11
SGGMMB4_00500	pseudo	395	0	0.0160812	-0.66084	0.980318	2.68437	0	2	1	3	0	1	1	0	0	0	5.35813	1.55853	4.7143	0	1.67359	1.7962	0	0	FALSE	FALSE	FALSE	FALSE	FALSE	FALSE	FALSE	FALSE	0	4.038	1.193	4.261	0	1.627	3.018	0	0	FALSE	FALSE	FALSE	FALSE	1.74367	1.96267	1.006
SGGMMB4_00501	pseudo	722	0	0.465646	-1.83223	0.686088	2.38058	0	1	0	1	0	1	0	0	0	0	1.46569	0	0.859718	0	0.915608	0	0	0	FALSE	FALSE	FALSE	FALSE	FALSE	FALSE	FALSE	FALSE	0	2.019	0	1.42	0	1.627	0	0	0	FALSE	FALSE	FALSE	FALSE	0.673	1.01567	0
SGGMMB4_00502	CDS	491	0	-3.05505	-0.601056	0.273755	2.4494	0	1	2	0	0	0	0	1	0	0	2.15526	2.50762	0	0	0	0	1.46722	0	FALSE	FALSE	FALSE	FALSE	FALSE	FALSE	FALSE	FALSE	0	2.019	2.386	0	0	0	0	3.383	0	FALSE	FALSE	FALSE	FALSE	1.46833	0	1.12767
SGGMMB4_00503	CDS	272	0	0.371452	0.434418	0.937969	3.61438	3	1	5	4	4	7	3	3	1	48.6141	3.89056	11.3166	9.12818	15.1286	17.0128	7.82534	7.94566	3.41513	TRUE	TRUE	TRUE	FALSE	FALSE	FALSE	TRUE	FALSE	13.223	2.019	5.964	5.681	9.727	11.388	9.055	10.15	6.412	FALSE	TRUE	TRUE	TRUE	7.06867	8.932	8.539
SGGMMB4_00504	CDS	854	0	0.132468	-0.211881	0.806258	6.00128	13	28	44	43	23	53	19	14	8	67.0957	34.6961	31.7182	31.2539	27.7062	41.0265	15.7851	11.8099	8.70178	TRUE	TRUE	TRUE	TRUE	TRUE	FALSE	TRUE	TRUE	57.3	56.531	52.481	61.073	55.932	86.224	57.347	47.368	51.295	TRUE	TRUE	TRUE	TRUE	55.4373	67.743	52.0033
SGGMMB4_00505	CDS	461	0	-0.50579	-0.737745	0.297983	7.15962	39	52	183	99	36	99	36	38	13	372.884	119.367	244.379	133.299	80.3358	141.965	55.4055	59.3828	26.195	TRUE	TRUE	TRUE	TRUE	TRUE	TRUE	TRUE	TRUE	171.899	104.986	218.275	140.61	87.547	161.061	108.657	128.569	83.354	TRUE	TRUE	TRUE	TRUE	165.053	129.739	106.86
SGGMMB4_00506	CDS	287	0	-1.49967	-1.94017	2.54988e-11	9.643	242	728	1285	401	194	361	117	129	59	3716.58	2684.29	2756.35	867.273	695.388	831.519	289.238	323.806	190.962	TRUE	TRUE	TRUE	TRUE	TRUE	TRUE	TRUE	TRUE	1066.66	1469.8	1532.7	569.542	471.778	587.302	353.135	436.46	378.3	TRUE	TRUE	TRUE	TRUE	1356.38	542.874	389.298
SGGMMB4_00507	CDS	1433	0	-0.715512	-1.11884	0.00152695	8.46768	119	243	342	199	162	183	92	77	24	366.025	179.449	146.924	86.1986	116.299	84.4212	45.5504	38.7099	15.5575	TRUE	TRUE	TRUE	TRUE	TRUE	TRUE	TRUE	TRUE	524.513	490.606	407.924	282.641	393.959	297.718	277.679	260.522	153.885	TRUE	TRUE	TRUE	TRUE	474.348	324.773	230.695
SGGMMB4_00508	CDS	725	0	0.559871	0.441757	0.458978	6.72414	19	39	52	56	58	92	39	37	12	115.511	56.9255	44.1549	47.945	82.2995	83.8873	38.1661	36.7656	15.3751	TRUE	TRUE	TRUE	TRUE	TRUE	TRUE	TRUE	TRUE	83.746	78.739	62.024	79.537	141.047	149.673	117.712	125.186	76.942	TRUE	TRUE	TRUE	TRUE	74.8363	123.419	106.613
SGGMMB4_00509	CDS	542	0	-0.347625	0.0942137	0.661222	6.01037	14	22	59	30	28	31	32	16	8	113.851	42.954	67.0141	34.357	53.1455	37.8102	41.8892	21.2666	13.7109	TRUE	TRUE	TRUE	TRUE	TRUE	TRUE	TRUE	TRUE	61.707	44.417	70.373	42.609	68.092	50.433	96.584	54.135	51.295	TRUE	TRUE	TRUE	TRUE	58.8323	53.7113	67.338
SGGMMB4_00510	CDS	578	0	0.0805543	-0.0476586	1	6.35461	16	38	55	64	30	54	25	27	8	122.012	69.5723	58.5799	68.7298	53.395	61.7607	30.6876	33.6522	12.857	TRUE	TRUE	TRUE	TRUE	TRUE	TRUE	TRUE	TRUE	70.523	76.72	65.602	90.9	72.955	87.851	75.456	91.352	51.295	TRUE	TRUE	TRUE	TRUE	70.9483	83.902	72.701
SGGMMB4_00511	CDS	563	0	-1.00803	-0.766383	0.0470332	6.998	44	48	174	80	35	47	33	37	14	344.472	90.2222	190.263	88.2012	63.9539	55.1869	41.5869	47.3447	23.0991	TRUE	TRUE	TRUE	TRUE	TRUE	TRUE	TRUE	TRUE	193.938	96.91	207.54	113.624	85.115	76.463	99.602	125.186	89.766	TRUE	TRUE	TRUE	TRUE	166.129	91.734	104.851
SGGMMB4_00512	CDS	1862	0	-0.685872	-0.91386	0.0786459	7.54451	78	80	188	135	68	84	29	42	30	184.639	45.4664	62.1572	45.0036	37.5696	29.8226	11.0502	16.2498	14.9664	TRUE	TRUE	TRUE	TRUE	TRUE	TRUE	TRUE	TRUE	343.799	161.516	224.239	191.741	165.366	136.658	87.529	142.103	192.356	TRUE	TRUE	TRUE	TRUE	243.185	164.588	140.663
SGGMMB4_00513	CDS	809	0	-0.523227	-0.806329	0.110451	7.57473	74	100	152	130	62	121	40	49	22	403.174	130.807	115.667	99.7443	78.8407	98.8743	35.0802	43.634	25.261	TRUE	TRUE	TRUE	TRUE	TRUE	TRUE	TRUE	TRUE	326.168	201.895	181.3	184.64	150.775	196.852	120.73	165.787	141.061	TRUE	TRUE	TRUE	TRUE	236.454	177.422	142.526
SGGMMB4_00514	CDS	782	0	0.277993	0.588534	0.467096	6.18116	18	17	43	46	34	41	30	24	13	101.455	23.005	33.8513	36.5127	44.728	34.6596	27.2186	22.1097	15.4423	TRUE	TRUE	TRUE	TRUE	TRUE	TRUE	TRUE	TRUE	79.338	34.322	51.289	65.334	82.683	66.702	90.547	81.202	83.354	TRUE	TRUE	TRUE	TRUE	54.983	71.573	85.0343
SGGMMB4_00515	CDS	527	0	-0.137272	0.117062	0.936519	6.15214	11	28	63	64	20	30	24	26	9	92.0008	56.2248	73.5942	75.3811	39.0415	37.632	32.3111	35.5419	15.8638	TRUE	TRUE	TRUE	TRUE	TRUE	TRUE	TRUE	TRUE	48.484	56.531	75.144	90.9	48.637	48.806	72.438	87.969	57.707	TRUE	TRUE	TRUE	TRUE	60.053	62.781	72.7047
SGGMMB4_00516	CDS	635	0	-0.0212508	-0.0446099	1	6.5	13	45	72	46	41	66	31	25	12	90.2359	74.9928	69.8027	44.9653	66.4228	68.7095	34.6369	28.3625	17.5543	TRUE	TRUE	TRUE	TRUE	TRUE	TRUE	TRUE	TRUE	57.3	90.853	85.879	65.334	99.706	107.374	93.566	84.585	76.942	TRUE	TRUE	TRUE	TRUE	78.0107	90.8047	85.031
SGGMMB4_00517	CDS	311	0	-0.408281	0.577128	0.0445276	7.02211	29	55	83	54	55	48	74	47	24	411.005	187.147	164.298	107.777	181.932	102.03	168.819	108.872	71.6847	TRUE	TRUE	TRUE	TRUE	TRUE	TRUE	TRUE	TRUE	127.823	111.042	98.999	76.696	133.752	78.09	223.35	159.02	153.885	TRUE	TRUE	TRUE	TRUE	112.621	96.1793	178.752
SGGMMB4_00518	#N/A	#N/A	0	-0.533538	0.462724	0.923703	2.58322	1	1	0	2	0	0	2	0	0	0	0	0	0	0	0	0	0	0	FALSE	FALSE	FALSE	FALSE	FALSE	FALSE	FALSE	FALSE	4.408	2.019	0	2.841	0	0	6.036	0	0	FALSE	FALSE	FALSE	FALSE	2.14233	0.947	2.012
SGGMMB4_00519	CDS	254	0	0.550316	0.233392	0.589286	6.01168	5	27	42	36	42	47	27	13	7	86.7652	112.489	101.796	87.9755	170.107	122.324	75.419	36.8712	25.6	TRUE	TRUE	TRUE	TRUE	TRUE	TRUE	TRUE	TRUE	22.038	54.512	50.096	51.131	102.138	76.463	81.493	43.984	44.883	TRUE	TRUE	TRUE	TRUE	42.2153	76.5773	56.7867
SGGMMB4_00520	CDS	1259	0	0.444778	0.344549	0.375014	8.74225	86	167	231	298	234	316	159	139	62	301.08	140.369	112.953	146.921	191.204	165.924	89.603	79.5366	45.7448	TRUE	TRUE	TRUE	TRUE	TRUE	TRUE	TRUE	TRUE	379.06	337.165	275.528	423.251	569.052	514.093	479.901	470.294	397.535	TRUE	TRUE	TRUE	TRUE	330.584	502.132	449.243
SGGMMB4_00521	CDS	1064	0	0.0902048	-0.595335	0.247632	7.45186	55	51	156	136	85	135	39	35	22	227.84	50.7235	90.2602	79.3397	82.1835	83.8762	26.006	23.6976	19.2069	TRUE	TRUE	TRUE	TRUE	TRUE	TRUE	TRUE	TRUE	242.422	102.967	186.071	193.162	206.707	219.628	117.712	118.419	141.061	TRUE	TRUE	TRUE	TRUE	177.153	206.499	125.731
SGGMMB4_00522	CDS	1370	0	1.38385	0.18781	3.58085e-05	9.62206	146	255	213	836	562	911	224	146	83	469.723	196.97	95.7133	378.773	422.01	439.587	116.005	76.7733	56.2773	TRUE	TRUE	TRUE	TRUE	TRUE	TRUE	TRUE	TRUE	643.52	514.833	254.058	1187.38	1366.7	1482.08	676.088	493.978	532.184	TRUE	TRUE	TRUE	TRUE	470.804	1345.39	567.417
SGGMMB4_00523	CDS	383	0	0.373495	0.0876583	0.652301	7.84565	30	88	195	221	92	168	68	75	29	345.249	243.145	313.436	358.168	247.113	289.973	125.968	141.072	70.3356	TRUE	TRUE	TRUE	TRUE	TRUE	TRUE	TRUE	TRUE	132.23	177.668	232.588	313.887	223.73	273.315	205.241	253.756	185.944	TRUE	TRUE	TRUE	TRUE	180.829	270.311	214.98
SGGMMB4_00524	CDS	1133	0	-0.208856	-1.21279	0.00316678	7.69061	70	87	213	171	108	125	36	39	15	272.319	81.2587	115.735	93.6827	98.0621	72.9334	22.5436	24.7978	12.2981	TRUE	TRUE	TRUE	TRUE	TRUE	TRUE	TRUE	TRUE	308.537	175.649	254.058	242.872	262.64	203.359	108.657	131.953	96.178	TRUE	TRUE	TRUE	TRUE	246.081	236.29	112.263
SGGMMB4_00525	CDS	428	0	-0.0726965	-1.22149	0.00167936	10.2643	248	721	1429	942	763	881	240	238	73	2553.98	1782.67	2055.43	1366.16	1833.95	1360.75	397.849	400.6	158.436	TRUE	TRUE	TRUE	TRUE	TRUE	TRUE	TRUE	TRUE	1093.1	1455.67	1704.45	1337.93	1855.5	1433.28	724.38	805.251	468.066	TRUE	TRUE	TRUE	TRUE	1417.74	1542.24	665.899
SGGMMB4_00526	CDS	392	0	-0.156876	-1.60304	4.42763e-05	8.7287	120	175	566	379	263	250	77	62	16	1349.29	472.425	888.881	600.131	690.203	421.6	139.366	113.942	37.9149	TRUE	TRUE	TRUE	TRUE	TRUE	TRUE	TRUE	TRUE	528.921	353.317	675.103	538.296	639.576	406.719	232.405	209.771	102.59	TRUE	TRUE	TRUE	TRUE	519.114	528.197	181.589
SGGMMB4_00527	CDS	641	0	0.115532	-0.352498	0.348311	9.44968	157	348	534	629	333	471	223	159	80	1079.57	574.516	512.857	609.096	534.433	485.746	246.83	178.697	115.933	TRUE	TRUE	TRUE	TRUE	TRUE	TRUE	TRUE	TRUE	692.005	702.596	636.934	893.372	809.805	766.259	673.069	537.962	512.949	TRUE	TRUE	TRUE	TRUE	677.178	823.145	574.66
SGGMMB4_00528	CDS	500	0	0.441305	0.112293	0.412123	8.32135	61	105	238	273	168	231	101	72	57	537.736	222.229	293.036	338.911	345.658	305.414	143.319	103.739	105.896	TRUE	TRUE	TRUE	TRUE	TRUE	TRUE	TRUE	TRUE	268.868	211.99	283.877	387.743	408.55	375.808	304.843	243.605	365.476	TRUE	TRUE	TRUE	TRUE	254.912	390.7	304.641
SGGMMB4_00529	pseudo	662	0	-1.37504	1.41456	0.107104	3.05363	0	2	3	0	1	1	6	2	0	0	3.19707	2.78982	0	1.55399	0.998593	6.43049	2.17645	0	FALSE	FALSE	FALSE	FALSE	FALSE	FALSE	FALSE	FALSE	0	4.038	3.578	0	2.432	1.627	18.109	6.767	0	FALSE	FALSE	FALSE	FALSE	2.53867	1.353	8.292
SGGMMB4_00530	pseudo	338	0	0.569074	1.26438	0.737484	2.74823	0	1	1	2	1	1	2	1	0	0	3.13086	1.82136	3.67288	3.04362	1.95582	4.19821	2.13138	0	FALSE	TRUE	FALSE	FALSE	FALSE	FALSE	TRUE	FALSE	0	2.019	1.193	2.841	2.432	1.627	6.036	3.383	0	FALSE	FALSE	FALSE	FALSE	1.07067	2.3	3.13967
SGGMMB4_00531	pseudo	395	0	0.295137	0.185876	1	3.06446	1	0	4	6	0	2	2	0	1	11.1587	0	6.23414	9.4286	0	3.34718	3.59239	0	2.35168	FALSE	FALSE	FALSE	FALSE	FALSE	FALSE	FALSE	FALSE	4.408	0	4.771	8.522	0	3.254	6.036	0	6.412	FALSE	FALSE	FALSE	FALSE	3.05967	3.92533	4.14933
SGGMMB4_00532	CDS	203	0	-1.85132	0.405136	0.441773	2.69755	0	2	2	0	0	1	0	3	0	0	10.4259	6.06523	0	0	3.2565	0	10.6464	0	FALSE	FALSE	FALSE	FALSE	FALSE	FALSE	FALSE	FALSE	0	4.038	2.386	0	0	1.627	0	10.15	0	FALSE	FALSE	FALSE	FALSE	2.14133	0.542333	3.38333
SGGMMB4_00533	CDS	233	0	-0.415143	-2.02486	0.577683	3.11754	0	7	1	2	1	5	0	1	0	0	31.7924	2.64215	5.32804	4.41521	14.186	0	3.09187	0	FALSE	TRUE	FALSE	FALSE	FALSE	FALSE	TRUE	FALSE	0	14.133	1.193	2.841	2.432	8.134	0	3.383	0	FALSE	FALSE	FALSE	FALSE	5.10867	4.469	1.12767
SGGMMB4_00534	pseudo	791	0	-1.01195	0.136945	0.756335	2.96919	4	0	1	2	0	2	2	1	1	22.2891	0	0.778282	1.56945	0	1.67148	1.79393	0.910754	1.17435	FALSE	FALSE	FALSE	FALSE	FALSE	FALSE	FALSE	FALSE	17.631	0	1.193	2.841	0	3.254	6.036	3.383	6.412	FALSE	FALSE	TRUE	TRUE	6.27467	2.03167	5.277
SGGMMB4_00535	pseudo	362	0	0.500312	1.44878	0.801724	2.52338	0	1	0	0	1	1	0	2	0	0	2.92329	0	0	2.84183	1.82616	0	3.98015	0	FALSE	FALSE	FALSE	FALSE	FALSE	FALSE	FALSE	FALSE	0	2.019	0	0	2.432	1.627	0	6.767	0	FALSE	FALSE	FALSE	FALSE	0.673	1.353	2.25567
SGGMMB4_00536	pseudo	209	0	1.56422	0	0.652301	2.23642	0	0	0	1	0	0	0	0	0	0	0	0	2.96993	0	0	0	0	0	FALSE	FALSE	FALSE	FALSE	FALSE	FALSE	FALSE	FALSE	0	0	0	1.42	0	0	0	0	0	FALSE	FALSE	FALSE	FALSE	0	0.473333	0
SGGMMB4_00537	pseudo	563	0	-0.569218	-0.596694	0.662854	5.15202	2	33	23	20	16	11	7	7	6	15.6578	62.0278	25.1497	22.0503	29.2361	12.9161	8.82146	8.9571	9.89962	TRUE	TRUE	TRUE	TRUE	TRUE	FALSE	TRUE	TRUE	8.815	66.625	27.434	28.406	38.91	17.896	21.128	23.684	38.471	TRUE	TRUE	TRUE	TRUE	34.2913	28.404	27.761
SGGMMB4_00538	pseudo	149	0	-0.247106	0.338389	0.626949	6.95983	16	95	50	90	27	69	54	50	18	473.307	674.711	206.584	374.929	186.417	306.133	257.133	241.747	112.218	TRUE	TRUE	TRUE	TRUE	TRUE	TRUE	TRUE	TRUE	70.523	191.801	59.638	127.827	65.66	112.254	162.985	169.17	115.413	TRUE	TRUE	TRUE	TRUE	107.321	101.914	149.189
SGGMMB4_00539	pseudo	266	0	-1.44041	-1.28901	0.389462	3.04042	3	2	4	2	1	1	2	0	0	49.7106	7.95663	9.25746	4.66704	3.86746	2.48522	5.33457	0	0	TRUE	TRUE	FALSE	FALSE	FALSE	FALSE	TRUE	FALSE	13.223	4.038	4.771	2.841	2.432	1.627	6.036	0	0	TRUE	FALSE	FALSE	TRUE	7.344	2.3	2.012
SGGMMB4_00540	pseudo	305	0	-2.17484	-2.02938	0.187217	2.88141	1	1	7	1	0	1	1	0	0	14.4514	3.46961	14.129	2.03514	0	2.16744	2.32622	0	0	TRUE	FALSE	FALSE	FALSE	FALSE	FALSE	TRUE	FALSE	4.408	2.019	8.349	1.42	0	1.627	3.018	0	0	FALSE	FALSE	FALSE	FALSE	4.92533	1.01567	1.006
SGGMMB4_00541	CDS	2426	0	-0.645334	-0.547042	0.310709	5.89239	13	38	51	35	15	33	16	17	6	23.619	16.5758	12.9417	8.9551	6.36074	8.99228	4.67929	5.04819	2.2974	TRUE	TRUE	TRUE	TRUE	FALSE	FALSE	TRUE	TRUE	57.3	76.72	60.831	49.711	36.478	53.687	48.292	57.518	38.471	TRUE	TRUE	TRUE	TRUE	64.9503	46.6253	48.0937
SGGMMB4_00542	CDS	515	0	0.33325	0.257988	0.697255	7.11455	29	54	79	114	50	106	42	42	25	248.199	110.96	94.4351	137.401	99.8781	136.065	57.8619	58.7516	45.093	TRUE	TRUE	TRUE	TRUE	TRUE	TRUE	TRUE	TRUE	127.823	109.024	94.228	161.915	121.592	172.449	126.766	142.103	160.296	TRUE	TRUE	TRUE	TRUE	110.358	151.985	143.055
SGGMMB4_00543	pseudo	143	0	0.453893	0.61024	1	2.4496	0	1	0	2	0	0	1	0	0	0	7.40022	0	8.68135	0	0	4.96152	0	0	FALSE	FALSE	FALSE	FALSE	FALSE	FALSE	FALSE	FALSE	0	2.019	0	2.841	0	0	3.018	0	0	FALSE	FALSE	FALSE	FALSE	0.673	0.947	1.006
SGGMMB4_00544	CDS	584	0	-0.0873518	-0.0289077	1	5.8102	19	22	29	42	23	26	11	21	9	143.4	39.8649	30.5702	44.6406	40.5156	29.4311	13.3638	25.905	14.3155	TRUE	TRUE	TRUE	TRUE	TRUE	TRUE	TRUE	TRUE	83.746	44.417	34.59	59.653	55.932	42.299	33.201	71.052	57.707	TRUE	TRUE	TRUE	TRUE	54.251	52.628	53.9867
SGGMMB4_00545	CDS	143	0	0.982699	1.96441	0.264938	3.88351	2	3	1	7	2	9	2	13	1	61.6458	22.2007	4.30504	30.3847	14.388	41.6057	9.92304	65.4915	6.49591	TRUE	TRUE	TRUE	FALSE	TRUE	FALSE	TRUE	TRUE	8.815	6.057	1.193	9.942	4.864	14.642	6.036	43.984	6.412	FALSE	TRUE	TRUE	TRUE	5.355	9.816	18.8107
SGGMMB4_00546	CDS	575	0	-0.239798	0.273156	0.509248	7.84219	49	71	220	152	71	125	76	65	61	375.611	130.669	235.542	164.085	127.028	143.711	93.7771	81.4373	98.5457	TRUE	TRUE	TRUE	TRUE	TRUE	TRUE	TRUE	TRUE	215.976	143.346	262.407	215.886	172.661	203.359	229.387	219.922	391.123	TRUE	TRUE	TRUE	TRUE	207.243	197.302	280.144
SGGMMB4_00547	CDS	590	0	-0.738273	-0.628067	0.293452	6.21759	29	25	78	27	25	48	24	17	8	216.648	44.8403	81.3872	28.4057	43.5909	53.7819	28.8609	20.7575	12.5955	TRUE	TRUE	TRUE	TRUE	TRUE	TRUE	TRUE	TRUE	127.823	50.474	93.035	38.348	60.796	78.09	72.438	57.518	51.295	TRUE	TRUE	TRUE	TRUE	90.444	59.078	60.417
SGGMMB4_00548	pseudo	302	0	-0.834313	-0.916262	0.558011	4.21867	1	7	24	3	5	11	4	2	2	14.5949	24.5285	48.9235	6.16606	17.0322	24.0787	9.39732	4.7709	6.15175	TRUE	TRUE	TRUE	TRUE	FALSE	FALSE	TRUE	TRUE	4.408	14.133	28.626	4.261	12.159	17.896	12.073	6.767	12.824	TRUE	TRUE	TRUE	TRUE	15.7223	11.4387	10.5547
SGGMMB4_00549	CDS	2012	0	-0.62135	-0.658289	0.111367	8.27116	101	121	366	182	113	174	90	67	43	221.26	63.6411	111.987	56.1483	57.7774	57.17	31.737	23.9897	19.8526	TRUE	TRUE	TRUE	TRUE	TRUE	TRUE	TRUE	TRUE	445.175	244.293	436.55	258.496	274.799	283.076	271.642	226.688	275.71	TRUE	TRUE	TRUE	TRUE	375.339	272.124	258.013
SGGMMB4_00550	CDS	866	0	0.863572	0.628916	0.130391	6.84185	10	42	60	96	60	92	53	26	16	50.8969	51.323	42.6527	68.8092	71.2756	70.229	43.4219	21.6288	17.1624	TRUE	TRUE	TRUE	TRUE	TRUE	TRUE	TRUE	TRUE	44.077	84.796	71.566	136.349	145.911	149.673	159.967	87.969	102.59	TRUE	TRUE	TRUE	TRUE	66.813	143.978	116.842
SGGMMB4_00552	CDS	368	0	-1.4359	-1.26996	0.260037	3.33901	1	4	9	1	2	3	1	1	1	11.9774	11.5025	15.0559	1.68673	5.591	5.38915	1.92798	1.95763	2.52422	TRUE	TRUE	TRUE	TRUE	FALSE	FALSE	TRUE	TRUE	4.408	8.076	10.735	1.42	4.864	4.881	3.018	3.383	6.412	TRUE	FALSE	TRUE	TRUE	7.73967	3.72167	4.271
SGGMMB4_00553	pseudo	518	0	0.409415	0.142288	0.910727	5.30791	17	5	14	22	21	30	19	4	5	144.653	10.2146	16.6384	26.3625	41.7058	38.2858	26.024	5.56299	8.96636	TRUE	TRUE	TRUE	TRUE	TRUE	FALSE	TRUE	TRUE	74.93	10.095	16.699	31.247	51.069	48.806	57.347	13.534	32.059	TRUE	TRUE	TRUE	TRUE	33.908	43.7073	34.3133
SGGMMB4_00554	pseudo	260	0	-0.377579	0.894324	0.131326	5.45868	5	20	27	20	8	22	7	27	15	84.763	81.4024	63.9299	47.7474	31.6537	55.9366	19.1019	74.8115	53.5912	TRUE	TRUE	TRUE	TRUE	TRUE	TRUE	TRUE	TRUE	22.038	40.379	32.205	28.406	19.455	35.791	21.128	91.352	96.178	TRUE	TRUE	TRUE	TRUE	31.5407	27.884	69.5527
SGGMMB4_00555	pseudo	536	0	0.616104	0.225579	0.906704	3.3534	1	4	1	8	3	2	0	2	2	8.22327	7.89725	1.14855	9.26442	5.7579	2.46667	0	2.68808	3.4661	TRUE	TRUE	FALSE	FALSE	FALSE	FALSE	TRUE	FALSE	4.408	8.076	1.193	11.362	7.296	3.254	0	6.767	12.824	FALSE	TRUE	FALSE	TRUE	4.559	7.304	6.53033
SGGMMB4_00556	pseudo	152	0	-0.897573	-0.456236	0.179526	5.82	20	33	42	28	11	30	14	12	13	579.957	229.748	170.106	114.342	74.4486	130.474	65.3485	56.8742	79.4467	TRUE	TRUE	TRUE	TRUE	TRUE	TRUE	TRUE	TRUE	88.153	66.625	50.096	39.769	26.75	48.806	42.255	40.601	83.354	TRUE	TRUE	TRUE	TRUE	68.2913	38.4417	55.4033
SGGMMB4_00557	CDS	605	0	-0.643842	-0.627105	0.210235	7.89655	57	116	300	157	69	135	44	60	44	415.269	202.901	305.267	161.078	117.328	147.511	51.5998	71.4453	67.5574	TRUE	TRUE	TRUE	TRUE	TRUE	TRUE	TRUE	TRUE	251.237	234.199	357.828	222.988	167.797	219.628	132.803	203.004	282.122	TRUE	TRUE	TRUE	TRUE	281.088	203.471	205.976
SGGMMB4_00558	pseudo	188	0	1.57509	0	0.652301	2.23771	0	0	0	0	0	1	0	0	0	0	0	0	0	0	3.51632	0	0	0	FALSE	FALSE	FALSE	FALSE	FALSE	FALSE	FALSE	FALSE	0	0	0	0	0	1.627	0	0	0	FALSE	FALSE	FALSE	FALSE	0	0.542333	0
SGGMMB4_00559	pseudo	446	0	0	0	1	2.16132	0	0	0	0	0	0	0	0	0	0	0	0	0	0	0	0	0	0	FALSE	FALSE	FALSE	FALSE	FALSE	FALSE	FALSE	FALSE	0	0	0	0	0	0	0	0	0	FALSE	FALSE	FALSE	FALSE	0	0	0
SGGMMB4_00560	pseudo	233	0	0.0857198	-0.00753209	1	7.00441	24	61	90	129	42	70	32	40	22	454.009	277.048	237.794	343.658	185.439	198.604	97.4417	123.675	87.7087	TRUE	TRUE	TRUE	TRUE	TRUE	TRUE	TRUE	TRUE	105.784	123.156	107.348	183.219	102.138	113.881	96.584	135.336	141.061	TRUE	TRUE	TRUE	TRUE	112.096	133.079	124.327
SGGMMB4_00561	pseudo	203	0	-1.3363	-2.26023	0.230305	3.49567	3	11	2	5	2	2	1	1	0	65.138	57.3426	6.06523	15.2886	10.1354	6.51299	3.49506	3.5488	0	TRUE	TRUE	FALSE	FALSE	FALSE	FALSE	TRUE	FALSE	13.223	22.208	2.386	7.102	4.864	3.254	3.018	3.383	0	FALSE	TRUE	FALSE	TRUE	12.6057	5.07333	2.13367
SGGMMB4_00562	pseudo	386	0	-0.466158	-1.46994	0.0255946	6.54858	40	69	46	80	38	49	13	16	7	456.754	189.166	73.3642	128.646	101.275	83.9181	23.895	29.8614	16.8456	TRUE	TRUE	TRUE	TRUE	TRUE	TRUE	TRUE	TRUE	176.307	139.308	54.867	113.624	92.41	79.717	39.237	54.135	44.883	TRUE	TRUE	TRUE	TRUE	123.494	95.2503	46.085
SGGMMB4_00563	CDS	671	0	-0.562144	-1.11568	0.0521753	10.5224	413	1388	944	1284	588	686	421	223	134	2712.92	2189.01	866.09	1187.78	901.493	675.847	445.154	239.42	185.506	TRUE	TRUE	TRUE	TRUE	TRUE	TRUE	TRUE	TRUE	1820.37	2802.31	1125.97	1823.67	1429.93	1116.04	1270.68	754.5	859.189	TRUE	TRUE	TRUE	TRUE	1916.21	1456.55	961.457
SGGMMB4_00564	CDS	551	0	0.4253	-1.87256	0.686131	2.38425	1	0	0	1	0	1	0	0	0	7.99941	0	0	1.12653	0	1.19976	0	0	0	FALSE	FALSE	FALSE	FALSE	FALSE	FALSE	FALSE	FALSE	4.408	0	0	1.42	0	1.627	0	0	0	FALSE	FALSE	FALSE	FALSE	1.46933	1.01567	0
SGGMMB4_00565	CDS	503	0	-1.83234	1.52363	0.271401	2.39521	0	1	0	0	0	0	0	1	1	0	2.10384	0	0	0	0	0	1.43222	1.84675	FALSE	FALSE	FALSE	FALSE	FALSE	FALSE	FALSE	FALSE	0	2.019	0	0	0	0	0	3.383	6.412	FALSE	FALSE	FALSE	FALSE	0.673	0	3.265
SGGMMB4_00566	CDS	266	0	-0.0442607	0.958784	0.721705	3.12895	1	1	3	2	2	2	6	0	0	16.5702	3.97831	6.94309	4.66704	7.73492	4.97044	16.0037	0	0	TRUE	TRUE	FALSE	FALSE	FALSE	FALSE	TRUE	FALSE	4.408	2.019	3.578	2.841	4.864	3.254	18.109	0	0	FALSE	FALSE	FALSE	FALSE	3.335	3.653	6.03633
SGGMMB4_00567	CDS	500	0	-1.48011	0.249478	0.262532	3.4577	1	2	10	1	3	1	4	2	2	8.81535	4.23293	12.3124	1.24143	6.17246	1.32214	5.67598	2.88163	3.71566	TRUE	TRUE	TRUE	FALSE	FALSE	FALSE	TRUE	FALSE	4.408	4.038	11.928	1.42	7.296	1.627	12.073	6.767	12.824	TRUE	FALSE	TRUE	TRUE	6.79133	3.44767	10.5547
SGGMMB4_00568	pseudo	461	0	0.253214	-0.453541	0.797328	3.92758	3	4	8	5	10	7	2	2	2	28.6833	9.18205	10.6832	6.73228	22.3155	10.0379	3.07808	3.12541	4.03	TRUE	TRUE	TRUE	FALSE	FALSE	FALSE	TRUE	FALSE	13.223	8.076	9.542	7.102	24.318	11.388	6.036	6.767	12.824	TRUE	TRUE	TRUE	TRUE	10.2803	14.2693	8.54233
SGGMMB4_00569	CDS	281	0	-0.739417	-1.28175	0.540301	3.45405	2	7	4	4	3	3	1	2	0	31.3713	26.3616	8.76329	8.83582	10.983	7.05767	2.5249	5.12745	0	TRUE	TRUE	FALSE	FALSE	FALSE	FALSE	TRUE	FALSE	8.815	14.133	4.771	5.681	7.296	4.881	3.018	6.767	0	TRUE	TRUE	FALSE	TRUE	9.23967	5.95267	3.26167
SGGMMB4_00570	CDS	185	0	0.512809	0.0706129	0.604515	5.17473	4	13	22	31	18	20	11	11	1	95.3011	74.3622	73.209	104.012	100.094	71.4669	42.1863	42.835	5.02116	TRUE	TRUE	TRUE	TRUE	TRUE	FALSE	TRUE	TRUE	17.631	26.246	26.241	44.029	43.773	32.538	33.201	37.217	6.412	TRUE	TRUE	TRUE	TRUE	23.3727	40.1133	25.61
SGGMMB4_00571	CDS	965	0	-0.117089	-0.42727	0.496969	9.57049	198	437	535	639	374	401	264	168	86	904.373	479.22	341.303	411.024	398.705	274.703	194.101	125.418	82.7841	TRUE	TRUE	TRUE	TRUE	TRUE	TRUE	TRUE	TRUE	872.72	882.283	638.127	907.575	909.511	652.377	796.818	568.413	551.42	TRUE	TRUE	TRUE	TRUE	797.71	823.154	638.884
SGGMMB4_00572	CDS	494	0	0.00330324	-0.0216528	1	4.46707	2	13	10	16	9	7	6	6	2	17.8448	27.8482	12.462	20.1042	18.7423	9.36737	8.61738	8.74988	3.76079	TRUE	TRUE	TRUE	TRUE	FALSE	FALSE	TRUE	TRUE	8.815	26.246	11.928	22.725	21.887	11.388	18.109	20.3	12.824	TRUE	TRUE	TRUE	TRUE	15.663	18.6667	17.0777
SGGMMB4_00573	pseudo	755	0	-0.333102	-0.31842	0.995496	4.03605	2	14	2	10	6	4	6	1	2	11.676	19.6228	1.63078	8.22141	8.17545	3.50235	5.63839	0.954181	2.4607	TRUE	TRUE	FALSE	FALSE	FALSE	FALSE	TRUE	FALSE	8.815	28.265	2.386	14.203	14.591	6.508	18.109	3.383	12.824	FALSE	TRUE	TRUE	TRUE	13.1553	11.7673	11.4387
SGGMMB4_00574	pseudo	254	0	-0.737394	-0.377441	0.466945	5.09643	8	17	30	25	8	9	12	10	2	138.824	70.8265	72.7111	61.0941	32.4014	23.4237	33.5196	28.3625	7.31429	TRUE	TRUE	TRUE	TRUE	TRUE	FALSE	TRUE	TRUE	35.261	34.322	35.783	35.508	19.455	14.642	36.219	33.834	12.824	TRUE	TRUE	TRUE	TRUE	35.122	23.2017	27.6257
SGGMMB4_00575	pseudo	272	0	-1.78221	0.716477	0.505837	2.31639	0	0	1	0	0	0	0	0	1	0	0	2.26331	0	0	0	0	0	3.41513	FALSE	FALSE	FALSE	FALSE	FALSE	FALSE	FALSE	FALSE	0	0	1.193	0	0	0	0	0	6.412	FALSE	FALSE	FALSE	FALSE	0.397667	0	2.13733
SGGMMB4_00576	pseudo	401	0	0.971686	0.464961	0.630735	3.31127	1	2	2	4	3	6	1	3	0	10.9917	5.27796	3.07043	6.19168	7.69634	9.8913	1.76932	5.38958	0	TRUE	TRUE	FALSE	FALSE	FALSE	FALSE	TRUE	FALSE	4.408	4.038	2.386	5.681	7.296	9.761	3.018	10.15	0	FALSE	TRUE	FALSE	TRUE	3.61067	7.57933	4.38933
SGGMMB4_00577	CDS	311	0	-0.0937285	0.29532	0.764675	5.73559	8	23	38	34	15	32	13	20	12	113.381	78.2615	75.2206	67.8597	49.6179	68.0199	29.6575	46.3284	35.8424	TRUE	TRUE	TRUE	TRUE	TRUE	TRUE	TRUE	TRUE	35.261	46.436	45.325	48.29	36.478	52.06	39.237	67.668	76.942	TRUE	TRUE	TRUE	TRUE	42.3407	45.6093	61.2823
SGGMMB4_00578	CDS	659	0	-0.163362	-1.32872	0.357741	4.46391	10	4	15	17	7	12	2	5	0	66.8843	6.42326	14.0126	16.0124	10.9275	12.0377	2.15326	5.46591	0	TRUE	TRUE	FALSE	FALSE	TRUE	FALSE	TRUE	TRUE	44.077	8.076	17.891	24.145	17.023	19.523	6.036	16.917	0	TRUE	TRUE	FALSE	TRUE	23.348	20.2303	7.651
SGGMMB4_00579	CDS	392	0	0.490279	0.482757	0.881361	3.75188	3	1	6	8	6	4	2	5	1	33.7322	2.69957	9.42277	12.6677	15.7461	6.7456	3.61989	9.18886	2.36968	TRUE	TRUE	TRUE	FALSE	FALSE	FALSE	TRUE	FALSE	13.223	2.019	7.157	11.362	14.591	6.508	6.036	16.917	6.412	FALSE	TRUE	TRUE	TRUE	7.46633	10.8203	9.78833
SGGMMB4_00580	CDS	593	0	-2.38042	-2.99158	4.86883e-15	11.4258	905	2914	6167	1123	549	517	300	235	107	6726.72	5200.15	6402.25	1175.49	952.412	576.345	358.936	285.49	167.612	TRUE	TRUE	TRUE	TRUE	TRUE	TRUE	TRUE	TRUE	3988.95	5883.23	7355.76	1595	1335.08	841.095	905.474	795.101	686.069	TRUE	TRUE	TRUE	TRUE	5742.64	1257.06	795.548
SGGMMB4_00581	CDS	185	0	-0.641544	-1.29794	0.00104651	9.19061	126	423	765	363	285	310	107	135	40	3001.98	2419.63	2545.68	1217.95	1584.82	1107.74	410.358	525.702	200.846	TRUE	TRUE	TRUE	TRUE	TRUE	TRUE	TRUE	TRUE	555.367	854.018	912.462	515.571	693.077	504.332	322.953	456.76	256.474	TRUE	TRUE	TRUE	TRUE	773.949	570.993	345.396
SGGMMB4_00582	CDS	584	0	-2.0604	-0.329053	0.463357	2.68622	0	1	4	0	0	1	0	2	0	0	1.81204	4.21658	0	0	1.13197	0	2.46715	0	FALSE	FALSE	FALSE	FALSE	FALSE	FALSE	FALSE	FALSE	0	2.019	4.771	0	0	1.627	0	6.767	0	FALSE	FALSE	FALSE	FALSE	2.26333	0.542333	2.25567
SGGMMB4_00583	pseudo	203	0	1.46812	1.37712	0.013003	7.14633	5	44	49	96	124	84	58	67	16	108.563	229.37	148.598	293.541	628.395	273.546	202.714	237.77	73.215	TRUE	TRUE	TRUE	TRUE	TRUE	TRUE	TRUE	TRUE	22.038	88.834	58.445	136.349	301.549	136.658	175.058	226.688	102.59	TRUE	TRUE	TRUE	TRUE	56.439	191.519	168.112
SGGMMB4_00584	pseudo	494	0	0.110406	0.72301	0.806258	3.39959	2	3	2	3	2	5	3	4	0	17.8448	6.42651	2.49239	3.76953	4.16496	6.69098	4.30869	5.83325	0	TRUE	TRUE	FALSE	FALSE	FALSE	FALSE	TRUE	FALSE	8.815	6.057	2.386	4.261	4.864	8.134	9.055	13.534	0	FALSE	TRUE	FALSE	TRUE	5.75267	5.753	7.52967
SGGMMB4_00585	pseudo	317	0	0.983247	2.04438	0.530094	2.64767	0	1	0	0	1	2	1	1	1	0	3.33827	0	0	3.24525	4.17078	2.23816	2.27258	2.93033	FALSE	FALSE	TRUE	FALSE	FALSE	FALSE	TRUE	FALSE	0	2.019	0	0	2.432	3.254	3.018	3.383	6.412	FALSE	FALSE	TRUE	TRUE	0.673	1.89533	4.271
SGGMMB4_00586	CDS	1130	0	0.220233	-0.425543	0.286264	7.69308	39	83	191	152	119	157	60	51	16	152.123	77.7285	104.056	83.4946	108.337	91.8476	37.6724	32.5139	13.1528	TRUE	TRUE	TRUE	TRUE	TRUE	TRUE	TRUE	TRUE	171.899	167.573	227.817	215.886	289.39	255.42	181.095	172.554	102.59	TRUE	TRUE	TRUE	TRUE	189.096	253.565	152.08
SGGMMB4_00587	CDS	1175	0	-0.181554	-0.73848	0.171247	7.84729	64	133	179	215	102	120	69	44	20	240.078	119.783	93.784	113.578	89.3037	67.5134	41.6641	26.9769	15.8113	TRUE	TRUE	TRUE	TRUE	TRUE	TRUE	TRUE	TRUE	282.091	268.521	213.504	305.366	248.048	195.225	208.259	148.87	128.237	TRUE	TRUE	TRUE	TRUE	254.705	249.546	161.789
SGGMMB4_00588	CDS	725	0	-0.414372	-0.379372	0.381298	8.71441	87	256	391	283	167	222	130	110	62	528.921	373.665	332.011	242.293	236.966	202.424	127.22	109.303	79.4382	TRUE	TRUE	TRUE	TRUE	TRUE	TRUE	TRUE	TRUE	383.468	516.852	466.37	401.946	406.119	361.166	392.372	372.175	397.535	TRUE	TRUE	TRUE	TRUE	455.563	389.744	387.361
SGGMMB4_00589	CDS	806	0	1.06311	0.315158	0.417958	4.29076	0	2	14	16	12	9	5	4	1	0	2.62588	10.6932	12.3219	15.3163	7.38166	4.40135	3.57522	1.1525	FALSE	TRUE	TRUE	FALSE	FALSE	FALSE	TRUE	FALSE	0	4.038	16.699	22.725	29.182	14.642	15.091	13.534	6.412	FALSE	TRUE	TRUE	TRUE	6.91233	22.183	11.679
SGGMMB4_00590	pseudo	335	0	2.84358	-2.55845	0.000521817	3.31254	0	0	2	11	5	5	0	0	0	0	0	3.67535	20.3817	15.3544	9.8667	0	0	0	FALSE	TRUE	FALSE	FALSE	FALSE	FALSE	TRUE	FALSE	0	0	2.386	15.623	12.159	8.134	0	0	0	FALSE	TRUE	FALSE	TRUE	0.795333	11.972	0
SGGMMB4_00591	pseudo	131	0	0.505684	-1.78156	0.68745	2.37472	0	0	1	2	0	0	0	0	0	0	0	4.6994	9.47658	0	0	0	0	0	FALSE	FALSE	FALSE	FALSE	FALSE	FALSE	FALSE	FALSE	0	0	1.193	2.841	0	0	0	0	0	FALSE	FALSE	FALSE	FALSE	0.397667	0.947	0
SGGMMB4_00592	pseudo	371	0	-0.602832	-1.68118	1.66402e-05	8.26586	97	151	448	234	156	145	48	37	26	1152.41	430.709	743.391	391.503	432.572	258.369	91.7948	71.8465	65.0992	TRUE	TRUE	TRUE	TRUE	TRUE	TRUE	TRUE	TRUE	427.544	304.862	534.357	332.351	379.368	235.897	144.876	125.186	166.708	TRUE	TRUE	TRUE	TRUE	422.254	315.872	145.59
SGGMMB4_00593	CDS	839	0	-0.481247	-1.07342	0.375431	4.85191	3	13	34	12	9	20	5	5	2	15.7605	16.3969	24.9477	8.87794	11.0354	15.7585	4.22823	4.29325	2.21434	TRUE	TRUE	TRUE	TRUE	FALSE	FALSE	TRUE	TRUE	13.223	26.246	40.554	17.044	21.887	32.538	15.091	16.917	12.824	TRUE	TRUE	TRUE	TRUE	26.6743	23.823	14.944
SGGMMB4_00594	pseudo	539	0	-1.43622	-3.01118	0.43988	2.43949	0	0	3	0	0	1	0	0	0	0	0	3.42646	0	0	1.22647	0	0	0	FALSE	FALSE	FALSE	FALSE	FALSE	FALSE	FALSE	FALSE	0	0	3.578	0	0	1.627	0	0	0	FALSE	FALSE	FALSE	FALSE	1.19267	0.542333	0
SGGMMB4_00595	pseudo	752	0	1.57504	2.49871	0.576828	2.31809	0	0	0	0	0	1	0	0	1	0	0	0	0	0	0.879081	0	0	1.23526	FALSE	FALSE	FALSE	FALSE	FALSE	FALSE	FALSE	FALSE	0	0	0	0	0	1.627	0	0	6.412	FALSE	FALSE	FALSE	FALSE	0	0.542333	2.13733
SGGMMB4_00596	pseudo	362	0	2.30861	2.4541	0.503792	2.38431	0	0	0	0	0	2	0	1	0	0	0	0	0	0	3.65231	0	1.99007	0	FALSE	FALSE	FALSE	FALSE	FALSE	FALSE	FALSE	FALSE	0	0	0	0	0	3.254	0	3.383	0	FALSE	FALSE	FALSE	FALSE	0	1.08467	1.12767
SGGMMB4_00597	pseudo	158	0	-4.00652	-4.00652	0.0358652	2.5751	0	4	2	0	0	0	0	0	0	0	26.7907	7.79267	0	0	0	0	0	0	FALSE	FALSE	FALSE	FALSE	FALSE	FALSE	FALSE	FALSE	0	8.076	2.386	0	0	0	0	0	0	FALSE	FALSE	FALSE	FALSE	3.48733	0	0
SGGMMB4_00599	pseudo	269	0	0.4253	-1.87256	0.686131	2.38425	1	0	0	1	0	1	0	0	0	16.3854	0	0	2.3075	0	2.4575	0	0	0	FALSE	FALSE	FALSE	FALSE	FALSE	FALSE	FALSE	FALSE	4.408	0	0	1.42	0	1.627	0	0	0	FALSE	FALSE	FALSE	FALSE	1.46933	1.01567	0
SGGMMB4_00600	pseudo	152	0	0	0	1	2.16132	0	0	0	0	0	0	0	0	0	0	0	0	0	0	0	0	0	0	FALSE	FALSE	FALSE	FALSE	FALSE	FALSE	FALSE	FALSE	0	0	0	0	0	0	0	0	0	FALSE	FALSE	FALSE	FALSE	0	0	0
SGGMMB4_00601	pseudo	107	0	0	0	1	2.16132	0	0	0	0	0	0	0	0	0	0	0	0	0	0	0	0	0	0	FALSE	FALSE	FALSE	FALSE	FALSE	FALSE	FALSE	FALSE	0	0	0	0	0	0	0	0	0	FALSE	FALSE	FALSE	FALSE	0	0	0
SGGMMB4_00602	pseudo	281	0	2.28782	0	0.421024	2.30756	0	0	0	2	0	0	0	0	0	0	0	0	4.41791	0	0	0	0	0	FALSE	FALSE	FALSE	FALSE	FALSE	FALSE	FALSE	FALSE	0	0	0	2.841	0	0	0	0	0	FALSE	FALSE	FALSE	FALSE	0	0.947	0
SGGMMB4_00603	pseudo	335	0	-0.492546	-0.00308511	0.996539	2.73392	0	0	4	1	0	2	2	0	0	0	0	7.3507	1.85288	0	3.94668	4.23581	0	0	FALSE	FALSE	FALSE	FALSE	FALSE	FALSE	FALSE	FALSE	0	0	4.771	1.42	0	3.254	6.036	0	0	FALSE	FALSE	FALSE	FALSE	1.59033	1.558	2.012
SGGMMB4_00604	pseudo	407	0	1.57509	0	0.652301	2.23771	0	0	0	0	0	1	0	0	0	0	0	0	0	0	1.62425	0	0	0	FALSE	FALSE	FALSE	FALSE	FALSE	FALSE	FALSE	FALSE	0	0	0	0	0	1.627	0	0	0	FALSE	FALSE	FALSE	FALSE	0	0.542333	0
SGGMMB4_00605	pseudo	266	0	-0.267883	-1.83174	0.805622	2.31178	0	1	0	1	0	0	0	0	0	0	3.97831	0	2.33352	0	0	0	0	0	FALSE	FALSE	FALSE	FALSE	FALSE	FALSE	FALSE	FALSE	0	2.019	0	1.42	0	0	0	0	0	FALSE	FALSE	FALSE	FALSE	0.673	0.473333	0
SGGMMB4_00606	CDS	140	0	1.59865	0	0.652301	2.24054	0	0	0	0	1	0	0	0	0	0	0	0	0	7.34817	0	0	0	0	FALSE	FALSE	FALSE	FALSE	FALSE	FALSE	FALSE	FALSE	0	0	0	0	2.432	0	0	0	0	FALSE	FALSE	FALSE	FALSE	0	0.810667	0
SGGMMB4_00607	CDS	188	0	0	0	1	2.16132	0	0	0	0	0	0	0	0	0	0	0	0	0	0	0	0	0	0	FALSE	FALSE	FALSE	FALSE	FALSE	FALSE	FALSE	FALSE	0	0	0	0	0	0	0	0	0	FALSE	FALSE	FALSE	FALSE	0	0	0
SGGMMB4_00608	CDS	545	0	-0.931223	-0.700334	0.348311	4.62917	5	19	16	13	7	7	8	3	3	40.4374	36.8925	18.0733	14.8061	13.2132	8.49079	10.4146	3.96554	5.11329	TRUE	TRUE	TRUE	TRUE	FALSE	FALSE	TRUE	TRUE	22.038	38.36	19.084	18.464	17.023	11.388	24.146	10.15	19.236	TRUE	TRUE	TRUE	TRUE	26.494	15.625	17.844
SGGMMB4_00609	CDS	1070	0	2.81438	0	0.269353	2.38172	0	0	0	0	1	2	0	0	0	0	0	0	0	0.961443	1.23564	0	0	0	FALSE	FALSE	FALSE	FALSE	FALSE	FALSE	FALSE	FALSE	0	0	0	0	2.432	3.254	0	0	0	FALSE	FALSE	FALSE	FALSE	0	1.89533	0
SGGMMB4_00610	pseudo	1076	0	0.529774	-0.12471	0.965545	2.63929	0	2	0	1	1	2	0	0	1	0	1.96697	0	0.576874	0.956082	1.22875	0	0	0.863304	FALSE	FALSE	FALSE	FALSE	FALSE	FALSE	FALSE	FALSE	0	4.038	0	1.42	2.432	3.254	0	0	6.412	FALSE	FALSE	FALSE	FALSE	1.346	2.36867	2.13733
SGGMMB4_00611	pseudo	227	0	-2.58024	-2.58024	0.326851	2.31137	0	1	1	0	0	0	0	0	0	0	4.66181	2.71199	0	0	0	0	0	0	FALSE	FALSE	FALSE	FALSE	FALSE	FALSE	FALSE	FALSE	0	2.019	1.193	0	0	0	0	0	0	FALSE	FALSE	FALSE	FALSE	1.07067	0	0
SGGMMB4_00612	pseudo	395	0	-2.53479	-2.53479	0.334687	2.30674	0	0	2	0	0	0	0	0	0	0	0	3.11707	0	0	0	0	0	0	FALSE	FALSE	FALSE	FALSE	FALSE	FALSE	FALSE	FALSE	0	0	2.386	0	0	0	0	0	0	FALSE	FALSE	FALSE	FALSE	0.795333	0	0
SGGMMB4_00613	CDS	611	0	-0.295957	-1.871	0.804432	2.31675	1	0	0	0	0	1	0	0	0	7.21387	0	0	0	0	1.08195	0	0	0	FALSE	FALSE	FALSE	FALSE	FALSE	FALSE	FALSE	FALSE	4.408	0	0	0	0	1.627	0	0	0	FALSE	FALSE	FALSE	FALSE	1.46933	0.542333	0
SGGMMB4_00614	CDS	578	0	-0.267883	-1.83174	0.805622	2.31178	0	1	0	1	0	0	0	0	0	0	1.83085	0	1.0739	0	0	0	0	0	FALSE	FALSE	FALSE	FALSE	FALSE	FALSE	FALSE	FALSE	0	2.019	0	1.42	0	0	0	0	0	FALSE	FALSE	FALSE	FALSE	0.673	0.473333	0
SGGMMB4_00615	CDS	302	0	0	0	1	2.16132	0	0	0	0	0	0	0	0	0	0	0	0	0	0	0	0	0	0	FALSE	FALSE	FALSE	FALSE	FALSE	FALSE	FALSE	FALSE	0	0	0	0	0	0	0	0	0	FALSE	FALSE	FALSE	FALSE	0	0	0
SGGMMB4_00616	CDS	305	0	0	2.49757	0.409764	2.24571	0	0	0	0	0	0	0	0	1	0	0	0	0	0	0	0	0	3.04562	FALSE	FALSE	FALSE	FALSE	FALSE	FALSE	FALSE	FALSE	0	0	0	0	0	0	0	0	6.412	FALSE	FALSE	FALSE	FALSE	0	0	2.13733
SGGMMB4_00617	CDS	254	0	-1.21031	-2.14534	0.705854	2.82879	5	0	0	0	3	1	0	1	0	86.7652	0	0	0	12.1505	2.60263	0	2.83625	0	FALSE	FALSE	FALSE	FALSE	FALSE	FALSE	FALSE	FALSE	22.038	0	0	0	7.296	1.627	0	3.383	0	FALSE	FALSE	FALSE	FALSE	7.346	2.97433	1.12767
SGGMMB4_00618	pseudo	401	0	2.78517	4.28896	0.0864625	2.64871	0	0	0	1	0	2	1	1	2	0	0	0	1.54792	0	3.2971	1.76932	1.79653	4.63299	FALSE	FALSE	TRUE	FALSE	FALSE	FALSE	TRUE	FALSE	0	0	0	1.42	0	3.254	3.018	3.383	12.824	FALSE	FALSE	TRUE	TRUE	0	1.558	6.40833
SGGMMB4_00619	pseudo	959	0	-0.18923	-0.0323359	1	5.0823	11	3	31	22	18	8	10	12	3	50.5573	3.31042	19.9002	14.2396	19.3091	5.51465	7.39831	9.01447	2.90589	TRUE	TRUE	TRUE	FALSE	FALSE	FALSE	TRUE	FALSE	48.484	6.057	36.976	31.247	43.773	13.015	30.182	40.601	19.236	TRUE	TRUE	TRUE	TRUE	30.5057	29.345	30.0063
SGGMMB4_00620	pseudo	203	0	0.926986	2.15294	0.351904	3.18242	0	2	1	5	1	2	1	1	5	0	10.4259	3.03262	15.2886	5.06771	6.51299	3.49506	3.5488	22.8797	FALSE	TRUE	TRUE	FALSE	FALSE	FALSE	TRUE	FALSE	0	4.038	1.193	7.102	2.432	3.254	3.018	3.383	32.059	FALSE	FALSE	TRUE	TRUE	1.74367	4.26267	12.82
SGGMMB4_00621	pseudo	263	0	-0.560087	-1.26545	0.779863	2.78457	0	1	4	2	1	1	1	0	0	0	4.02369	9.36306	4.72028	3.91157	2.51357	2.69771	0	0	FALSE	TRUE	FALSE	FALSE	FALSE	FALSE	TRUE	FALSE	0	2.019	4.771	2.841	2.432	1.627	3.018	0	0	FALSE	FALSE	FALSE	FALSE	2.26333	2.3	1.006
SGGMMB4_00622	pseudo	257	0	1.56385	2.44373	0.577683	2.31363	0	0	0	1	0	0	1	0	0	0	0	0	2.41524	0	0	2.76069	0	0	FALSE	FALSE	FALSE	FALSE	FALSE	FALSE	FALSE	FALSE	0	0	0	1.42	0	0	3.018	0	0	FALSE	FALSE	FALSE	FALSE	0	0.473333	1.006
SGGMMB4_00623	pseudo	173	0	0	0	1	2.16132	0	0	0	0	0	0	0	0	0	0	0	0	0	0	0	0	0	0	FALSE	FALSE	FALSE	FALSE	FALSE	FALSE	FALSE	FALSE	0	0	0	0	0	0	0	0	0	FALSE	FALSE	FALSE	FALSE	0	0	0
SGGMMB4_00624	pseudo	995	0	-0.135008	-3.87157	0.294785	2.85081	1	3	1	0	2	4	0	0	0	4.42982	3.19065	0.618715	0	2.06783	2.65756	0	0	0	FALSE	FALSE	FALSE	FALSE	FALSE	FALSE	FALSE	FALSE	4.408	6.057	1.193	0	4.864	6.508	0	0	0	FALSE	FALSE	FALSE	FALSE	3.886	3.79067	0
SGGMMB4_00625	pseudo	608	0	1.33865	0.632616	0.72984	2.57657	0	1	0	1	1	2	0	1	0	0	1.74051	0	1.02091	1.69201	2.17457	0	1.18488	0	FALSE	TRUE	FALSE	FALSE	FALSE	FALSE	TRUE	FALSE	0	2.019	0	1.42	2.432	3.254	0	3.383	0	FALSE	FALSE	FALSE	FALSE	0.673	2.36867	1.12767
SGGMMB4_00626	pseudo	509	0	2.29824	0	0.420026	2.30884	0	0	0	1	0	1	0	0	0	0	0	0	1.21948	0	1.29876	0	0	0	FALSE	FALSE	FALSE	FALSE	FALSE	FALSE	FALSE	FALSE	0	0	0	1.42	0	1.627	0	0	0	FALSE	FALSE	FALSE	FALSE	0	1.01567	0
SGGMMB4_00627	pseudo	224	0	3.18686	0	0.163344	2.44875	0	0	0	1	2	1	0	0	0	0	0	0	2.77105	9.18522	2.9512	0	0	0	FALSE	TRUE	FALSE	FALSE	FALSE	FALSE	TRUE	FALSE	0	0	0	1.42	4.864	1.627	0	0	0	FALSE	FALSE	FALSE	FALSE	0	2.637	0
SGGMMB4_00628	CDS	293	0	-2.57994	-0.125837	0.394111	2.38556	0	1	1	0	0	0	0	1	0	0	3.61171	2.1011	0	0	0	0	2.45873	0	FALSE	FALSE	FALSE	FALSE	FALSE	FALSE	FALSE	FALSE	0	2.019	1.193	0	0	0	0	3.383	0	FALSE	FALSE	FALSE	FALSE	1.07067	0	1.12767
SGGMMB4_00629	CDS	347	0	0.265363	0.612547	0.907651	3.4945	0	5	3	2	4	6	3	3	1	0	15.2483	5.32237	3.57762	11.8587	11.4306	6.13399	6.2283	2.67699	FALSE	TRUE	TRUE	FALSE	FALSE	FALSE	TRUE	FALSE	0	10.095	3.578	2.841	9.727	9.761	9.055	10.15	6.412	FALSE	FALSE	TRUE	TRUE	4.55767	7.443	8.539
SGGMMB4_00630	pseudo	173	0	-0.666071	1.53097	0.176932	3.00467	0	2	2	1	0	2	4	3	0	0	12.2339	7.11701	3.58796	0	7.64241	16.4046	12.4926	0	FALSE	FALSE	FALSE	FALSE	FALSE	FALSE	FALSE	FALSE	0	4.038	2.386	1.42	0	3.254	12.073	10.15	0	FALSE	FALSE	FALSE	FALSE	2.14133	1.558	7.40767
SGGMMB4_00631	pseudo	308	0	1.58332	0.576263	0.617058	2.63691	1	0	0	1	1	3	1	0	0	14.3106	0	0	2.01531	3.34008	6.43898	2.30356	0	0	FALSE	TRUE	FALSE	FALSE	FALSE	FALSE	TRUE	FALSE	4.408	0	0	1.42	2.432	4.881	3.018	0	0	FALSE	FALSE	FALSE	FALSE	1.46933	2.911	1.006
SGGMMB4_00632	CDS	410	0	-1.83179	0.622432	0.507721	2.31848	0	1	0	0	0	0	0	1	0	0	2.58105	0	0	0	0	0	1.75709	0	FALSE	FALSE	FALSE	FALSE	FALSE	FALSE	FALSE	FALSE	0	2.019	0	0	0	0	0	3.383	0	FALSE	FALSE	FALSE	FALSE	0.673	0	1.12767
SGGMMB4_00633	pseudo	599	0	1.15434	-0.0606317	0.715084	2.73129	0	0	2	2	0	4	1	0	0	0	0	2.0555	2.07251	0	4.41448	1.18447	0	0	FALSE	FALSE	FALSE	FALSE	FALSE	FALSE	FALSE	FALSE	0	0	2.386	2.841	0	6.508	3.018	0	0	FALSE	FALSE	FALSE	FALSE	0.795333	3.11633	1.006
SGGMMB4_00634	#N/A	#N/A	0	-0.00740952	0.346332	1	3.25597	0	0	8	2	1	5	5	0	0	0	0	0	0	0	0	0	0	0	FALSE	FALSE	FALSE	FALSE	FALSE	FALSE	FALSE	FALSE	0	0	9.542	2.841	2.432	8.134	15.091	0	0	FALSE	FALSE	FALSE	FALSE	3.18067	4.469	5.03033
SGGMMB4_00635	#N/A	#N/A	0	1.4228	-0.186844	0.358051	3.2587	1	1	2	4	1	10	1	1	0	0	0	0	0	0	0	0	0	0	FALSE	FALSE	FALSE	FALSE	FALSE	FALSE	FALSE	FALSE	4.408	2.019	2.386	5.681	2.432	16.269	3.018	3.383	0	FALSE	FALSE	FALSE	FALSE	2.93767	8.12733	2.13367
SGGMMB4_00636	#N/A	#N/A	0	-0.227392	0.790036	0.893172	2.57115	0	0	2	2	0	0	1	1	0	0	0	0	0	0	0	0	0	0	FALSE	FALSE	FALSE	FALSE	FALSE	FALSE	FALSE	FALSE	0	0	2.386	2.841	0	0	3.018	3.383	0	FALSE	FALSE	FALSE	FALSE	0.795333	0.947	2.13367
SGGMMB4_00637	#N/A	#N/A	0	-1.04757	-1.36168	0.222242	3.89901	2	8	14	4	3	7	3	2	0	0	0	0	0	0	0	0	0	0	FALSE	FALSE	FALSE	FALSE	FALSE	FALSE	FALSE	FALSE	8.815	16.152	16.699	5.681	7.296	11.388	9.055	6.767	0	TRUE	TRUE	FALSE	TRUE	13.8887	8.12167	5.274
SGGMMB4_00638	CDS	362	0	-0.801661	-0.715979	0.0959656	8.54952	67	257	478	215	103	217	103	122	32	815.785	751.286	812.892	368.657	292.709	396.276	201.874	242.789	82.114	TRUE	TRUE	TRUE	TRUE	TRUE	TRUE	TRUE	TRUE	295.314	518.871	570.14	305.366	250.48	353.032	310.88	412.776	205.18	TRUE	TRUE	TRUE	TRUE	461.442	302.959	309.612
SGGMMB4_00640	CDS	1847	0	1.00758	0.473071	0.00570127	9.93254	142	338	458	945	517	970	370	262	123	338.868	193.656	152.655	317.584	287.959	347.177	142.13	102.191	61.8606	TRUE	TRUE	TRUE	TRUE	TRUE	TRUE	TRUE	TRUE	625.89	682.406	546.284	1342.19	1257.27	1578.07	1116.75	886.453	788.659	TRUE	TRUE	TRUE	TRUE	618.193	1392.51	930.621
SGGMMB4_00641	CDS	1748	0	0.0905528	0.684781	0.104359	10.2616	193	566	673	801	393	770	550	467	262	486.66	342.654	237.021	284.436	231.291	291.203	223.24	192.466	139.231	TRUE	TRUE	TRUE	TRUE	TRUE	TRUE	TRUE	TRUE	850.681	1142.73	802.728	1137.66	955.716	1252.69	1660.04	1580.05	1679.91	TRUE	TRUE	TRUE	TRUE	932.046	1115.36	1640
SGGMMB4_00642	CDS	215	0	-1.52391	-1.85148	9.75437e-07	11.1293	942	1171	4237	1185	731	656	361	376	175	19311.8	5763.67	12132	3421.16	3497.73	2017.03	1191.3	1259.87	756.093	TRUE	TRUE	TRUE	TRUE	TRUE	TRUE	TRUE	TRUE	4152.03	2364.2	5053.73	1683.06	1777.68	1067.23	1089.59	1272.16	1122.08	TRUE	TRUE	TRUE	TRUE	3856.65	1509.32	1161.27
SGGMMB4_00643	CDS	1019	0	0.54475	-0.036331	0.273755	6.99745	27	43	80	109	86	79	38	23	20	116.788	44.6555	48.3314	66.3965	86.8224	51.2507	26.4582	16.2604	18.2319	TRUE	TRUE	TRUE	TRUE	TRUE	TRUE	TRUE	TRUE	119.007	86.815	95.421	154.813	209.139	128.523	114.693	77.818	128.237	TRUE	TRUE	TRUE	TRUE	100.414	164.158	106.916
SGGMMB4_00644	CDS	629	0	-0.633153	-1.0191	0.0220696	7.29232	59	86	146	122	50	80	37	29	17	413.438	144.687	142.895	120.393	81.7762	84.0787	41.7352	33.2143	25.1058	TRUE	TRUE	TRUE	TRUE	TRUE	TRUE	TRUE	TRUE	260.053	173.63	174.143	173.277	121.592	130.15	111.675	98.119	109.002	TRUE	TRUE	TRUE	TRUE	202.609	141.673	106.265
SGGMMB4_00645	CDS	359	0	-0.0500187	0.332533	0.826051	5.617	8	11	46	26	26	19	20	20	4	98.2212	32.4249	78.8818	44.9544	74.5051	34.9869	39.5263	40.1341	10.35	TRUE	TRUE	TRUE	TRUE	TRUE	TRUE	TRUE	TRUE	35.261	22.208	54.867	36.928	63.228	30.911	60.365	67.668	25.647	TRUE	TRUE	TRUE	TRUE	37.4453	43.689	51.2267
SGGMMB4_00646	CDS	821	0	-0.806511	-0.773792	0.240623	7.39317	76	129	64	105	70	60	42	36	26	408.019	166.275	47.9899	79.3852	87.7127	48.312	36.2959	31.5891	29.4175	TRUE	TRUE	TRUE	TRUE	TRUE	TRUE	TRUE	TRUE	334.983	260.445	76.337	149.132	170.229	97.613	126.766	121.803	166.708	TRUE	TRUE	TRUE	TRUE	223.922	138.991	138.426
SGGMMB4_00647	CDS	1247	0	0.0135984	0.274346	0.781704	8.09928	62	147	125	218	92	162	110	83	50	219.147	124.747	61.7102	108.513	75.8977	85.8806	62.586	47.9501	37.246	TRUE	TRUE	TRUE	TRUE	TRUE	TRUE	TRUE	TRUE	273.276	296.786	149.095	309.627	223.73	263.554	332.007	280.823	320.593	TRUE	TRUE	TRUE	TRUE	239.719	265.637	311.141
SGGMMB4_00648	CDS	680	0	-0.151601	-0.0264667	0.985565	8.24797	76	199	127	226	108	183	120	85	44	492.622	309.688	114.976	206.297	163.389	177.905	125.205	90.0508	60.1063	TRUE	TRUE	TRUE	TRUE	TRUE	TRUE	TRUE	TRUE	334.983	401.772	151.481	320.989	262.64	297.718	362.19	287.59	282.122	TRUE	TRUE	TRUE	TRUE	296.079	293.782	310.634
SGGMMB4_00649	pseudo	401	0	-0.387522	-0.0699014	0.626723	8.20844	52	109	361	194	110	143	110	86	49	571.569	287.649	554.212	300.297	282.199	235.743	194.625	154.501	113.508	TRUE	TRUE	TRUE	TRUE	TRUE	TRUE	TRUE	TRUE	229.199	220.066	430.587	275.539	267.503	232.643	332.007	290.973	314.181	TRUE	TRUE	TRUE	TRUE	293.284	258.562	312.387
SGGMMB4_00650	CDS	2813	0	0.0251832	0.325798	0.609075	8.53565	93	118	264	281	140	208	136	112	80	145.721	44.3908	57.776	62.0054	51.1995	48.881	34.3021	28.6831	26.4178	TRUE	TRUE	TRUE	TRUE	TRUE	TRUE	TRUE	TRUE	409.914	238.237	314.889	399.106	340.459	338.39	410.482	378.942	512.949	TRUE	TRUE	TRUE	TRUE	321.013	359.318	434.124
SGGMMB4_00651	CDS	1445	0	-0.244257	0.137963	0.508195	9.19336	145	220	495	403	219	290	203	191	116	442.293	161.115	210.887	173.113	155.913	132.671	99.6734	95.2233	74.5703	TRUE	TRUE	TRUE	TRUE	TRUE	TRUE	TRUE	TRUE	639.113	444.17	590.417	572.383	532.575	471.794	612.704	646.231	743.776	TRUE	TRUE	TRUE	TRUE	557.9	525.584	667.57
SGGMMB4_00652	CDS	296	0	-0.254892	-0.216778	0.864237	6.58663	21	61	59	52	43	57	31	29	11	312.707	218.081	122.708	109.045	149.446	127.3	74.3055	70.5804	34.5205	TRUE	TRUE	TRUE	TRUE	TRUE	TRUE	TRUE	TRUE	92.561	123.156	70.373	73.856	104.569	92.732	93.566	98.119	70.53	TRUE	TRUE	TRUE	TRUE	95.3633	90.3857	87.405
SGGMMB4_00654	CDS	836	0	-0.452303	-0.299038	0.347765	9.70244	207	442	780	528	346	409	260	248	125	1091.37	559.495	574.383	392.031	425.772	323.418	220.657	213.709	138.893	TRUE	TRUE	TRUE	TRUE	TRUE	TRUE	TRUE	TRUE	912.389	892.378	930.353	749.921	841.419	665.392	784.745	839.085	801.482	TRUE	TRUE	TRUE	TRUE	911.707	752.244	808.437
SGGMMB4_00655	pseudo	506	0	0.494942	1.00233	0.451188	4.90698	3	16	5	19	9	19	8	12	8	26.1325	33.4619	6.08321	23.3075	18.2978	24.8227	11.2174	17.0847	14.6864	TRUE	TRUE	TRUE	FALSE	TRUE	TRUE	TRUE	TRUE	13.223	32.303	5.964	26.986	21.887	30.911	24.146	40.601	51.295	TRUE	TRUE	TRUE	TRUE	17.1633	26.5947	38.6807
SGGMMB4_00656	CDS	1160	0	0.659556	0.0906791	0.122772	9.07092	110	229	246	497	340	398	209	104	67	417.969	208.909	130.554	265.945	301.528	226.815	127.832	64.5882	53.6528	TRUE	TRUE	TRUE	TRUE	TRUE	TRUE	TRUE	TRUE	484.844	462.34	293.419	705.892	826.828	647.497	630.814	351.874	429.595	TRUE	TRUE	TRUE	TRUE	413.534	726.739	470.761
SGGMMB4_00657	CDS	647	0	0.260731	0.696996	0.26906	9.51887	134	379	226	523	315	407	376	230	145	912.872	619.891	215.039	501.754	500.857	415.85	412.32	256.095	208.18	TRUE	TRUE	TRUE	TRUE	TRUE	TRUE	TRUE	TRUE	590.628	765.184	269.564	742.82	766.032	662.139	1134.86	778.184	929.72	TRUE	TRUE	TRUE	TRUE	541.792	723.664	947.588
SGGMMB4_00658	CDS	1511	0	1.03002	-0.126625	0.00178587	7.76439	36	76	111	157	158	255	46	55	17	105.014	53.2267	45.2243	64.4953	107.572	111.564	21.5995	26.2226	10.4511	TRUE	TRUE	TRUE	TRUE	TRUE	TRUE	TRUE	TRUE	158.676	153.44	132.396	222.988	384.232	414.853	138.839	186.087	109.002	TRUE	TRUE	TRUE	TRUE	148.171	340.691	144.643
SGGMMB4_00659	CDS	605	0	0.587464	0.592714	0.36783	6.46159	9	35	48	73	31	70	29	34	13	65.5687	61.22	48.8427	74.8963	52.7125	76.4873	34.009	40.4857	19.9602	TRUE	TRUE	TRUE	TRUE	TRUE	TRUE	TRUE	TRUE	39.669	70.663	57.253	103.682	75.387	113.881	87.529	115.036	83.354	TRUE	TRUE	TRUE	TRUE	55.8617	97.65	95.3063
SGGMMB4_00660	CDS	425	0	1.06882	0.892942	0.248911	5.01027	6	6	11	14	20	28	9	7	8	62.226	14.9397	15.9337	20.4471	48.4115	43.5528	15.0247	11.8655	17.4855	TRUE	TRUE	TRUE	TRUE	TRUE	TRUE	TRUE	TRUE	26.446	12.114	13.12	19.884	48.637	45.553	27.164	23.684	51.295	TRUE	TRUE	TRUE	TRUE	17.2267	38.0247	34.0477
SGGMMB4_00661	CDS	827	0	0.536854	0.0586482	0.412123	7.46684	26	42	166	155	105	121	52	41	27	138.573	53.7433	123.571	116.337	130.614	96.7223	44.6117	35.7154	30.3273	TRUE	TRUE	TRUE	TRUE	TRUE	TRUE	TRUE	TRUE	114.6	84.796	197.998	220.147	255.344	196.852	156.949	138.72	173.12	TRUE	TRUE	TRUE	TRUE	132.465	224.114	156.263
SGGMMB4_00662	CDS	581	0	-0.200624	-0.266416	0.931844	5.32821	12	12	32	27	16	19	8	13	5	91.0363	21.8568	33.9068	28.8457	28.3303	21.6184	9.76933	16.1193	7.9941	TRUE	TRUE	TRUE	TRUE	TRUE	FALSE	TRUE	TRUE	52.892	24.227	38.168	38.348	38.91	30.911	24.146	43.984	32.059	TRUE	TRUE	TRUE	TRUE	38.429	36.0563	33.3963
SGGMMB4_00663	CDS	1895	0	0.25067	-0.412015	0.171631	8.63736	97	131	360	328	244	272	117	81	44	225.617	73.1548	116.952	107.438	132.461	94.8869	43.8054	30.7931	21.5685	TRUE	TRUE	TRUE	TRUE	TRUE	TRUE	TRUE	TRUE	427.544	264.483	429.394	465.86	593.371	442.51	353.135	274.056	282.122	TRUE	TRUE	TRUE	TRUE	373.807	500.58	303.104
SGGMMB4_00664	CDS	602	0	-0.674882	-0.536628	0.332632	5.84108	24	23	46	35	19	24	15	12	10	175.721	40.4308	47.0408	36.0882	32.4687	26.3549	17.6785	14.3603	15.4305	TRUE	TRUE	TRUE	TRUE	TRUE	TRUE	TRUE	TRUE	105.784	46.436	54.867	49.711	46.205	39.045	45.274	40.601	64.119	TRUE	TRUE	TRUE	TRUE	69.029	44.987	49.998
SGGMMB4_00665	pseudo	287	0	-0.273018	0.734781	0.836424	2.75558	0	2	1	1	2	0	1	2	0	0	7.37443	2.14502	2.16277	7.16895	0	2.47212	5.02026	0	FALSE	FALSE	FALSE	FALSE	FALSE	FALSE	FALSE	FALSE	0	4.038	1.193	1.42	4.864	0	3.018	6.767	0	FALSE	FALSE	FALSE	FALSE	1.74367	2.09467	3.26167
SGGMMB4_00666	pseudo	329	0	-1.32379	-1.99036	0.468752	2.95873	1	6	1	1	2	1	0	0	1	13.3972	19.2991	1.87119	1.88668	6.25376	2.00933	0	0	2.82345	TRUE	TRUE	FALSE	FALSE	FALSE	FALSE	TRUE	FALSE	4.408	12.114	1.193	1.42	4.864	1.627	0	0	6.412	FALSE	FALSE	FALSE	FALSE	5.905	2.637	2.13733
SGGMMB4_00667	CDS	545	0	-0.238541	-0.574152	0.601267	5.99101	13	20	74	43	29	33	18	16	4	105.137	38.8342	83.5889	48.9739	54.7405	40.028	23.4329	21.1496	6.81772	TRUE	TRUE	TRUE	TRUE	TRUE	FALSE	TRUE	TRUE	57.3	40.379	88.264	61.073	70.524	53.687	54.328	54.135	25.647	TRUE	TRUE	TRUE	TRUE	61.981	61.7613	44.7033
SGGMMB4_00668	pseudo	224	0	-1.23036	-3.91413	0.409764	2.63842	3	0	1	3	0	0	0	0	0	59.0314	0	2.74831	8.31316	0	0	0	0	0	FALSE	FALSE	FALSE	FALSE	FALSE	FALSE	FALSE	FALSE	13.223	0	1.193	4.261	0	0	0	0	0	FALSE	FALSE	FALSE	FALSE	4.80533	1.42033	0
SGGMMB4_00669	pseudo	392	0	-1.66984	-0.615854	0.0358711	4.26034	3	13	18	5	2	6	5	4	3	33.7322	35.0944	28.2683	7.9173	5.24869	10.1184	9.04971	7.35109	7.10904	TRUE	TRUE	TRUE	TRUE	FALSE	FALSE	TRUE	TRUE	13.223	26.246	21.47	7.102	4.864	9.761	15.091	13.534	19.236	TRUE	TRUE	TRUE	TRUE	20.313	7.24233	15.9537
SGGMMB4_00670	pseudo	656	0	-1.29828	-0.790624	0.0508777	4.95233	7	20	32	10	10	9	8	10	1	47.0331	32.2631	30.0303	9.46214	15.6821	9.06954	8.65241	10.9818	1.41603	TRUE	TRUE	TRUE	TRUE	FALSE	FALSE	TRUE	TRUE	30.854	40.379	38.168	14.203	24.318	14.642	24.146	33.834	6.412	TRUE	TRUE	TRUE	TRUE	36.467	17.721	21.464
SGGMMB4_00671	pseudo	599	0	-0.330091	-0.0675282	0.898554	5.5509	21	11	28	36	15	18	20	12	5	154.526	19.4333	28.7769	37.3052	25.7615	19.8652	23.6894	14.4322	7.75388	TRUE	TRUE	TRUE	TRUE	TRUE	FALSE	TRUE	TRUE	92.561	22.208	33.397	51.131	36.478	29.284	60.365	40.601	32.059	TRUE	TRUE	TRUE	TRUE	49.3887	38.9643	44.3417
SGGMMB4_00672	CDS	311	0	-0.213592	-0.218464	0.877261	7.72673	34	89	241	142	82	133	73	51	32	481.868	302.838	477.057	283.414	271.244	282.708	166.538	118.137	95.5797	TRUE	TRUE	TRUE	TRUE	TRUE	TRUE	TRUE	TRUE	149.861	179.687	287.455	201.683	199.411	216.375	220.332	172.554	205.18	TRUE	TRUE	TRUE	TRUE	205.668	205.823	199.355
SGGMMB4_00673	CDS	2273	0	-0.373124	-0.0648468	0.476442	8.54768	98	186	289	251	142	178	138	111	62	190.036	86.5953	78.273	68.5437	64.2682	51.7687	43.0755	35.1804	25.3378	TRUE	TRUE	TRUE	TRUE	TRUE	TRUE	TRUE	TRUE	431.952	375.525	344.708	356.497	345.322	289.584	416.518	375.558	397.535	TRUE	TRUE	TRUE	TRUE	384.062	330.468	396.537
SGGMMB4_00674	CDS	734	0	0.128019	-1.26486	0.000410235	7.22636	35	71	142	125	82	125	29	16	11	210.175	102.363	119.098	105.708	114.928	112.58	28.0319	15.7037	13.9211	TRUE	TRUE	TRUE	TRUE	TRUE	TRUE	TRUE	TRUE	154.269	143.346	169.372	177.538	199.411	203.359	87.529	54.135	70.53	TRUE	TRUE	TRUE	TRUE	155.662	193.436	70.7313
SGGMMB4_00675	CDS	1421	0	-0.384868	-0.411385	0.357741	8.86267	152	212	393	320	174	272	142	127	62	471.475	157.878	170.26	139.781	125.969	126.538	70.8998	64.3854	40.5297	TRUE	TRUE	TRUE	TRUE	TRUE	TRUE	TRUE	TRUE	669.967	428.018	468.755	454.498	423.141	442.51	428.591	429.693	397.535	TRUE	TRUE	TRUE	TRUE	522.247	440.05	418.606
SGGMMB4_00676	#N/A	#N/A	0	-1.4329	-1.5721	0.172619	4.12112	10	10	9	5	7	3	0	4	2	0	0	0	0	0	0	0	0	0	FALSE	FALSE	FALSE	FALSE	FALSE	FALSE	FALSE	FALSE	44.077	20.19	10.735	7.102	17.023	4.881	0	13.534	12.824	TRUE	TRUE	FALSE	TRUE	25.0007	9.66867	8.786
SGGMMB4_00677	CDS	557	0	0.784063	-0.376301	0.0622922	5.55803	11	13	24	52	30	26	8	8	5	87.0456	24.6984	26.5259	57.9484	55.4081	30.8578	10.1903	10.347	8.33855	TRUE	TRUE	TRUE	TRUE	TRUE	FALSE	TRUE	TRUE	48.484	26.246	28.626	73.856	72.955	42.299	24.146	27.067	32.059	TRUE	TRUE	TRUE	TRUE	34.452	63.0367	27.7573
SGGMMB4_00678	#N/A	#N/A	0	0.0453077	0.871264	0.818213	3.04749	2	1	1	2	0	4	4	1	0	0	0	0	0	0	0	0	0	0	FALSE	FALSE	FALSE	FALSE	FALSE	FALSE	FALSE	FALSE	8.815	2.019	1.193	2.841	0	6.508	12.073	3.383	0	FALSE	FALSE	FALSE	FALSE	4.009	3.11633	5.152
SGGMMB4_00679	CDS	680	0	0.274623	0.796324	0.246281	6.46408	16	29	47	81	31	34	33	36	20	103.71	45.1305	42.5503	73.9383	46.8986	33.0534	34.4315	38.1392	27.321	TRUE	TRUE	TRUE	TRUE	TRUE	TRUE	TRUE	TRUE	70.523	58.55	56.06	115.045	75.387	55.314	99.602	121.803	128.237	TRUE	TRUE	TRUE	TRUE	61.711	81.9153	116.547
SGGMMB4_00680	CDS	1253	0	-0.0927205	0.529242	0.172727	7.4178	34	73	105	108	59	89	76	57	38	119.602	61.6527	51.5884	53.5015	48.4405	46.9554	43.0342	32.7719	28.1714	TRUE	TRUE	TRUE	TRUE	TRUE	TRUE	TRUE	TRUE	149.861	147.384	125.24	153.393	143.479	144.792	229.387	192.854	243.651	TRUE	TRUE	TRUE	TRUE	140.828	147.221	221.964
SGGMMB4_00681	CDS	1010	0	0.12785	-0.668523	0.159749	7.62168	46	83	178	155	134	111	39	29	31	200.746	86.9636	108.496	95.2584	136.487	72.6521	27.3964	20.6849	28.5112	TRUE	TRUE	TRUE	TRUE	TRUE	TRUE	TRUE	TRUE	202.753	167.573	212.311	220.147	325.868	180.583	117.712	98.119	198.768	TRUE	TRUE	TRUE	TRUE	194.212	242.199	138.2
SGGMMB4_00682	CDS	428	0	-0.363093	-0.722271	0.209422	7.0282	38	65	121	103	50	70	27	32	16	391.336	160.713	174.042	149.378	120.18	108.119	44.758	53.8622	34.7258	TRUE	TRUE	TRUE	TRUE	TRUE	TRUE	TRUE	TRUE	167.492	131.232	144.324	146.291	121.592	113.881	81.493	108.269	102.59	TRUE	TRUE	TRUE	TRUE	147.683	127.255	97.4507
SGGMMB4_00683	CDS	470	0	2.34746	4.50275	0.060633	2.65288	0	0	0	0	1	1	1	4	0	0	0	0	0	2.18882	1.40653	1.50957	6.13112	0	FALSE	FALSE	FALSE	FALSE	FALSE	FALSE	FALSE	FALSE	0	0	0	0	2.432	1.627	3.018	13.534	0	FALSE	FALSE	FALSE	FALSE	0	1.353	5.51733
SGGMMB4_00684	CDS	629	0	3.43624	4.72446	4.23619e-20	8.73155	1	13	41	366	103	222	325	348	84	7.00743	21.8712	40.1279	361.18	168.459	233.318	366.593	398.572	124.052	TRUE	TRUE	TRUE	FALSE	TRUE	TRUE	TRUE	TRUE	4.408	26.246	48.903	519.832	250.48	361.166	980.931	1177.43	538.596	TRUE	TRUE	TRUE	TRUE	26.519	377.159	898.984
SGGMMB4_00685	CDS	737	0	0.826499	-0.197407	0.0601861	8.92167	31	215	403	610	299	360	88	118	59	185.397	308.711	336.629	513.754	417.36	322.91	84.7161	115.343	74.3636	TRUE	TRUE	TRUE	TRUE	TRUE	TRUE	TRUE	TRUE	136.638	434.075	480.683	866.386	727.122	585.675	265.606	399.242	378.3	TRUE	TRUE	TRUE	TRUE	350.465	726.394	347.716
SGGMMB4_00686	pseudo	1310	0	0.0646908	0.00781291	1	9.31079	104	271	589	439	281	451	231	215	72	349.922	218.917	276.794	208.011	220.67	227.589	125.11	118.235	51.0549	TRUE	TRUE	TRUE	TRUE	TRUE	TRUE	TRUE	TRUE	458.398	547.137	702.536	623.514	683.349	733.721	697.215	727.433	461.654	TRUE	TRUE	TRUE	TRUE	569.357	680.195	628.767
SGGMMB4_00687	CDS	653	0	1.01976	1.50423	0.14917	4.25313	2	3	6	11	5	13	10	5	3	13.4998	4.86171	5.65655	10.4562	7.87706	13.1606	10.8652	5.51613	4.2676	TRUE	TRUE	TRUE	FALSE	FALSE	FALSE	TRUE	FALSE	8.815	6.057	7.157	15.623	12.159	21.149	30.182	16.917	19.236	TRUE	TRUE	TRUE	TRUE	7.343	16.3103	22.1117
SGGMMB4_00688	CDS	119	0	0.0760766	-0.536514	0.776681	4.19484	2	8	11	14	6	8	5	2	1	74.0786	71.1416	56.9061	73.0254	51.8695	44.4416	29.8108	12.1077	7.80601	TRUE	TRUE	TRUE	TRUE	TRUE	FALSE	TRUE	TRUE	8.815	16.152	13.12	19.884	14.591	13.015	15.091	6.767	6.412	TRUE	TRUE	TRUE	TRUE	12.6957	15.83	9.42333
SGGMMB4_00689	pseudo	338	0	0.102818	-0.289966	0.951996	4.29553	3	4	16	9	10	10	2	7	1	39.1214	12.5234	29.1418	16.5279	30.4362	19.5582	4.19821	14.9197	2.74827	TRUE	TRUE	TRUE	TRUE	TRUE	FALSE	TRUE	TRUE	13.223	8.076	19.084	12.783	24.318	16.269	6.036	23.684	6.412	TRUE	TRUE	TRUE	TRUE	13.461	17.79	12.044
SGGMMB4_00690	pseudo	755	0	-0.705733	-1.28823	0.061746	5.7106	16	18	70	34	16	27	10	6	6	93.4077	25.2294	57.0774	27.9528	21.8012	23.6409	9.39732	5.72509	7.3821	TRUE	TRUE	TRUE	TRUE	TRUE	FALSE	TRUE	TRUE	70.523	36.341	83.493	48.29	38.91	43.926	30.182	20.3	38.471	TRUE	TRUE	TRUE	TRUE	63.4523	43.7087	29.651
SGGMMB4_00691	CDS	875	0	-1.10605	-2.14475	0.3852	3.03994	1	5	3	1	3	1	0	1	0	5.03734	6.04704	2.1107	0.70939	3.52712	0.755507	0	0.823322	0	TRUE	FALSE	FALSE	FALSE	FALSE	FALSE	TRUE	FALSE	4.408	10.095	3.578	1.42	7.296	1.627	0	3.383	0	TRUE	FALSE	FALSE	TRUE	6.027	3.44767	1.12767
SGGMMB4_00692	CDS	251	0	2.30871	0	0.41919	2.31012	0	0	0	0	0	2	0	0	0	0	0	0	0	0	5.26748	0	0	0	FALSE	FALSE	FALSE	FALSE	FALSE	FALSE	FALSE	FALSE	0	0	0	0	0	3.254	0	0	0	FALSE	FALSE	FALSE	FALSE	0	1.08467	0
SGGMMB4_00693	pseudo	350	0	0.208987	-2.58882	0.55095	2.50978	0	1	1	1	1	1	0	0	0	0	3.02352	1.75892	1.77348	2.93927	1.88877	0	0	0	FALSE	TRUE	FALSE	FALSE	FALSE	FALSE	TRUE	FALSE	0	2.019	1.193	1.42	2.432	1.627	0	0	0	FALSE	FALSE	FALSE	FALSE	1.07067	1.82633	0
SGGMMB4_00694	pseudo	497	0	-2.29425	-2.14925	0.157408	2.92575	1	1	8	1	0	1	1	0	0	8.86856	2.12924	9.90939	1.24893	0	1.33012	1.42756	0	0	TRUE	FALSE	FALSE	FALSE	FALSE	FALSE	TRUE	FALSE	4.408	2.019	9.542	1.42	0	1.627	3.018	0	0	FALSE	FALSE	FALSE	FALSE	5.323	1.01567	1.006
SGGMMB4_00695	pseudo	416	0	-0.150991	-1.52145	0.726021	2.97115	0	3	3	6	0	1	1	0	0	0	7.63148	4.43957	8.95264	0	1.58911	1.70552	0	0	FALSE	FALSE	FALSE	FALSE	FALSE	FALSE	FALSE	FALSE	0	6.057	3.578	8.522	0	1.627	3.018	0	0	FALSE	FALSE	FALSE	FALSE	3.21167	3.383	1.006
SGGMMB4_00696	pseudo	326	0	-1.83123	-1.83123	0.576828	2.24068	0	1	0	0	0	0	0	0	0	0	3.24611	0	0	0	0	0	0	0	FALSE	FALSE	FALSE	FALSE	FALSE	FALSE	FALSE	FALSE	0	2.019	0	0	0	0	0	0	0	FALSE	FALSE	FALSE	FALSE	0.673	0	0
SGGMMB4_00697	pseudo	203	0	1.56422	0	0.652301	2.23642	0	0	0	1	0	0	0	0	0	0	0	0	3.05772	0	0	0	0	0	FALSE	FALSE	FALSE	FALSE	FALSE	FALSE	FALSE	FALSE	0	0	0	1.42	0	0	0	0	0	FALSE	FALSE	FALSE	FALSE	0	0.473333	0
SGGMMB4_00698	CDS	257	0	-0.182999	-1.78226	0.806258	2.31123	0	0	1	0	1	0	0	0	0	0	0	2.39541	0	4.0029	0	0	0	0	FALSE	FALSE	FALSE	FALSE	FALSE	FALSE	FALSE	FALSE	0	0	1.193	0	2.432	0	0	0	0	FALSE	FALSE	FALSE	FALSE	0.397667	0.810667	0
SGGMMB4_00699	CDS	302	0	0	0	1	2.16132	0	0	0	0	0	0	0	0	0	0	0	0	0	0	0	0	0	0	FALSE	FALSE	FALSE	FALSE	FALSE	FALSE	FALSE	FALSE	0	0	0	0	0	0	0	0	0	FALSE	FALSE	FALSE	FALSE	0	0	0
SGGMMB4_00700	CDS	197	0	0.10839	2.26027	0.00842064	3.65327	0	3	3	1	3	4	7	8	2	0	16.1152	9.37494	3.15084	15.6662	13.4227	25.2106	29.2551	9.43061	FALSE	TRUE	TRUE	FALSE	FALSE	FALSE	TRUE	FALSE	0	6.057	3.578	1.42	7.296	6.508	21.128	27.067	12.824	FALSE	FALSE	TRUE	TRUE	3.21167	5.07467	20.3397
SGGMMB4_00701	CDS	161	0	-0.167319	0.170426	0.996897	3.74512	2	5	6	3	8	3	2	3	3	54.7537	32.8643	22.9424	11.5661	51.1177	12.3181	8.81364	13.4237	17.309	TRUE	TRUE	TRUE	TRUE	TRUE	FALSE	TRUE	TRUE	8.815	10.095	7.157	4.261	19.455	4.881	6.036	10.15	19.236	TRUE	TRUE	TRUE	TRUE	8.689	9.53233	11.8073
SGGMMB4_00702	#N/A	#N/A	0	-0.361862	-2.68341	0.294143	3.51977	1	9	4	4	8	1	0	0	1	0	0	0	0	0	0	0	0	0	FALSE	FALSE	FALSE	FALSE	FALSE	FALSE	FALSE	FALSE	4.408	18.171	4.771	5.681	19.455	1.627	0	0	6.412	TRUE	FALSE	FALSE	TRUE	9.11667	8.921	2.13733
SGGMMB4_00703	pseudo	203	0	-0.054162	-0.2523	0.994067	4.80986	9	6	20	13	17	12	7	8	2	195.414	31.2778	60.6523	39.7503	86.151	39.078	24.4654	28.3904	9.15187	TRUE	TRUE	TRUE	TRUE	TRUE	FALSE	TRUE	TRUE	39.669	12.114	23.855	18.464	41.341	19.523	21.128	27.067	12.824	TRUE	TRUE	TRUE	TRUE	25.2127	26.4427	20.3397
SGGMMB4_00704	pseudo	290	0	-0.946947	-2.85148	0.0174577	4.02461	4	7	18	7	7	4	1	1	0	60.7955	25.5435	38.211	14.9828	24.8318	9.11819	2.44654	2.48416	0	TRUE	TRUE	FALSE	TRUE	FALSE	FALSE	TRUE	TRUE	17.631	14.133	21.47	9.942	17.023	6.508	3.018	3.383	0	TRUE	TRUE	FALSE	TRUE	17.7447	11.1577	2.13367
SGGMMB4_00705	pseudo	512	0	-0.525551	0.449636	0.482815	4.28446	2	8	13	13	3	4	8	5	4	17.2175	16.5349	15.631	15.7604	6.0278	5.1646	11.0859	7.03522	7.25715	TRUE	TRUE	TRUE	TRUE	FALSE	FALSE	TRUE	TRUE	8.815	16.152	15.506	18.464	7.296	6.508	24.146	16.917	25.647	TRUE	TRUE	TRUE	TRUE	13.491	10.756	22.2367
SGGMMB4_00706	CDS	962	0	-1.04114	-0.905348	0.0668969	8.50519	130	384	141	197	109	167	111	66	49	595.632	422.412	90.2314	127.111	116.562	114.759	81.8651	49.425	47.3148	TRUE	TRUE	TRUE	TRUE	TRUE	TRUE	TRUE	TRUE	572.998	775.278	168.179	279.8	265.071	271.688	335.026	223.305	314.181	TRUE	TRUE	TRUE	TRUE	505.485	272.186	290.837
SGGMMB4_00707	CDS	1808	0	-1.5477	-2.14107	1.12657e-06	8.52574	191	435	221	209	122	97	55	39	29	465.634	254.608	75.2501	71.7532	69.4175	35.4666	21.5832	15.5397	14.8996	TRUE	TRUE	TRUE	TRUE	TRUE	TRUE	TRUE	TRUE	841.866	878.245	263.6	296.844	296.685	157.807	166.004	131.953	185.944	TRUE	TRUE	TRUE	TRUE	661.237	250.445	161.3
SGGMMB4_00708	pseudo	260	0	2.79164	0	0.272721	2.37893	0	0	0	0	0	3	0	0	0	0	0	0	0	0	7.62772	0	0	0	FALSE	FALSE	FALSE	FALSE	FALSE	FALSE	FALSE	FALSE	0	0	0	0	0	4.881	0	0	0	FALSE	FALSE	FALSE	FALSE	0	1.627	0
SGGMMB4_00709	pseudo	671	0	0.0896396	-0.379688	0.405907	8.23461	76	156	197	249	128	231	86	72	35	499.23	246.027	180.741	230.34	196.243	227.581	90.9341	77.3015	48.4531	TRUE	TRUE	TRUE	TRUE	TRUE	TRUE	TRUE	TRUE	334.983	314.957	234.974	353.656	311.276	375.808	259.569	243.605	224.415	TRUE	TRUE	TRUE	TRUE	294.971	346.913	242.53
SGGMMB4_00710	CDS	758	0	-0.887176	-1.19898	0.017988	5.67568	21	26	50	28	16	24	10	9	5	122.112	36.2982	40.6082	22.9288	21.7149	20.9309	9.36013	8.55364	6.12741	TRUE	TRUE	TRUE	TRUE	TRUE	FALSE	TRUE	TRUE	92.561	52.493	59.638	39.769	38.91	39.045	30.182	30.451	32.059	TRUE	TRUE	TRUE	TRUE	68.2307	39.2413	30.8973
SGGMMB4_00711	pseudo	299	0	-1.78591	-0.767721	0.589663	2.80487	0	5	1	1	0	1	0	2	0	0	17.6962	2.05893	2.07597	0	2.21093	0	4.81877	0	FALSE	FALSE	FALSE	FALSE	FALSE	FALSE	FALSE	FALSE	0	10.095	1.193	1.42	0	1.627	0	6.767	0	FALSE	FALSE	FALSE	FALSE	3.76267	1.01567	2.25567
SGGMMB4_00712	pseudo	272	0	0.475779	0.610208	1	2.45212	0	1	0	0	0	2	1	0	0	0	3.89056	0	0	0	4.8608	2.60845	0	0	FALSE	FALSE	FALSE	FALSE	FALSE	FALSE	FALSE	FALSE	0	2.019	0	0	0	3.254	3.018	0	0	FALSE	FALSE	FALSE	FALSE	0.673	1.08467	1.006
SGGMMB4_00713	pseudo	293	0	0	0	1	2.16132	0	0	0	0	0	0	0	0	0	0	0	0	0	0	0	0	0	0	FALSE	FALSE	FALSE	FALSE	FALSE	FALSE	FALSE	FALSE	0	0	0	0	0	0	0	0	0	FALSE	FALSE	FALSE	FALSE	0	0	0
SGGMMB4_00714	pseudo	137	0	0	0	1	2.16132	0	0	0	0	0	0	0	0	0	0	0	0	0	0	0	0	0	0	FALSE	FALSE	FALSE	FALSE	FALSE	FALSE	FALSE	FALSE	0	0	0	0	0	0	0	0	0	FALSE	FALSE	FALSE	FALSE	0	0	0
SGGMMB4_00715	CDS	311	0	-0.958454	-2.53346	0.62121	2.37558	0	0	2	0	0	1	0	0	0	0	0	3.95898	0	0	2.12562	0	0	0	FALSE	FALSE	FALSE	FALSE	FALSE	FALSE	FALSE	FALSE	0	0	2.386	0	0	1.627	0	0	0	FALSE	FALSE	FALSE	FALSE	0.795333	0.542333	0
SGGMMB4_00716	pseudo	98	0	1.56422	0	0.652301	2.23642	0	0	0	1	0	0	0	0	0	0	0	0	6.33384	0	0	0	0	0	FALSE	FALSE	FALSE	FALSE	FALSE	FALSE	FALSE	FALSE	0	0	0	1.42	0	0	0	0	0	FALSE	FALSE	FALSE	FALSE	0	0.473333	0
SGGMMB4_00717	pseudo	830	0	-0.395463	-1.10985	0.700398	3.42909	3	5	3	4	5	2	2	1	0	15.9314	6.37489	2.22514	2.9914	6.19725	1.59294	1.70963	0.86796	0	TRUE	TRUE	FALSE	FALSE	FALSE	FALSE	TRUE	FALSE	13.223	10.095	3.578	5.681	12.159	3.254	6.036	3.383	0	TRUE	TRUE	FALSE	TRUE	8.96533	7.03133	3.13967
SGGMMB4_00718	CDS	818	0	1.06587	1.36333	0.420026	4.66003	6	0	9	17	16	9	3	18	3	32.3301	0	6.77334	12.9	20.1221	7.27337	2.60207	15.8525	3.40678	FALSE	TRUE	TRUE	FALSE	FALSE	FALSE	TRUE	FALSE	26.446	0	10.735	24.145	38.91	14.642	9.055	60.901	19.236	FALSE	TRUE	TRUE	TRUE	12.3937	25.899	29.7307
SGGMMB4_00719	CDS	221	0	0.55243	-0.531328	0.886649	2.79377	0	2	1	1	0	5	0	0	1	0	9.57675	2.78562	2.80867	0	14.9563	0	0	4.20323	FALSE	FALSE	FALSE	FALSE	FALSE	FALSE	FALSE	FALSE	0	4.038	1.193	1.42	0	8.134	0	0	6.412	FALSE	FALSE	FALSE	FALSE	1.74367	3.18467	2.13733
SGGMMB4_00720	CDS	194	0	-1.05235	-0.958305	0.0961468	5.30898	11	16	52	22	9	15	5	11	5	249.92	87.2768	165.012	70.3905	47.7252	51.1136	18.286	40.8478	23.9411	TRUE	TRUE	TRUE	TRUE	TRUE	TRUE	TRUE	TRUE	48.484	32.303	62.024	31.247	21.887	24.403	15.091	37.217	32.059	TRUE	TRUE	TRUE	TRUE	47.6037	25.8457	28.1223
SGGMMB4_00721	CDS	149	0	-0.616517	-0.33175	0.764388	4.23512	1	13	12	12	5	4	4	4	3	29.5817	92.3289	49.5802	49.9906	34.5216	17.7468	19.0469	19.3398	18.703	TRUE	TRUE	TRUE	TRUE	TRUE	TRUE	TRUE	TRUE	4.408	26.246	14.313	17.044	12.159	6.508	12.073	13.534	19.236	TRUE	TRUE	TRUE	TRUE	14.989	11.9037	14.9477
SGGMMB4_00722	CDS	188	0	-2.61944	0.0579474	0.11097	2.90195	1	1	5	1	0	0	2	1	1	23.4451	5.62889	16.3729	3.30168	0	0	7.54785	3.83195	4.94104	TRUE	FALSE	TRUE	FALSE	FALSE	FALSE	TRUE	FALSE	4.408	2.019	5.964	1.42	0	0	6.036	3.383	6.412	FALSE	FALSE	TRUE	TRUE	4.13033	0.473333	5.277
SGGMMB4_00723	#N/A	#N/A	0	-0.727846	-1.06002	0.447965	4.58885	1	12	31	7	10	11	2	6	2	0	0	0	0	0	0	0	0	0	FALSE	FALSE	FALSE	FALSE	FALSE	FALSE	FALSE	FALSE	4.408	24.227	36.976	9.942	24.318	17.896	6.036	20.3	12.824	TRUE	TRUE	TRUE	TRUE	21.8703	17.3853	13.0533
SGGMMB4_00724	CDS	746	0	0.583811	-0.201231	0.423092	4.9344	7	12	11	19	15	26	5	5	5	41.3589	17.0225	9.07752	15.8091	20.6852	23.0399	4.75535	4.82846	6.22597	TRUE	TRUE	TRUE	FALSE	TRUE	FALSE	TRUE	TRUE	30.854	24.227	13.12	26.986	36.478	42.299	15.091	16.917	32.059	TRUE	TRUE	TRUE	TRUE	22.7337	35.2543	21.3557
SGGMMB4_00725	#N/A	#N/A	0	3.03215	2.39346	0.421024	2.50677	0	0	0	4	0	0	1	0	0	0	0	0	0	0	0	0	0	0	FALSE	FALSE	FALSE	FALSE	FALSE	FALSE	FALSE	FALSE	0	0	0	5.681	0	0	3.018	0	0	FALSE	FALSE	FALSE	FALSE	0	1.89367	1.006
SGGMMB4_00726	CDS	698	0	-0.602492	-0.237504	0.566683	5.28609	4	20	40	19	9	22	11	11	6	25.2589	30.3218	35.2791	16.8963	13.2646	20.836	11.1812	11.3531	7.98494	TRUE	TRUE	TRUE	TRUE	TRUE	FALSE	TRUE	TRUE	17.631	40.379	47.71	26.986	21.887	35.791	33.201	37.217	38.471	TRUE	TRUE	TRUE	TRUE	35.24	28.2213	36.2963
SGGMMB4_00727	CDS	89	0	-0.95073	0.804357	0.000373835	5.68908	7	27	34	21	10	13	30	20	15	346.671	321.036	235.181	146.461	115.589	96.5606	239.157	161.889	156.559	TRUE	TRUE	TRUE	TRUE	TRUE	TRUE	TRUE	TRUE	30.854	54.512	40.554	29.826	24.318	21.149	90.547	67.668	96.178	TRUE	TRUE	TRUE	TRUE	41.9733	25.0977	84.7977
SGGMMB4_00728	CDS	152	0	-0.109518	0.53785	0.419112	6.96527	30	50	68	107	19	69	44	52	28	869.936	348.102	275.409	436.952	128.593	300.09	205.381	246.455	171.116	TRUE	TRUE	TRUE	TRUE	TRUE	TRUE	TRUE	TRUE	132.23	100.948	81.108	151.973	46.205	112.254	132.803	175.937	179.532	TRUE	TRUE	TRUE	TRUE	104.762	103.477	162.757
SGGMMB4_00729	pseudo	1184	0	-0.220285	-0.48794	0.705531	5.74427	8	19	61	40	20	28	14	12	6	29.7816	16.9818	31.717	20.9701	17.3774	15.6334	8.38933	7.30142	4.70734	TRUE	TRUE	TRUE	TRUE	TRUE	FALSE	TRUE	TRUE	35.261	38.36	72.758	56.812	48.637	45.553	42.255	40.601	38.471	TRUE	TRUE	TRUE	TRUE	48.793	50.334	40.4423
SGGMMB4_00730	pseudo	656	0	-0.0186807	-0.158574	1	3.66218	3	2	7	6	4	5	3	2	1	20.157	3.22631	6.56913	5.67728	6.27283	5.03863	3.24465	2.19636	1.41603	TRUE	TRUE	TRUE	FALSE	FALSE	FALSE	TRUE	FALSE	13.223	4.038	8.349	8.522	9.727	8.134	9.055	6.767	6.412	TRUE	TRUE	TRUE	TRUE	8.53667	8.79433	7.41133
SGGMMB4_00731	pseudo	254	0	-0.501861	-0.28858	0.513856	8.48333	57	198	414	257	99	196	137	73	61	989.124	824.92	1003.41	628.048	400.967	510.116	382.682	207.046	223.086	TRUE	TRUE	TRUE	TRUE	TRUE	TRUE	TRUE	TRUE	251.237	399.753	493.803	365.018	240.753	318.868	413.5	246.989	391.123	TRUE	TRUE	TRUE	TRUE	381.598	308.213	350.537
SGGMMB4_00732	pseudo	176	0	1.56422	0	0.652301	2.23642	0	0	0	1	0	0	0	0	0	0	0	0	3.5268	0	0	0	0	0	FALSE	FALSE	FALSE	FALSE	FALSE	FALSE	FALSE	FALSE	0	0	0	1.42	0	0	0	0	0	FALSE	FALSE	FALSE	FALSE	0	0.473333	0
SGGMMB4_00733	pseudo	218	0	0	0	1	2.16132	0	0	0	0	0	0	0	0	0	0	0	0	0	0	0	0	0	0	FALSE	FALSE	FALSE	FALSE	FALSE	FALSE	FALSE	FALSE	0	0	0	0	0	0	0	0	0	FALSE	FALSE	FALSE	FALSE	0	0	0
SGGMMB4_00734	pseudo	257	0	-0.343245	-3.55235	0.396374	2.72847	0	0	5	1	2	1	0	0	0	0	0	11.9771	2.41524	8.00579	2.57225	0	0	0	FALSE	TRUE	FALSE	FALSE	FALSE	FALSE	TRUE	FALSE	0	0	5.964	1.42	4.864	1.627	0	0	0	FALSE	FALSE	FALSE	FALSE	1.988	2.637	0
SGGMMB4_00735	CDS	353	0	0.990628	0.674739	0.898022	2.50823	0	0	1	2	0	1	0	1	0	0	0	1.74397	3.51681	0	1.87272	0	2.04081	0	FALSE	FALSE	FALSE	FALSE	FALSE	FALSE	FALSE	FALSE	0	0	1.193	2.841	0	1.627	0	3.383	0	FALSE	FALSE	FALSE	FALSE	0.397667	1.48933	1.12767
SGGMMB4_00736	CDS	1265	0	1.1693	1.08971	0.540688	3.45158	0	3	2	7	3	5	0	4	2	0	2.50964	0.973314	3.43479	2.43971	2.61292	0	2.27797	1.46864	FALSE	TRUE	FALSE	FALSE	FALSE	FALSE	TRUE	FALSE	0	6.057	2.386	9.942	7.296	8.134	0	13.534	12.824	FALSE	TRUE	FALSE	TRUE	2.81433	8.45733	8.786
SGGMMB4_00737	CDS	227	0	-1.29847	-1.61118	0.652301	2.8714	0	0	8	1	0	2	0	1	0	0	0	21.6959	2.73443	0	5.82439	0	3.1736	0	FALSE	FALSE	FALSE	FALSE	FALSE	FALSE	FALSE	FALSE	0	0	9.542	1.42	0	3.254	0	3.383	0	FALSE	FALSE	FALSE	FALSE	3.18067	1.558	1.12767
SGGMMB4_00738	pseudo	266	0	2.29824	0	0.420026	2.30884	0	0	0	1	0	1	0	0	0	0	0	0	2.33352	0	2.48522	0	0	0	FALSE	FALSE	FALSE	FALSE	FALSE	FALSE	FALSE	FALSE	0	0	0	1.42	0	1.627	0	0	0	FALSE	FALSE	FALSE	FALSE	0	1.01567	0
SGGMMB4_00739	pseudo	461	0	1.34034	1.52275	0.800984	2.62707	0	0	1	4	0	0	2	0	0	0	0	1.3354	5.38582	0	0	3.07808	0	0	FALSE	FALSE	FALSE	FALSE	FALSE	FALSE	FALSE	FALSE	0	0	1.193	5.681	0	0	6.036	0	0	FALSE	FALSE	FALSE	FALSE	0.397667	1.89367	2.012
SGGMMB4_00740	CDS	920	0	-0.572243	0.846097	0.288682	3.98896	1	3	13	4	4	5	4	5	6	4.79095	3.45075	8.69899	2.69877	4.4728	3.59276	3.08477	3.91525	6.05814	TRUE	TRUE	TRUE	FALSE	FALSE	FALSE	TRUE	FALSE	4.408	6.057	15.506	5.681	9.727	8.134	12.073	16.917	38.471	TRUE	TRUE	TRUE	TRUE	8.657	7.84733	22.487
SGGMMB4_00741	pseudo	368	0	0.280222	-0.223665	0.906062	3.9586	2	5	8	5	4	14	3	2	2	23.9548	14.3781	13.3831	8.43365	11.182	25.1494	5.78395	3.91525	5.04845	TRUE	TRUE	TRUE	TRUE	FALSE	FALSE	TRUE	TRUE	8.815	10.095	9.542	7.102	9.727	22.776	9.055	6.767	12.824	TRUE	TRUE	TRUE	TRUE	9.484	13.2017	9.54867
SGGMMB4_00742	pseudo	119	0	-0.436011	-2.00756	0.508403	3.13324	1	1	7	4	0	4	0	1	0	37.0393	8.8927	36.213	20.8644	0	22.2208	0	6.05384	0	TRUE	FALSE	FALSE	FALSE	FALSE	FALSE	TRUE	FALSE	4.408	2.019	8.349	5.681	0	6.508	0	3.383	0	FALSE	FALSE	FALSE	FALSE	4.92533	4.063	1.12767
SGGMMB4_00743	pseudo	269	0	-0.456326	0.494203	0.043135	9.04353	75	289	395	302	124	256	267	248	79	1228.91	1136.91	903.979	696.864	474.217	629.121	704.223	664.167	272.804	TRUE	TRUE	TRUE	TRUE	TRUE	TRUE	TRUE	TRUE	330.576	583.478	471.141	428.932	301.549	416.48	805.872	839.085	506.537	TRUE	TRUE	TRUE	TRUE	461.732	382.32	717.165
SGGMMB4_00744	pseudo	224	0	-1.37356	-1.79382	1.17914e-10	8.91672	178	381	697	293	112	208	87	78	34	3502.53	1799.94	1915.57	811.919	514.372	613.85	275.564	250.856	140.996	TRUE	TRUE	TRUE	TRUE	TRUE	TRUE	TRUE	TRUE	784.566	769.221	831.354	416.149	272.367	338.39	262.588	263.906	218.003	TRUE	TRUE	TRUE	TRUE	795.047	342.302	248.166
SGGMMB4_00746	CDS	575	0	0.32307	0.660362	0.319358	7.06509	23	54	66	65	64	98	55	51	24	176.307	99.3817	70.6626	70.1679	114.504	112.669	67.865	63.8969	38.7721	TRUE	TRUE	TRUE	TRUE	TRUE	TRUE	TRUE	TRUE	101.377	109.024	78.722	92.32	155.638	159.434	166.004	172.554	153.885	TRUE	TRUE	TRUE	TRUE	96.3743	135.797	164.148
SGGMMB4_00747	CDS	1772	0	0.467125	0.151003	0.652301	6.99374	43	27	63	102	71	88	38	25	26	106.958	16.1243	21.8872	35.7297	41.2194	32.8296	15.215	10.1637	13.6297	TRUE	TRUE	TRUE	TRUE	TRUE	TRUE	TRUE	TRUE	189.53	54.512	75.144	144.871	172.661	143.165	114.693	84.585	166.708	TRUE	TRUE	TRUE	TRUE	106.395	153.566	121.995
SGGMMB4_00748	CDS	368	0	-0.599824	-0.691901	0.381298	6.6432	24	34	138	77	24	52	34	20	9	287.457	97.7714	230.858	129.878	67.092	93.4119	65.5514	39.1525	22.718	TRUE	TRUE	TRUE	TRUE	TRUE	TRUE	TRUE	TRUE	105.784	68.644	164.601	109.364	58.364	84.598	102.62	67.668	57.707	TRUE	TRUE	TRUE	TRUE	113.01	84.1087	75.9983
SGGMMB4_00749	CDS	203	0	1.08198	-0.422878	0.584401	3.19796	1	0	4	1	7	4	2	0	0	21.7127	0	12.1305	3.05772	35.4739	13.026	6.99012	0	0	FALSE	TRUE	FALSE	FALSE	FALSE	FALSE	TRUE	FALSE	4.408	0	4.771	1.42	17.023	6.508	6.036	0	0	FALSE	FALSE	FALSE	FALSE	3.05967	8.317	2.012
SGGMMB4_00750	#N/A	#N/A	0	-0.260266	-1.13497	0.698279	3.52736	1	4	8	2	2	9	2	0	1	0	0	0	0	0	0	0	0	0	FALSE	FALSE	FALSE	FALSE	FALSE	FALSE	FALSE	FALSE	4.408	8.076	9.542	2.841	4.864	14.642	6.036	0	6.412	TRUE	FALSE	FALSE	TRUE	7.342	7.449	4.14933
SGGMMB4_00751	CDS	1013	0	1.01836	-0.0967974	0.0761154	5.46104	8	11	21	24	33	44	11	10	1	34.8089	11.4912	12.7621	14.706	33.5129	28.7137	7.70432	7.11161	0.916994	TRUE	TRUE	FALSE	TRUE	TRUE	FALSE	TRUE	TRUE	35.261	22.208	25.048	34.087	80.251	71.583	33.201	33.834	6.412	TRUE	TRUE	TRUE	TRUE	27.5057	61.9737	24.4823
SGGMMB4_00752	CDS	455	0	0.227046	-0.813905	0.0271719	6.94422	28	64	86	105	63	100	20	26	11	271.242	148.85	116.359	143.242	142.441	145.29	31.1867	41.1661	22.4573	TRUE	TRUE	TRUE	TRUE	TRUE	TRUE	TRUE	TRUE	123.415	129.213	102.577	149.132	153.206	162.688	60.365	87.969	70.53	TRUE	TRUE	TRUE	TRUE	118.402	155.009	72.9547
SGGMMB4_00753	CDS	293	0	-0.159005	-1.09337	0.0296798	11.2814	668	968	3272	1981	1176	1960	442	564	195	10048.9	3496.14	6874.78	4196.72	4129.02	4422.17	1070.3	1386.72	618.22	TRUE	TRUE	TRUE	TRUE	TRUE	TRUE	TRUE	TRUE	2944.33	1954.35	3902.71	2813.62	2859.85	3188.68	1334.07	1908.24	1250.31	TRUE	TRUE	TRUE	TRUE	2933.8	2954.05	1497.54
SGGMMB4_00754	CDS	1646	0	0.69078	-0.595889	0.0271719	12.9021	1558	2095	7157	7502	4949	7927	1400	1505	752	4172.03	1346.9	2676.79	2829.05	3093.11	3183.65	603.461	658.695	424.389	TRUE	TRUE	TRUE	TRUE	TRUE	TRUE	TRUE	TRUE	6867.16	4229.71	8536.59	10655.1	12035.2	12896.2	4225.55	5092.03	4821.72	TRUE	TRUE	TRUE	TRUE	6544.49	11862.2	4713.1
SGGMMB4_00755	CDS	356	0	-0.21181	-0.114962	0.913111	7.46145	50	94	103	110	60	122	61	44	30	619.055	279.421	178.115	191.794	173.384	226.546	121.571	89.039	78.2793	TRUE	TRUE	TRUE	TRUE	TRUE	TRUE	TRUE	TRUE	220.384	189.782	122.854	156.234	145.911	198.479	184.113	148.87	192.356	TRUE	TRUE	TRUE	TRUE	177.673	166.875	175.113
SGGMMB4_00756	CDS	1028	0	-0.703681	0.142981	0.164824	6.30569	18	49	51	44	26	24	29	22	21	77.1772	50.441	30.5415	26.5676	26.0188	15.4335	20.015	15.4173	18.9759	TRUE	TRUE	TRUE	TRUE	TRUE	TRUE	TRUE	TRUE	79.338	98.929	60.831	62.493	63.228	39.045	87.529	74.435	134.649	TRUE	TRUE	TRUE	TRUE	79.6993	54.922	98.871
SGGMMB4_00757	CDS	566	0	-0.738675	-1.04948	0.00230581	9.78474	264	461	1197	598	347	423	191	211	88	2055.88	861.916	1301.94	655.81	630.696	494.05	239.424	268.561	144.425	TRUE	TRUE	TRUE	TRUE	TRUE	TRUE	TRUE	TRUE	1163.63	930.738	1427.73	849.343	843.851	688.169	576.485	713.899	564.244	TRUE	TRUE	TRUE	TRUE	1174.03	793.788	618.209
SGGMMB4_00758	pseudo	134	0	-0.697041	-0.738373	0.130521	7.43411	59	78	190	124	58	75	31	39	32	1940.69	615.985	872.895	574.394	445.277	370.001	164.138	209.671	221.83	TRUE	TRUE	TRUE	TRUE	TRUE	TRUE	TRUE	TRUE	260.053	157.478	226.625	176.118	141.047	122.016	93.566	131.953	205.18	TRUE	TRUE	TRUE	TRUE	214.719	146.394	143.566
SGGMMB4_00759	pseudo	365	0	0.584182	-2.58632	0.447619	2.57236	0	1	1	1	2	1	0	0	0	0	2.89926	1.68663	1.70059	5.63695	1.81115	0	0	0	FALSE	TRUE	FALSE	FALSE	FALSE	FALSE	TRUE	FALSE	0	2.019	1.193	1.42	4.864	1.627	0	0	0	FALSE	FALSE	FALSE	FALSE	1.07067	2.637	0
SGGMMB4_00760	pseudo	167	0	-0.980064	-2.57995	0.611826	2.38296	0	1	1	0	1	0	0	0	0	0	6.33671	3.68635	0	6.16014	0	0	0	0	FALSE	FALSE	FALSE	FALSE	FALSE	FALSE	FALSE	FALSE	0	2.019	1.193	0	2.432	0	0	0	0	FALSE	FALSE	FALSE	FALSE	1.07067	0.810667	0
SGGMMB4_00761	CDS	977	0	0.0830805	0.110036	1	5.92358	14	17	47	49	28	26	26	13	8	63.1601	18.4134	29.6153	31.1311	29.4829	17.5924	18.8812	9.58576	7.60626	TRUE	TRUE	TRUE	TRUE	TRUE	FALSE	TRUE	TRUE	61.707	34.322	56.06	69.595	68.092	42.299	78.474	43.984	51.295	TRUE	TRUE	TRUE	TRUE	50.6963	59.9953	57.9177
SGGMMB4_00762	CDS	3290	0	0.582741	-0.170475	0.106192	8.15966	58	73	240	302	162	208	68	58	43	77.7037	23.4805	44.9085	56.9776	50.6555	41.794	14.6644	12.7002	12.1408	TRUE	TRUE	TRUE	TRUE	TRUE	TRUE	TRUE	TRUE	255.645	147.384	286.263	428.932	393.959	338.39	205.241	196.238	275.71	TRUE	TRUE	TRUE	TRUE	229.764	387.094	225.73
SGGMMB4_00763	CDS	887	0	0.626402	-0.0448466	0.163344	7.80307	43	53	183	218	131	166	58	44	36	213.675	63.2314	127.011	152.555	151.934	123.717	46.3933	35.7361	37.7012	TRUE	TRUE	TRUE	TRUE	TRUE	TRUE	TRUE	TRUE	189.53	107.005	218.275	309.627	318.572	270.061	175.058	148.87	230.827	TRUE	TRUE	TRUE	TRUE	171.603	299.42	184.918
SGGMMB4_00764	CDS	1037	0	1.74123	1.07471	1.93424e-06	7.52821	26	25	64	191	140	161	51	57	29	110.511	25.5118	37.994	114.327	138.885	102.635	34.8933	39.598	25.9774	TRUE	TRUE	TRUE	TRUE	TRUE	TRUE	TRUE	TRUE	114.6	50.474	76.337	271.278	340.459	261.927	153.931	192.854	185.944	TRUE	TRUE	TRUE	TRUE	80.4703	291.221	177.576
SGGMMB4_00765	CDS	545	0	-0.436985	-0.256387	0.575653	7.8412	63	87	238	168	87	98	70	52	46	509.511	168.929	268.84	191.34	164.222	118.871	91.1281	68.736	78.4038	TRUE	TRUE	TRUE	TRUE	TRUE	TRUE	TRUE	TRUE	277.684	175.649	283.877	238.611	211.571	159.434	211.277	175.937	294.946	TRUE	TRUE	TRUE	TRUE	245.737	203.205	227.387
SGGMMB4_00767	CDS	968	0	-2.72846	-3.27023	3.12398e-08	5.96863	35	35	131	11	5	21	0	10	1	159.368	38.2625	83.3123	7.05359	5.31376	14.3414	0	7.44222	0.959623	TRUE	TRUE	FALSE	TRUE	FALSE	FALSE	TRUE	TRUE	154.269	70.663	156.252	15.623	12.159	34.164	0	33.834	6.412	TRUE	TRUE	FALSE	TRUE	127.061	20.6487	13.4153
SGGMMB4_00768	CDS	422	0	-1.00808	-1.16616	0.0136615	6.12784	21	51	70	46	19	26	9	14	11	219.339	127.891	102.117	67.661	46.3179	40.7294	15.1315	23.8997	24.2134	TRUE	TRUE	TRUE	TRUE	TRUE	TRUE	TRUE	TRUE	92.561	102.967	83.493	65.334	46.205	42.299	27.164	47.368	70.53	TRUE	TRUE	TRUE	TRUE	93.007	51.2793	48.354
SGGMMB4_00769	CDS	557	0	-1.02836	-1.01646	0.0193506	7.57435	30	145	272	116	48	88	43	47	20	237.397	275.482	300.626	129.269	88.653	104.442	54.7727	60.7883	33.3542	TRUE	TRUE	TRUE	TRUE	TRUE	TRUE	TRUE	TRUE	132.23	292.748	324.431	164.755	116.729	143.165	129.785	159.02	128.237	TRUE	TRUE	TRUE	TRUE	249.803	141.55	139.014
SGGMMB4_00770	pseudo	227	0	-0.361065	-1.45435	0.119513	5.26926	19	10	32	30	16	19	6	3	4	368.924	46.6181	86.7836	82.033	72.5106	55.3317	18.7532	9.52079	16.3685	TRUE	TRUE	TRUE	TRUE	TRUE	FALSE	TRUE	TRUE	83.746	20.19	38.168	42.609	38.91	30.911	18.109	10.15	25.647	TRUE	TRUE	TRUE	TRUE	47.368	37.4767	17.9687
SGGMMB4_00771	pseudo	293	0	0.173005	-0.0414825	1	4.99242	5	9	25	25	10	19	2	15	3	75.2163	32.5054	52.5274	52.9621	35.1107	42.8679	4.84299	36.8809	9.51107	TRUE	TRUE	TRUE	TRUE	TRUE	FALSE	TRUE	TRUE	22.038	18.171	29.819	35.508	24.318	30.911	6.036	50.751	19.236	TRUE	TRUE	TRUE	TRUE	23.3427	30.2457	25.341
SGGMMB4_00772	pseudo	245	0	0.890297	0.71864	0.371153	4.99395	4	8	14	22	24	13	8	12	4	71.962	34.5545	35.1783	55.7378	100.775	35.0771	23.1673	35.2852	15.166	TRUE	TRUE	TRUE	TRUE	TRUE	TRUE	TRUE	TRUE	17.631	16.152	16.699	31.247	58.364	21.149	24.146	40.601	25.647	TRUE	TRUE	TRUE	TRUE	16.8273	36.92	30.1313
SGGMMB4_00773	CDS	416	0	0.589284	0.312015	0.864338	3.74348	2	2	6	3	4	12	3	3	1	21.1907	5.08765	8.87915	4.47632	9.89177	19.0693	5.11657	5.19524	2.23297	TRUE	TRUE	TRUE	FALSE	FALSE	FALSE	TRUE	FALSE	8.815	4.038	7.157	4.261	9.727	19.523	9.055	10.15	6.412	TRUE	TRUE	TRUE	TRUE	6.67	11.1703	8.539
SGGMMB4_00774	pseudo	233	0	3.44611	2.7894	0.0177456	3.38809	0	0	1	4	7	7	2	1	2	0	0	2.64215	10.6561	30.9065	19.8604	6.09011	3.09187	7.97352	FALSE	TRUE	TRUE	FALSE	TRUE	FALSE	TRUE	TRUE	0	0	1.193	5.681	17.023	11.388	6.036	3.383	12.824	FALSE	TRUE	TRUE	TRUE	0.397667	11.364	7.41433
SGGMMB4_00775	CDS	308	0	-0.17727	-0.165678	1	3.28619	2	3	3	4	3	2	1	2	1	28.6213	10.3074	5.99631	8.06125	10.0202	4.29265	2.30356	4.67796	3.01596	TRUE	TRUE	TRUE	FALSE	FALSE	FALSE	TRUE	FALSE	8.815	6.057	3.578	5.681	7.296	3.254	3.018	6.767	6.412	TRUE	TRUE	TRUE	TRUE	6.15	5.41033	5.399
SGGMMB4_00776	CDS	236	0	1.62492	0.486746	0.598648	2.99383	1	1	0	0	2	8	1	1	0	18.6766	4.48403	0	0	8.71817	22.4091	3.00635	3.05257	0	FALSE	FALSE	FALSE	FALSE	FALSE	FALSE	FALSE	FALSE	4.408	2.019	0	0	4.864	13.015	3.018	3.383	0	FALSE	FALSE	FALSE	FALSE	2.14233	5.95967	2.13367
SGGMMB4_00777	CDS	503	0	2.64298	1.01128	1.04227e-07	5.46871	3	3	11	39	43	49	8	7	4	26.2883	6.31152	13.4629	48.1271	87.9443	64.3983	11.2843	10.0255	7.387	TRUE	TRUE	TRUE	FALSE	TRUE	FALSE	TRUE	TRUE	13.223	6.057	13.12	55.392	104.569	79.717	24.146	23.684	25.647	TRUE	TRUE	TRUE	TRUE	10.8	79.8927	24.4923
SGGMMB4_00778	CDS	455	0	1.14032	-0.117398	0.0329069	5.10556	4	6	20	40	15	28	7	6	2	38.7488	13.9547	27.0603	54.5685	33.9146	40.6812	10.9153	9.49987	4.08314	TRUE	TRUE	TRUE	TRUE	TRUE	FALSE	TRUE	TRUE	17.631	12.114	23.855	56.812	36.478	45.553	21.128	20.3	12.824	TRUE	TRUE	TRUE	TRUE	17.8667	46.281	18.084
SGGMMB4_00779	CDS	341	0	1.91894	-0.177753	0.00298727	4.5252	1	3	9	14	22	22	3	1	2	12.9257	9.30995	16.2481	25.484	66.3706	42.6496	6.24191	2.11263	5.44818	TRUE	TRUE	TRUE	FALSE	TRUE	FALSE	TRUE	TRUE	4.408	6.057	10.735	19.884	53.501	35.791	9.055	3.383	12.824	TRUE	TRUE	TRUE	TRUE	7.06667	36.392	8.42067
SGGMMB4_00780	pseudo	332	0	1.59364	1.52855	0.0104477	5.62747	2	10	17	26	32	46	29	12	6	26.5523	31.8744	31.5228	48.6103	99.1561	91.5939	61.9742	26.0388	16.7876	TRUE	TRUE	TRUE	TRUE	TRUE	TRUE	TRUE	TRUE	8.815	20.19	20.277	36.928	77.819	74.836	87.529	40.601	38.471	TRUE	TRUE	TRUE	TRUE	16.4273	63.1943	55.5337
SGGMMB4_00781	pseudo	404	0	0.453913	-0.205574	0.595032	4.60735	6	5	14	17	10	17	5	3	4	65.4605	13.0969	21.3334	26.1192	25.464	27.8172	8.78091	5.34955	9.19718	TRUE	TRUE	TRUE	TRUE	TRUE	FALSE	TRUE	TRUE	26.446	10.095	16.699	24.145	24.318	27.657	15.091	10.15	25.647	TRUE	TRUE	TRUE	TRUE	17.7467	25.3733	16.9627
SGGMMB4_00782	pseudo	245	0	0.527083	-1.78154	0.684277	2.37725	0	0	1	0	0	2	0	0	0	0	0	2.51274	0	0	5.39648	0	0	0	FALSE	FALSE	FALSE	FALSE	FALSE	FALSE	FALSE	FALSE	0	0	1.193	0	0	3.254	0	0	0	FALSE	FALSE	FALSE	FALSE	0.397667	1.08467	0
SGGMMB4_00783	CDS	512	0	3.133	2.44325	0.301534	2.50927	0	0	0	2	0	2	1	0	0	0	0	0	2.42467	0	2.5823	1.38574	0	0	FALSE	FALSE	FALSE	FALSE	FALSE	FALSE	FALSE	FALSE	0	0	0	2.841	0	3.254	3.018	0	0	FALSE	FALSE	FALSE	FALSE	0	2.03167	1.006
SGGMMB4_00784	CDS	290	0	0	0	1	2.16132	0	0	0	0	0	0	0	0	0	0	0	0	0	0	0	0	0	0	FALSE	FALSE	FALSE	FALSE	FALSE	FALSE	FALSE	FALSE	0	0	0	0	0	0	0	0	0	FALSE	FALSE	FALSE	FALSE	0	0	0
SGGMMB4_00785	pseudo	176	0	0	2.45436	0.412123	2.24316	0	0	0	0	0	0	0	1	0	0	0	0	0	0	0	0	4.09322	0	FALSE	FALSE	FALSE	FALSE	FALSE	FALSE	FALSE	FALSE	0	0	0	0	0	0	0	3.383	0	FALSE	FALSE	FALSE	FALSE	0	0	1.12767
SGGMMB4_00786	pseudo	449	0	-0.218428	-1.78231	0.806258	2.30715	0	0	1	1	0	0	0	0	0	0	0	1.37109	1.38244	0	0	0	0	0	FALSE	FALSE	FALSE	FALSE	FALSE	FALSE	FALSE	FALSE	0	0	1.193	1.42	0	0	0	0	0	FALSE	FALSE	FALSE	FALSE	0.397667	0.473333	0
SGGMMB4_00787	pseudo	632	0	0.120413	-1.06651	0.867181	2.87486	0	0	5	2	0	4	0	1	0	0	0	4.87042	1.96429	0	4.18398	0	1.13988	0	FALSE	FALSE	FALSE	FALSE	FALSE	FALSE	FALSE	FALSE	0	0	5.964	2.841	0	6.508	0	3.383	0	FALSE	FALSE	FALSE	FALSE	1.988	3.11633	1.12767
SGGMMB4_00788	pseudo	350	0	2.32126	0	0.41779	2.31164	0	0	0	1	1	0	0	0	0	0	0	0	1.77348	2.93927	0	0	0	0	FALSE	FALSE	FALSE	FALSE	FALSE	FALSE	FALSE	FALSE	0	0	0	1.42	2.432	0	0	0	0	FALSE	FALSE	FALSE	FALSE	0	1.284	0
SGGMMB4_00789	CDS	101	0	0.0370546	0.557935	0.168523	9.1451	83	261	373	379	193	339	215	231	117	3622.15	2734.64	2273.53	2329.22	1965.82	2218.83	1510.32	1647.66	1076.07	TRUE	TRUE	TRUE	TRUE	TRUE	TRUE	TRUE	TRUE	365.837	526.947	444.9	538.296	469.347	551.511	648.923	781.567	750.188	TRUE	TRUE	TRUE	TRUE	445.895	519.718	726.893
SGGMMB4_00790	CDS	215	0	1.62541	1.23242	0.434937	2.99633	1	1	0	4	3	2	2	1	0	20.5008	4.92201	0	11.5482	14.3546	6.14948	6.59998	3.35073	0	FALSE	TRUE	FALSE	FALSE	FALSE	FALSE	TRUE	FALSE	4.408	2.019	0	5.681	7.296	3.254	6.036	3.383	0	FALSE	TRUE	FALSE	TRUE	2.14233	5.41033	3.13967
SGGMMB4_00791	pseudo	293	0	0	2.45436	0.412123	2.24316	0	0	0	0	0	0	0	1	0	0	0	0	0	0	0	0	2.45873	0	FALSE	FALSE	FALSE	FALSE	FALSE	FALSE	FALSE	FALSE	0	0	0	0	0	0	0	3.383	0	FALSE	FALSE	FALSE	FALSE	0	0	1.12767
SGGMMB4_00792	pseudo	899	0	2.31157	2.46273	3.74216e-05	5.06126	2	1	8	26	21	22	16	10	8	9.80573	1.17712	5.47827	17.9518	24.0307	16.1774	12.6273	8.01342	8.26621	TRUE	TRUE	TRUE	FALSE	TRUE	FALSE	TRUE	TRUE	8.815	2.019	9.542	36.928	51.069	35.791	48.292	33.834	51.295	FALSE	TRUE	TRUE	TRUE	6.792	41.2627	44.4737
SGGMMB4_00793	pseudo	329	0	1.97933	-0.674818	0.0400358	3.26296	1	2	0	8	4	5	0	1	0	13.3972	6.43302	0	15.0934	12.5075	10.0466	0	2.18969	0	FALSE	TRUE	FALSE	FALSE	TRUE	FALSE	TRUE	TRUE	4.408	4.038	0	11.362	9.727	8.134	0	3.383	0	FALSE	TRUE	FALSE	TRUE	2.81533	9.741	1.12767
SGGMMB4_00794	CDS	473	0	0.640108	-0.548016	0.705959	3.4746	0	1	8	6	1	9	3	0	0	0	2.23728	10.4122	7.87378	2.17493	12.5785	4.49998	0	0	FALSE	TRUE	FALSE	FALSE	FALSE	FALSE	TRUE	FALSE	0	2.019	9.542	8.522	2.432	14.642	9.055	0	0	FALSE	FALSE	FALSE	FALSE	3.85367	8.532	3.01833
SGGMMB4_00795	CDS	398	0	0.361871	0.250682	1	2.79488	0	1	2	3	1	1	0	1	1	0	2.65887	3.09357	4.67877	2.58478	1.66098	0	1.81007	2.33396	FALSE	TRUE	FALSE	FALSE	FALSE	FALSE	TRUE	FALSE	0	2.019	2.386	4.261	2.432	1.627	0	3.383	6.412	FALSE	FALSE	FALSE	FALSE	1.46833	2.77333	3.265
SGGMMB4_00796	CDS	245	0	1.0004	-1.78083	0.547027	2.44156	0	0	1	1	0	2	0	0	0	0	0	2.51274	2.53354	0	5.39648	0	0	0	FALSE	FALSE	FALSE	FALSE	FALSE	FALSE	FALSE	FALSE	0	0	1.193	1.42	0	3.254	0	0	0	FALSE	FALSE	FALSE	FALSE	0.397667	1.558	0
SGGMMB4_00797	pseudo	281	0	0.365076	1.34858	0.806258	2.5218	1	0	0	1	0	1	2	0	0	15.6857	0	0	2.20895	0	2.35256	5.04981	0	0	FALSE	FALSE	FALSE	FALSE	FALSE	FALSE	FALSE	FALSE	4.408	0	0	1.42	0	1.627	6.036	0	0	FALSE	FALSE	FALSE	FALSE	1.46933	1.01567	2.012
SGGMMB4_00798	pseudo	464	0	0.0852611	-0.151343	1	3.33019	1	2	5	9	1	1	2	2	0	9.4993	4.56134	6.63385	12.0398	2.21712	1.42472	3.05818	3.1052	0	TRUE	TRUE	FALSE	FALSE	FALSE	FALSE	TRUE	FALSE	4.408	4.038	5.964	12.783	2.432	1.627	6.036	6.767	0	TRUE	FALSE	FALSE	TRUE	4.80333	5.614	4.26767
SGGMMB4_00799	pseudo	782	0	-0.347827	0.932737	0.632482	3.09336	0	4	1	1	1	3	4	2	0	0	5.41295	0.787239	0.793755	1.31553	2.53607	3.62914	1.84247	0	FALSE	FALSE	FALSE	FALSE	FALSE	FALSE	FALSE	FALSE	0	8.076	1.193	1.42	2.432	4.881	12.073	6.767	0	FALSE	FALSE	FALSE	FALSE	3.08967	2.911	6.28
SGGMMB4_00800	CDS	296	0	1.49801	1.29226	0.505837	2.93898	0	0	2	3	1	4	1	1	1	0	0	4.1596	6.29104	3.47549	8.93336	2.39695	2.43381	3.13823	FALSE	TRUE	TRUE	FALSE	FALSE	FALSE	TRUE	FALSE	0	0	2.386	4.261	2.432	6.508	3.018	3.383	6.412	FALSE	FALSE	TRUE	TRUE	0.795333	4.40033	4.271
SGGMMB4_00801	CDS	293	0	1.04941	1.61441	0.375431	3.68794	1	3	2	7	3	7	3	1	6	15.0433	10.8351	4.20219	14.8294	10.5332	15.7935	7.26448	2.45873	19.0221	TRUE	TRUE	TRUE	FALSE	TRUE	FALSE	TRUE	TRUE	4.408	6.057	2.386	9.942	7.296	11.388	9.055	3.383	38.471	FALSE	TRUE	TRUE	TRUE	4.28367	9.542	16.9697
SGGMMB4_00802	pseudo	299	0	-1.01643	-2.57997	0.609075	2.3789	0	1	1	1	0	0	0	0	0	0	3.53924	2.05893	2.07597	0	0	0	0	0	FALSE	FALSE	FALSE	FALSE	FALSE	FALSE	FALSE	FALSE	0	2.019	1.193	1.42	0	0	0	0	0	FALSE	FALSE	FALSE	FALSE	1.07067	0.473333	0
SGGMMB4_00803	pseudo	251	0	0	2.45436	0.412123	2.24316	0	0	0	0	0	0	0	1	0	0	0	0	0	0	0	0	2.87015	0	FALSE	FALSE	FALSE	FALSE	FALSE	FALSE	FALSE	FALSE	0	0	0	0	0	0	0	3.383	0	FALSE	FALSE	FALSE	FALSE	0	0	1.12767
SGGMMB4_00804	pseudo	449	0	0.930714	-3.71761	0.0677724	3.0985	0	1	4	3	4	5	0	0	0	0	2.35686	5.48437	4.14732	9.16476	7.36157	0	0	0	FALSE	TRUE	FALSE	FALSE	FALSE	FALSE	TRUE	FALSE	0	2.019	4.771	4.261	9.727	8.134	0	0	0	FALSE	TRUE	FALSE	TRUE	2.26333	7.374	0
SGGMMB4_00805	pseudo	242	0	0	0	1	2.16132	0	0	0	0	0	0	0	0	0	0	0	0	0	0	0	0	0	0	FALSE	FALSE	FALSE	FALSE	FALSE	FALSE	FALSE	FALSE	0	0	0	0	0	0	0	0	0	FALSE	FALSE	FALSE	FALSE	0	0	0
SGGMMB4_00806	pseudo	437	0	0.951533	2.00718	0.543818	2.63929	0	1	0	2	0	1	2	1	0	0	2.42158	0	2.84081	0	1.51274	3.24713	1.64853	0	FALSE	FALSE	FALSE	FALSE	FALSE	FALSE	FALSE	FALSE	0	2.019	0	2.841	0	1.627	6.036	3.383	0	FALSE	FALSE	FALSE	FALSE	0.673	1.48933	3.13967
SGGMMB4_00807	pseudo	260	0	-0.917856	-3.25376	0.474622	2.56188	0	0	4	1	1	0	0	0	0	0	0	9.47109	2.38737	3.95671	0	0	0	0	FALSE	FALSE	FALSE	FALSE	FALSE	FALSE	FALSE	FALSE	0	0	4.771	1.42	2.432	0	0	0	0	FALSE	FALSE	FALSE	FALSE	1.59033	1.284	0
SGGMMB4_00808	pseudo	311	0	-3.68987	-1.24035	0.145151	2.57217	1	0	4	0	0	0	0	1	0	14.1726	0	7.91796	0	0	0	0	2.31642	0	FALSE	FALSE	FALSE	FALSE	FALSE	FALSE	FALSE	FALSE	4.408	0	4.771	0	0	0	0	3.383	0	FALSE	FALSE	FALSE	FALSE	3.05967	0	1.12767
SGGMMB4_00809	pseudo	1325	0	0.553336	-3.75316	0.172668	2.98578	0	3	2	2	5	2	0	0	0	0	2.396	0.929239	0.93693	3.88205	0.99784	0	0	0	FALSE	FALSE	FALSE	FALSE	FALSE	FALSE	FALSE	FALSE	0	6.057	2.386	2.841	12.159	3.254	0	0	0	FALSE	FALSE	FALSE	FALSE	2.81433	6.08467	0
SGGMMB4_00810	pseudo	290	0	-0.256708	-1.83175	0.805622	2.31306	0	1	0	0	0	1	0	0	0	0	3.64907	0	0	0	2.27955	0	0	0	FALSE	FALSE	FALSE	FALSE	FALSE	FALSE	FALSE	FALSE	0	2.019	0	0	0	1.627	0	0	0	FALSE	FALSE	FALSE	FALSE	0.673	0.542333	0
SGGMMB4_00811	pseudo	167	0	0	0	1	2.16132	0	0	0	0	0	0	0	0	0	0	0	0	0	0	0	0	0	0	FALSE	FALSE	FALSE	FALSE	FALSE	FALSE	FALSE	FALSE	0	0	0	0	0	0	0	0	0	FALSE	FALSE	FALSE	FALSE	0	0	0
SGGMMB4_00812	pseudo	431	0	0	2.44413	0.412123	2.24254	0	0	0	0	0	0	1	0	0	0	0	0	0	0	0	1.64617	0	0	FALSE	FALSE	FALSE	FALSE	FALSE	FALSE	FALSE	FALSE	0	0	0	0	0	0	3.018	0	0	FALSE	FALSE	FALSE	FALSE	0	0	1.006
SGGMMB4_00813	pseudo	782	0	-0.968855	-0.0313185	0.884753	2.44778	0	0	2	1	0	0	0	0	1	0	0	1.57448	0.793755	0	0	0	0	1.18787	FALSE	FALSE	FALSE	FALSE	FALSE	FALSE	FALSE	FALSE	0	0	2.386	1.42	0	0	0	0	6.412	FALSE	FALSE	FALSE	FALSE	0.795333	0.473333	2.13733
SGGMMB4_00814	pseudo	119	0	-1.84103	-0.961184	0.544743	2.56832	0	1	3	1	0	0	1	0	0	0	8.8927	15.5199	5.2161	0	0	5.96216	0	0	FALSE	FALSE	FALSE	FALSE	FALSE	FALSE	FALSE	FALSE	0	2.019	3.578	1.42	0	0	3.018	0	0	FALSE	FALSE	FALSE	FALSE	1.86567	0.473333	1.006
SGGMMB4_00815	pseudo	245	0	0.0435275	-0.668146	0.870932	3.3761	1	4	4	7	2	3	0	1	2	17.9905	17.2772	10.051	17.7348	8.39791	8.09472	0	2.94044	7.58298	TRUE	TRUE	FALSE	TRUE	FALSE	FALSE	TRUE	TRUE	4.408	8.076	4.771	9.942	4.864	4.881	0	3.383	12.824	TRUE	TRUE	FALSE	TRUE	5.75167	6.56233	5.40233
SGGMMB4_00816	CDS	233	0	1.59865	0	0.652301	2.24054	0	0	0	0	1	0	0	0	0	0	0	0	0	4.41521	0	0	0	0	FALSE	FALSE	FALSE	FALSE	FALSE	FALSE	FALSE	FALSE	0	0	0	0	2.432	0	0	0	0	FALSE	FALSE	FALSE	FALSE	0	0.810667	0
SGGMMB4_00817	CDS	587	0	1.57504	2.44372	0.577683	2.31492	0	0	0	0	0	1	1	0	0	0	0	0	0	0	1.12618	1.20868	0	0	FALSE	FALSE	FALSE	FALSE	FALSE	FALSE	FALSE	FALSE	0	0	0	0	0	1.627	3.018	0	0	FALSE	FALSE	FALSE	FALSE	0	0.542333	1.006
SGGMMB4_00818	#N/A	#N/A	0	-0.218428	-1.78231	0.806258	2.30715	0	0	1	1	0	0	0	0	0	0	0	0	0	0	0	0	0	0	FALSE	FALSE	FALSE	FALSE	FALSE	FALSE	FALSE	FALSE	0	0	1.193	1.42	0	0	0	0	0	FALSE	FALSE	FALSE	FALSE	0.397667	0.473333	0
SGGMMB4_00819	CDS	758	0	1.39533	-0.244746	0.477103	2.85471	2	0	0	3	3	2	0	1	0	11.6297	0	0	2.45666	4.07155	1.74424	0	0.950404	0	FALSE	TRUE	FALSE	FALSE	FALSE	FALSE	TRUE	FALSE	8.815	0	0	4.261	7.296	3.254	0	3.383	0	FALSE	TRUE	FALSE	TRUE	2.93833	4.937	1.12767
SGGMMB4_00820	pseudo	311	0	0	0	1	2.16132	0	0	0	0	0	0	0	0	0	0	0	0	0	0	0	0	0	0	FALSE	FALSE	FALSE	FALSE	FALSE	FALSE	FALSE	FALSE	0	0	0	0	0	0	0	0	0	FALSE	FALSE	FALSE	FALSE	0	0	0
SGGMMB4_00821	pseudo	674	0	2.28782	0	0.421024	2.30756	0	0	0	2	0	0	0	0	0	0	0	0	1.84189	0	0	0	0	0	FALSE	FALSE	FALSE	FALSE	FALSE	FALSE	FALSE	FALSE	0	0	0	2.841	0	0	0	0	0	FALSE	FALSE	FALSE	FALSE	0	0.947	0
SGGMMB4_00822	pseudo	812	0	0.896898	-1.87404	0.557571	2.44852	1	0	0	2	0	1	0	0	0	5.42817	0	0	1.52886	0	0.814124	0	0	0	FALSE	FALSE	FALSE	FALSE	FALSE	FALSE	FALSE	FALSE	4.408	0	0	2.841	0	1.627	0	0	0	FALSE	FALSE	FALSE	FALSE	1.46933	1.48933	0
SGGMMB4_00823	pseudo	1004	0	-1.19957	0.295406	0.412123	3.3209	2	1	7	1	2	2	5	2	0	8.78023	1.05402	4.29218	0.618243	2.04929	1.31687	3.53335	1.43507	0	TRUE	FALSE	FALSE	FALSE	FALSE	FALSE	TRUE	FALSE	8.815	2.019	8.349	1.42	4.864	3.254	15.091	6.767	0	FALSE	FALSE	FALSE	FALSE	6.39433	3.17933	7.286
SGGMMB4_00824	pseudo	695	0	1.12421	-0.10456	0.652301	2.73456	0	0	2	2	1	3	0	1	0	0	0	1.77157	1.78623	1.48021	2.85353	0	1.03656	0	FALSE	TRUE	FALSE	FALSE	FALSE	FALSE	TRUE	FALSE	0	0	2.386	2.841	2.432	4.881	0	3.383	0	FALSE	FALSE	FALSE	FALSE	0.795333	3.38467	1.12767
SGGMMB4_00825	CDS	605	0	0.146749	1.07286	0.625745	3.16941	0	2	3	2	1	4	2	2	2	0	3.49829	3.05267	2.05195	1.7004	4.3707	2.34545	2.38151	3.07079	FALSE	TRUE	TRUE	FALSE	FALSE	FALSE	TRUE	FALSE	0	4.038	3.578	2.841	2.432	6.508	6.036	6.767	12.824	FALSE	FALSE	TRUE	TRUE	2.53867	3.927	8.54233
SGGMMB4_00826	pseudo	1079	0	0.72721	0.881207	0.508661	4.68544	4	10	5	16	16	10	11	9	2	16.3399	9.80752	2.85274	9.20432	15.2548	6.12668	7.23306	6.00895	1.72181	TRUE	TRUE	TRUE	FALSE	FALSE	FALSE	TRUE	FALSE	17.631	20.19	5.964	22.725	38.91	16.269	33.201	30.451	12.824	TRUE	TRUE	TRUE	TRUE	14.595	25.968	25.492
SGGMMB4_00827	pseudo	194	0	2.33241	2.44332	0.502192	2.38649	0	0	0	0	1	1	1	0	0	0	0	0	0	5.3028	3.40757	3.6572	0	0	FALSE	FALSE	FALSE	FALSE	FALSE	FALSE	FALSE	FALSE	0	0	0	0	2.432	1.627	3.018	0	0	FALSE	FALSE	FALSE	FALSE	0	1.353	1.006
SGGMMB4_00828	pseudo	350	0	1.18659	1.35931	0.540927	3.35722	2	0	2	5	1	7	2	1	3	25.1867	0	3.51783	8.86738	2.93927	13.2214	4.05427	2.0583	7.96213	FALSE	TRUE	TRUE	FALSE	FALSE	FALSE	TRUE	FALSE	8.815	0	2.386	7.102	2.432	11.388	6.036	3.383	19.236	FALSE	FALSE	TRUE	TRUE	3.73367	6.974	9.55167
SGGMMB4_00829	pseudo	134	0	0	0	1	2.16132	0	0	0	0	0	0	0	0	0	0	0	0	0	0	0	0	0	0	FALSE	FALSE	FALSE	FALSE	FALSE	FALSE	FALSE	FALSE	0	0	0	0	0	0	0	0	0	FALSE	FALSE	FALSE	FALSE	0	0	0
SGGMMB4_00830	pseudo	653	0	-0.868485	-1.70091	0.276228	3.95118	6	4	14	11	4	2	1	2	1	40.4993	6.48227	13.1986	10.4562	6.30165	2.02471	1.08652	2.20645	1.42253	TRUE	TRUE	TRUE	FALSE	FALSE	FALSE	TRUE	FALSE	26.446	8.076	16.699	15.623	9.727	3.254	3.018	6.767	6.412	TRUE	TRUE	TRUE	TRUE	17.0737	9.53467	5.399
SGGMMB4_00831	pseudo	203	0	-0.217969	0.661852	0.965656	2.38075	0	0	1	1	0	0	1	0	0	0	0	3.03262	3.05772	0	0	3.49506	0	0	FALSE	FALSE	FALSE	FALSE	FALSE	FALSE	FALSE	FALSE	0	0	1.193	1.42	0	0	3.018	0	0	FALSE	FALSE	FALSE	FALSE	0.397667	0.473333	1.006
SGGMMB4_00832	CDS	725	0	0.0509668	-0.426347	0.848486	4.98201	11	5	24	15	15	23	6	3	7	66.8751	7.29815	20.3792	12.8424	21.2844	20.9718	5.8717	2.98099	8.96883	TRUE	TRUE	TRUE	FALSE	TRUE	FALSE	TRUE	TRUE	48.484	10.095	28.626	21.305	36.478	37.418	18.109	10.15	44.883	TRUE	TRUE	TRUE	TRUE	29.0683	31.7337	24.3807
SGGMMB4_00833	CDS	488	0	-0.695892	0.139137	0.76721	3.20723	2	1	5	2	2	2	1	4	0	18.0642	2.16851	6.30759	2.54392	4.21616	2.7093	1.45389	5.90497	0	TRUE	TRUE	FALSE	FALSE	FALSE	FALSE	TRUE	FALSE	8.815	2.019	5.964	2.841	4.864	3.254	3.018	13.534	0	FALSE	FALSE	FALSE	FALSE	5.59933	3.653	5.51733
SGGMMB4_00834	CDS	305	0	0.938281	-1.83269	0.55424	2.44486	0	1	0	2	0	1	0	0	0	0	3.46961	0	4.07027	0	2.16744	0	0	0	FALSE	FALSE	FALSE	FALSE	FALSE	FALSE	FALSE	FALSE	0	2.019	0	2.841	0	1.627	0	0	0	FALSE	FALSE	FALSE	FALSE	0.673	1.48933	0
SGGMMB4_00835	pseudo	422	0	-0.935907	-1.51263	0.412123	3.23808	2	3	6	2	3	2	1	0	1	20.8895	7.52297	8.75291	2.94178	7.31335	3.13303	1.68127	0	2.20122	TRUE	TRUE	FALSE	FALSE	FALSE	FALSE	TRUE	FALSE	8.815	6.057	7.157	2.841	7.296	3.254	3.018	0	6.412	TRUE	FALSE	FALSE	TRUE	7.343	4.46367	3.14333
SGGMMB4_00836	pseudo	110	0	0	2.44413	0.412123	2.24254	0	0	0	0	0	0	1	0	0	0	0	0	0	0	0	6.44998	0	0	FALSE	FALSE	FALSE	FALSE	FALSE	FALSE	FALSE	FALSE	0	0	0	0	0	0	3.018	0	0	FALSE	FALSE	FALSE	FALSE	0	0	1.006
SGGMMB4_00837	pseudo	173	0	-0.786632	-0.525688	0.581066	4.20268	7	5	14	5	7	7	4	2	4	178.345	30.5847	49.819	17.9398	41.6255	26.7484	16.4046	8.3284	21.4778	TRUE	TRUE	TRUE	TRUE	TRUE	FALSE	TRUE	TRUE	30.854	10.095	16.699	7.102	17.023	11.388	12.073	6.767	25.647	TRUE	TRUE	TRUE	TRUE	19.216	11.8377	14.829
SGGMMB4_00838	pseudo	182	0	-0.218428	-1.78231	0.806258	2.30715	0	0	1	1	0	0	0	0	0	0	0	3.38253	3.41053	0	0	0	0	0	FALSE	FALSE	FALSE	FALSE	FALSE	FALSE	FALSE	FALSE	0	0	1.193	1.42	0	0	0	0	0	FALSE	FALSE	FALSE	FALSE	0.397667	0.473333	0
SGGMMB4_00839	pseudo	1115	0	-0.00371691	-0.466724	0.784264	4.97387	9	9	23	14	17	20	10	5	2	35.5776	8.54178	12.6989	7.79375	15.6849	11.8577	6.36321	3.23052	1.66621	TRUE	TRUE	TRUE	FALSE	FALSE	FALSE	TRUE	FALSE	39.669	18.171	27.434	19.884	41.341	32.538	30.182	16.917	12.824	TRUE	TRUE	TRUE	TRUE	28.4247	31.2543	19.9743
SGGMMB4_00840	pseudo	194	0	1.56422	0	0.652301	2.23642	0	0	0	1	0	0	0	0	0	0	0	0	3.19957	0	0	0	0	0	FALSE	FALSE	FALSE	FALSE	FALSE	FALSE	FALSE	FALSE	0	0	0	1.42	0	0	0	0	0	FALSE	FALSE	FALSE	FALSE	0	0.473333	0
SGGMMB4_00841	pseudo	95	0	0	0	1	2.16132	0	0	0	0	0	0	0	0	0	0	0	0	0	0	0	0	0	0	FALSE	FALSE	FALSE	FALSE	FALSE	FALSE	FALSE	FALSE	0	0	0	0	0	0	0	0	0	FALSE	FALSE	FALSE	FALSE	0	0	0
SGGMMB4_00842	pseudo	164	0	1.56422	0	0.652301	2.23642	0	0	0	1	0	0	0	0	0	0	0	0	3.78486	0	0	0	0	0	FALSE	FALSE	FALSE	FALSE	FALSE	FALSE	FALSE	FALSE	0	0	0	1.42	0	0	0	0	0	FALSE	FALSE	FALSE	FALSE	0	0.473333	0
SGGMMB4_00843	pseudo	389	0	-0.108367	1.11258	0.412823	3.68052	1	2	7	2	3	6	3	8	1	11.3308	5.44078	11.078	3.19134	7.93376	10.1964	5.4717	14.8156	2.38796	TRUE	TRUE	TRUE	FALSE	FALSE	FALSE	TRUE	FALSE	4.408	4.038	8.349	2.841	7.296	9.761	9.055	27.067	6.412	TRUE	FALSE	TRUE	TRUE	5.59833	6.63267	14.178
SGGMMB4_00844	pseudo	170	0	2.89229	-1.88583	0.0167164	2.98434	1	0	0	2	4	7	0	0	0	25.9275	0	0	7.30254	24.2057	27.2205	0	0	0	FALSE	TRUE	FALSE	FALSE	FALSE	FALSE	TRUE	FALSE	4.408	0	0	2.841	9.727	11.388	0	0	0	FALSE	FALSE	FALSE	FALSE	1.46933	7.98533	0
SGGMMB4_00845	pseudo	473	0	0.512945	-1.34205	0.515218	3.56694	0	3	8	3	1	14	0	2	0	0	6.71183	10.4122	3.93689	2.17493	19.5665	0	3.04612	0	FALSE	TRUE	FALSE	FALSE	FALSE	FALSE	TRUE	FALSE	0	6.057	9.542	4.261	2.432	22.776	0	6.767	0	FALSE	FALSE	FALSE	FALSE	5.19967	9.823	2.25567
SGGMMB4_00846	CDS	233	0	1.56422	0	0.652301	2.23642	0	0	0	1	0	0	0	0	0	0	0	0	2.66402	0	0	0	0	0	FALSE	FALSE	FALSE	FALSE	FALSE	FALSE	FALSE	FALSE	0	0	0	1.42	0	0	0	0	0	FALSE	FALSE	FALSE	FALSE	0	0.473333	0
SGGMMB4_00848	CDS	263	0	-1.83123	-1.83123	0.576828	2.24068	0	1	0	0	0	0	0	0	0	0	4.02369	0	0	0	0	0	0	0	FALSE	FALSE	FALSE	FALSE	FALSE	FALSE	FALSE	FALSE	0	2.019	0	0	0	0	0	0	0	FALSE	FALSE	FALSE	FALSE	0.673	0	0
SGGMMB4_00849	pseudo	458	0	0	0	1	2.16132	0	0	0	0	0	0	0	0	0	0	0	0	0	0	0	0	0	0	FALSE	FALSE	FALSE	FALSE	FALSE	FALSE	FALSE	FALSE	0	0	0	0	0	0	0	0	0	FALSE	FALSE	FALSE	FALSE	0	0	0
SGGMMB4_00850	CDS	146	0	0	0	1	2.16132	0	0	0	0	0	0	0	0	0	0	0	0	0	0	0	0	0	0	FALSE	FALSE	FALSE	FALSE	FALSE	FALSE	FALSE	FALSE	0	0	0	0	0	0	0	0	0	FALSE	FALSE	FALSE	FALSE	0	0	0
SGGMMB4_00851	CDS	923	0	0	2.49757	0.409764	2.24571	0	0	0	0	0	0	0	0	1	0	0	0	0	0	0	0	0	1.00641	FALSE	FALSE	FALSE	FALSE	FALSE	FALSE	FALSE	FALSE	0	0	0	0	0	0	0	0	6.412	FALSE	FALSE	FALSE	FALSE	0	0	2.13733
SGGMMB4_00852	pseudo	428	0	3.74666	0	0.20776	2.52082	0	0	0	0	5	0	0	0	0	0	0	0	0	12.018	0	0	0	0	FALSE	FALSE	FALSE	FALSE	FALSE	FALSE	FALSE	FALSE	0	0	0	0	12.159	0	0	0	0	FALSE	FALSE	FALSE	FALSE	0	4.053	0
SGGMMB4_00853	pseudo	524	0	-0.094888	-1.05934	0.779913	3.19286	0	4	4	1	3	5	1	1	0	0	8.0781	4.6994	1.18457	5.88976	6.30791	1.354	1.37482	0	FALSE	TRUE	FALSE	FALSE	FALSE	FALSE	TRUE	FALSE	0	8.076	4.771	1.42	7.296	8.134	3.018	3.383	0	FALSE	FALSE	FALSE	FALSE	4.28233	5.61667	2.13367
SGGMMB4_00854	pseudo	176	0	3.12912	2.50757	0.307667	2.51242	0	0	0	2	0	2	0	0	1	0	0	0	7.05359	0	7.51214	0	0	5.27792	FALSE	FALSE	FALSE	FALSE	FALSE	FALSE	FALSE	FALSE	0	0	0	2.841	0	3.254	0	0	6.412	FALSE	FALSE	FALSE	FALSE	0	2.03167	2.13733
SGGMMB4_00855	CDS	455	0	-0.804584	-4.23332	0.209903	2.88959	0	5	2	3	1	1	0	0	0	0	11.6289	2.70603	4.09263	2.26098	1.4529	0	0	0	FALSE	TRUE	FALSE	FALSE	FALSE	FALSE	TRUE	FALSE	0	10.095	2.386	4.261	2.432	1.627	0	0	0	FALSE	FALSE	FALSE	FALSE	4.16033	2.77333	0
SGGMMB4_00856	CDS	206	0	3.68662	0	0.0471735	2.56716	0	0	0	2	1	3	0	0	0	0	0	0	6.02637	4.9939	9.62721	0	0	0	FALSE	TRUE	FALSE	FALSE	FALSE	FALSE	TRUE	FALSE	0	0	0	2.841	2.432	4.881	0	0	0	FALSE	FALSE	FALSE	FALSE	0	3.38467	0
SGGMMB4_00857	CDS	326	0	1.79283	-0.91626	0.0802421	3.29171	0	0	4	5	7	5	0	1	0	0	0	7.55363	9.52019	22.0896	10.1391	0	2.20984	0	FALSE	TRUE	FALSE	FALSE	FALSE	FALSE	TRUE	FALSE	0	0	4.771	7.102	17.023	8.134	0	3.383	0	FALSE	TRUE	FALSE	TRUE	1.59033	10.753	1.12767
SGGMMB4_00858	CDS	845	0	2.34852	0.562334	0.000641569	4.88705	2	3	8	17	30	33	4	7	0	10.4324	3.75703	5.82836	12.4878	36.5235	25.8169	3.35857	5.96787	0	TRUE	TRUE	FALSE	FALSE	TRUE	FALSE	TRUE	TRUE	8.815	6.057	9.542	24.145	72.955	53.687	12.073	23.684	0	TRUE	TRUE	FALSE	TRUE	8.138	50.2623	11.919
SGGMMB4_00859	pseudo	371	0	-1.09294	-0.584156	0.864237	2.84125	1	0	5	0	0	3	0	2	0	11.8805	0	8.29678	0	0	5.34557	0	3.88359	0	FALSE	FALSE	FALSE	FALSE	FALSE	FALSE	FALSE	FALSE	4.408	0	5.964	0	0	4.881	0	6.767	0	FALSE	FALSE	FALSE	FALSE	3.45733	1.627	2.25567
SGGMMB4_00860	pseudo	356	0	-2.07012	-1.73248	6.09779e-07	6.20332	46	38	100	21	19	17	14	10	8	569.531	112.957	172.927	36.6153	54.9049	31.5679	27.9016	20.2361	20.8745	TRUE	TRUE	TRUE	TRUE	TRUE	TRUE	TRUE	TRUE	202.753	76.72	119.276	29.826	46.205	27.657	42.255	33.834	51.295	TRUE	TRUE	TRUE	TRUE	132.916	34.5627	42.4613
SGGMMB4_00861	CDS	302	0	-0.0631283	0.505974	0.927306	3.32162	1	4	2	4	1	4	5	0	1	14.5949	14.0163	4.07696	8.22141	3.40644	8.75588	11.7466	0	3.07588	TRUE	TRUE	FALSE	FALSE	FALSE	FALSE	TRUE	FALSE	4.408	8.076	2.386	5.681	2.432	6.508	15.091	0	6.412	FALSE	FALSE	FALSE	FALSE	4.95667	4.87367	7.16767
SGGMMB4_00862	CDS	188	0	-0.320102	-0.0329864	0.953517	3.91811	3	3	11	8	3	6	4	2	3	70.3352	16.8867	36.0204	26.4135	16.4161	21.0979	15.0957	7.6639	14.8231	TRUE	TRUE	TRUE	TRUE	TRUE	FALSE	TRUE	TRUE	13.223	6.057	13.12	11.362	7.296	9.761	12.073	6.767	19.236	TRUE	TRUE	TRUE	TRUE	10.8	9.473	12.692
SGGMMB4_00863	pseudo	482	0	0.639374	0.259306	0.999731	2.62393	0	0	2	4	0	0	0	0	1	0	0	2.55444	5.15117	0	0	0	0	1.92721	FALSE	FALSE	FALSE	FALSE	FALSE	FALSE	FALSE	FALSE	0	0	2.386	5.681	0	0	0	0	6.412	FALSE	FALSE	FALSE	FALSE	0.795333	1.89367	2.13733
SGGMMB4_00864	pseudo	245	0	-1.01661	0.410485	0.150608	4.48276	2	6	24	8	4	6	10	9	3	35.981	25.9159	60.3057	20.2683	16.7958	16.1894	28.9591	26.4639	11.3745	TRUE	TRUE	TRUE	TRUE	TRUE	TRUE	TRUE	TRUE	8.815	12.114	28.626	11.362	9.727	9.761	30.182	30.451	19.236	TRUE	TRUE	TRUE	TRUE	16.5183	10.2833	26.623
SGGMMB4_00865	pseudo	218	0	2.80418	0	0.271401	2.38045	0	0	0	1	1	1	0	0	0	0	0	0	2.84732	4.71901	3.03243	0	0	0	FALSE	TRUE	FALSE	FALSE	FALSE	FALSE	TRUE	FALSE	0	0	0	1.42	2.432	1.627	0	0	0	FALSE	FALSE	FALSE	FALSE	0	1.82633	0
SGGMMB4_00866	pseudo	206	0	-1.78309	-1.78309	0.577683	2.236	0	0	1	0	0	0	0	0	0	0	0	2.98845	0	0	0	0	0	0	FALSE	FALSE	FALSE	FALSE	FALSE	FALSE	FALSE	FALSE	0	0	1.193	0	0	0	0	0	0	FALSE	FALSE	FALSE	FALSE	0.397667	0	0
SGGMMB4_00867	pseudo	191	0	1.56385	2.45423	0.577683	2.31425	0	0	0	1	0	0	0	1	0	0	0	0	3.24982	0	0	0	3.77176	0	FALSE	FALSE	FALSE	FALSE	FALSE	FALSE	FALSE	FALSE	0	0	0	1.42	0	0	0	3.383	0	FALSE	FALSE	FALSE	FALSE	0	0.473333	1.12767
SGGMMB4_00869	pseudo	584	0	-0.37373	0.744348	0.419871	4.01792	3	3	10	3	5	7	9	3	3	22.6422	5.43612	10.5415	3.18861	8.80774	7.92377	10.934	3.70072	4.77182	TRUE	TRUE	TRUE	FALSE	FALSE	FALSE	TRUE	FALSE	13.223	6.057	11.928	4.261	12.159	11.388	27.164	10.15	19.236	TRUE	TRUE	TRUE	TRUE	10.4027	9.26933	18.85
SGGMMB4_00870	pseudo	284	0	-0.908497	-0.311497	0.205701	6.16476	25	23	79	40	16	30	33	13	11	388	85.7018	171.247	87.4248	57.9574	69.8312	82.4416	32.9764	35.9791	TRUE	TRUE	TRUE	TRUE	TRUE	TRUE	TRUE	TRUE	110.192	46.436	94.228	56.812	38.91	48.806	99.602	43.984	70.53	TRUE	TRUE	TRUE	TRUE	83.6187	48.176	71.372
SGGMMB4_00871	pseudo	323	0	1.15855	0.982875	0.474622	3.74364	0	5	2	8	3	10	4	2	2	0	16.3813	3.81189	15.3738	9.5549	20.4665	8.78635	4.46072	5.75179	FALSE	TRUE	TRUE	FALSE	FALSE	FALSE	TRUE	FALSE	0	10.095	2.386	11.362	7.296	16.269	12.073	6.767	12.824	FALSE	TRUE	TRUE	TRUE	4.16033	11.6423	10.5547
SGGMMB4_00872	pseudo	197	0	0.4028	-0.133212	0.924011	3.41135	1	2	5	5	5	3	0	4	0	22.374	10.7435	15.6249	15.7542	26.1103	10.067	0	14.6275	0	TRUE	TRUE	FALSE	TRUE	TRUE	FALSE	TRUE	TRUE	4.408	4.038	5.964	7.102	12.159	4.881	0	13.534	0	TRUE	TRUE	FALSE	TRUE	4.80333	8.04733	4.51133
SGGMMB4_00873	pseudo	359	0	-0.971998	-0.687673	0.0361972	7.16084	62	67	136	64	51	63	34	48	16	761.214	197.497	233.216	110.657	146.145	116.009	67.1948	96.3218	41.4001	TRUE	TRUE	TRUE	TRUE	TRUE	TRUE	TRUE	TRUE	273.276	135.27	162.215	90.9	124.024	102.493	102.62	162.404	102.59	TRUE	TRUE	TRUE	TRUE	190.254	105.806	122.538
SGGMMB4_00874	CDS	479	0	-0.514314	-1.08113	0.334687	4.70985	10	11	19	12	13	11	5	5	1	92.0183	24.3018	24.4192	15.5503	27.92	15.1811	7.40603	7.5199	1.93928	TRUE	TRUE	TRUE	TRUE	TRUE	FALSE	TRUE	TRUE	44.077	22.208	22.662	17.044	31.614	17.896	15.091	16.917	6.412	TRUE	TRUE	TRUE	TRUE	29.649	22.1847	12.8067
SGGMMB4_00875	CDS	1358	0	-0.216923	0.0367216	0.888536	9.16399	210	124	456	458	225	252	158	211	105	681.599	96.6279	206.718	209.343	170.447	122.673	82.5483	111.934	71.8233	TRUE	TRUE	TRUE	TRUE	TRUE	TRUE	TRUE	TRUE	925.612	250.35	543.899	650.5	547.166	409.973	476.883	713.899	673.245	TRUE	TRUE	TRUE	TRUE	573.287	535.88	621.342
SGGMMB4_00876	CDS	2105	0	-0.527023	-0.138096	0.447604	9.99359	312	655	533	693	345	452	395	236	198	653.299	329.283	155.879	204.35	168.607	141.949	133.136	80.7677	87.3754	TRUE	TRUE	TRUE	TRUE	TRUE	TRUE	TRUE	TRUE	1375.19	1322.41	635.742	984.272	838.987	735.348	1192.21	798.484	1269.55	TRUE	TRUE	TRUE	TRUE	1111.12	852.869	1086.75
SGGMMB4_00877	CDS	893	0	0.0864977	0.00420477	1	10.6742	434	921	640	1589	693	847	703	358	241	2142.14	1091.41	441.207	1104.5	798.342	627.016	558.541	288.808	250.693	TRUE	TRUE	TRUE	TRUE	TRUE	TRUE	TRUE	TRUE	1912.93	1859.46	763.367	2256.86	1685.27	1377.96	2121.83	1211.26	1545.26	TRUE	TRUE	TRUE	TRUE	1511.92	1773.37	1626.12
SGGMMB4_00878	CDS	305	0	-0.155824	-0.0318009	0.975678	8.64912	54	252	322	260	156	258	132	157	46	780.375	874.342	649.934	529.135	526.177	559.199	307.061	370.832	140.099	TRUE	TRUE	TRUE	TRUE	TRUE	TRUE	TRUE	TRUE	238.014	508.776	384.069	369.279	379.368	419.734	398.409	531.195	294.946	TRUE	TRUE	TRUE	TRUE	376.953	389.46	408.183
SGGMMB4_00879	CDS	1205	0	0.323244	0.293867	0.694829	9.16671	115	296	240	470	292	347	266	140	87	420.649	259.947	122.613	242.105	249.289	190.366	156.619	83.6987	67.0669	TRUE	TRUE	TRUE	TRUE	TRUE	TRUE	TRUE	TRUE	506.883	597.61	286.263	667.543	710.099	564.526	802.854	473.677	557.832	TRUE	TRUE	TRUE	TRUE	463.585	647.389	611.454
SGGMMB4_00880	CDS	1244	0	0.409067	0.0172851	0.577293	8.41197	92	154	129	255	221	226	132	87	35	325.97	131.003	63.8385	127.237	182.759	120.098	75.2843	50.3821	26.1351	TRUE	TRUE	TRUE	TRUE	TRUE	TRUE	TRUE	TRUE	405.506	310.919	153.866	362.178	537.438	367.674	398.409	294.356	224.415	TRUE	TRUE	TRUE	TRUE	290.097	422.43	305.727
SGGMMB4_00881	CDS	1016	0	-0.311922	-0.443904	0.576828	9.21225	162	444	295	402	284	312	205	122	82	702.799	462.455	178.748	245.598	287.562	203.005	143.157	86.5055	74.9715	TRUE	TRUE	TRUE	TRUE	TRUE	TRUE	TRUE	TRUE	714.043	896.416	351.864	570.963	690.645	507.585	618.741	412.776	525.772	TRUE	TRUE	TRUE	TRUE	654.108	589.731	519.096
SGGMMB4_00882	CDS	200	0	-0.799189	-0.714208	0.673248	4.0474	1	4	22	6	6	4	1	2	4	22.0384	21.1646	67.7183	18.6215	30.8623	13.2214	3.54749	7.20407	18.5783	TRUE	TRUE	TRUE	TRUE	TRUE	FALSE	TRUE	TRUE	4.408	8.076	26.241	8.522	14.591	6.508	3.018	6.767	25.647	TRUE	TRUE	TRUE	TRUE	12.9083	9.87367	11.8107
SGGMMB4_00883	CDS	1298	0	0.158949	0.391038	0.635612	11.5186	548	1112	2118	2010	1341	1794	1142	930	574	1860.87	906.59	1004.53	961.202	1062.82	913.681	624.227	516.162	410.784	TRUE	TRUE	TRUE	TRUE	TRUE	TRUE	TRUE	TRUE	2415.41	2245.08	2526.27	2854.81	3261.11	2918.62	3446.84	3146.57	3680.41	TRUE	TRUE	TRUE	TRUE	2395.58	3011.51	3424.61
SGGMMB4_00884	CDS	302	0	0.817824	0.70872	0.133829	6.63112	9	29	60	87	46	75	28	30	23	131.355	101.618	122.309	178.816	156.696	164.173	65.7812	71.5636	70.7452	TRUE	TRUE	TRUE	TRUE	TRUE	TRUE	TRUE	TRUE	39.669	58.55	71.566	123.567	111.865	122.016	84.511	101.502	147.473	TRUE	TRUE	TRUE	TRUE	56.595	119.149	111.162
SGGMMB4_00885	CDS	2294	0	0.538126	0.385374	0.282146	9.56105	161	192	505	570	410	577	280	226	121	309.344	88.5704	135.522	154.232	183.864	166.276	86.5995	70.9729	48.9968	TRUE	TRUE	TRUE	TRUE	TRUE	TRUE	TRUE	TRUE	709.636	387.639	602.344	809.574	997.057	938.707	845.11	764.65	775.835	TRUE	TRUE	TRUE	TRUE	566.54	915.113	795.198
SGGMMB4_00886	CDS	737	0	0.295352	0.303471	0.643416	8.12782	53	110	179	209	147	168	92	106	40	316.97	157.945	149.52	176.024	205.19	150.691	88.5669	103.613	50.416	TRUE	TRUE	TRUE	TRUE	TRUE	TRUE	TRUE	TRUE	233.607	222.085	213.504	296.844	357.482	273.315	277.679	358.641	256.474	TRUE	TRUE	TRUE	TRUE	223.065	309.214	297.598
SGGMMB4_00887	CDS	305	0	1.92348	2.08185	1.3813e-06	6.07364	4	7	20	49	38	58	29	29	14	57.8056	24.2873	40.3686	99.7216	128.171	125.711	67.4604	68.4977	42.6387	TRUE	TRUE	TRUE	TRUE	TRUE	TRUE	TRUE	TRUE	17.631	14.133	23.855	69.595	92.41	94.359	87.529	98.119	89.766	TRUE	TRUE	TRUE	TRUE	18.5397	85.4547	91.8047
SGGMMB4_00888	pseudo	170	0	0.386141	0.341081	0.875085	4.67784	2	6	19	10	12	19	8	7	3	51.855	37.3493	68.8047	36.5127	72.6172	73.8842	33.3881	29.6638	16.3926	TRUE	TRUE	TRUE	TRUE	TRUE	TRUE	TRUE	TRUE	8.815	12.114	22.662	14.203	29.182	30.911	24.146	23.684	19.236	TRUE	TRUE	TRUE	TRUE	14.5303	24.7653	22.3553
SGGMMB4_00889	pseudo	473	0	-0.447402	-0.119338	0.747742	4.93509	7	9	28	12	12	15	9	9	4	65.2299	20.1355	36.4427	15.7476	26.0992	20.9641	13.5	13.7075	7.85552	TRUE	TRUE	TRUE	TRUE	TRUE	FALSE	TRUE	TRUE	30.854	18.171	33.397	17.044	29.182	24.403	27.164	30.451	25.647	TRUE	TRUE	TRUE	TRUE	27.474	23.543	27.754
SGGMMB4_00890	CDS	395	0	0.911541	-0.109532	0.00595456	9.97451	135	317	784	862	685	1088	303	219	86	1506.42	849.264	1221.89	1354.58	1784.02	1820.87	544.248	399.415	202.245	TRUE	TRUE	TRUE	TRUE	TRUE	TRUE	TRUE	TRUE	595.036	640.008	935.125	1224.3	1665.82	1770.04	914.529	740.966	551.42	TRUE	TRUE	TRUE	TRUE	723.39	1553.39	735.638
SGGMMB4_00891	CDS	320	0	1.67113	-0.159991	4.38034e-10	7.4066	18	41	79	199	123	220	31	27	10	247.932	135.586	151.981	386.008	395.424	454.485	68.7326	60.7843	29.0286	TRUE	TRUE	TRUE	TRUE	TRUE	TRUE	TRUE	TRUE	79.338	82.777	94.228	282.641	299.117	357.913	93.566	91.352	64.119	TRUE	TRUE	TRUE	TRUE	85.4477	313.224	83.0123
SGGMMB4_00892	CDS	227	0	1.20041	0.71051	0.0514898	7.65593	28	36	113	165	116	209	55	97	13	543.678	167.825	306.455	451.181	525.702	608.649	171.905	307.839	53.1978	TRUE	TRUE	TRUE	TRUE	TRUE	TRUE	TRUE	TRUE	123.415	72.682	134.782	234.35	282.094	340.017	166.004	328.191	83.354	TRUE	TRUE	TRUE	TRUE	110.293	285.487	192.516
SGGMMB4_00893	CDS	452	0	0.434908	0.332166	0.472377	10.1537	251	358	708	829	581	877	476	357	150	2447.62	838.157	964.291	1138.44	1322.35	1282.65	747.17	568.994	308.268	TRUE	TRUE	TRUE	TRUE	TRUE	TRUE	TRUE	TRUE	1106.33	722.786	844.475	1177.43	1412.9	1426.77	1436.69	1207.88	961.779	TRUE	TRUE	TRUE	TRUE	891.196	1339.04	1202.11
SGGMMB4_00894	pseudo	254	0	0.534657	0.61428	0.675938	5.22888	4	6	30	22	20	23	10	5	13	69.4122	24.9976	72.7111	53.7628	81.0035	59.8606	27.933	14.1812	47.5429	TRUE	TRUE	TRUE	TRUE	TRUE	TRUE	TRUE	TRUE	17.631	12.114	35.783	31.247	48.637	37.418	30.182	16.917	83.354	TRUE	TRUE	TRUE	TRUE	21.8427	39.1007	43.4843
SGGMMB4_00895	pseudo	560	0	0.17581	0.49169	0.768403	5.77083	19	17	17	20	28	38	24	18	8	149.546	32.1249	18.6885	22.1684	51.4372	44.8582	30.407	23.1559	13.2702	TRUE	TRUE	TRUE	TRUE	TRUE	TRUE	TRUE	TRUE	83.746	34.322	20.277	28.406	68.092	61.821	72.438	60.901	51.295	TRUE	TRUE	TRUE	TRUE	46.115	52.773	61.5447
SGGMMB4_00896	CDS	620	0	0.224187	-0.45027	0.4363	5.94815	17	17	48	57	27	39	11	14	8	120.856	29.016	47.661	57.0659	44.8001	41.5834	12.5879	16.2672	11.986	TRUE	TRUE	TRUE	TRUE	TRUE	TRUE	TRUE	TRUE	74.93	34.322	57.253	80.957	65.66	63.448	33.201	47.368	51.295	TRUE	TRUE	TRUE	TRUE	55.5017	70.0217	43.9547
SGGMMB4_00897	CDS	746	0	0.203496	-0.0650679	0.901816	5.92067	7	20	56	49	22	42	16	14	10	41.3589	28.3708	46.2128	40.7709	30.3383	37.2183	15.2171	13.5197	12.4519	TRUE	TRUE	TRUE	TRUE	TRUE	TRUE	TRUE	TRUE	30.854	40.379	66.795	69.595	53.501	68.329	48.292	47.368	64.119	TRUE	TRUE	TRUE	TRUE	46.0093	63.8083	53.2597
SGGMMB4_00898	pseudo	383	0	0.155304	0.142378	1	5.83881	4	43	22	34	18	48	20	14	9	46.0332	118.809	35.362	55.1028	48.3483	82.8493	37.0495	26.3334	21.8283	TRUE	TRUE	TRUE	TRUE	TRUE	TRUE	TRUE	TRUE	17.631	86.815	26.241	48.29	43.773	78.09	60.365	47.368	57.707	TRUE	TRUE	TRUE	TRUE	43.5623	56.7177	55.1467
SGGMMB4_00899	CDS	206	0	-2.08842	-0.979104	0.0156747	11.5024	799	4707	722	1139	443	605	1137	567	370	17095.8	24180.1	2157.66	3432.02	2212.3	1941.49	3916.01	1982.87	1668.44	TRUE	TRUE	TRUE	TRUE	TRUE	TRUE	TRUE	TRUE	3521.73	9503.22	861.173	1617.73	1077.31	984.26	3431.75	1918.39	2372.39	TRUE	TRUE	TRUE	TRUE	4628.71	1226.43	2574.18
SGGMMB4_00900	pseudo	245	0	0.953871	-1.2509	0.332685	3.67476	1	1	8	16	6	1	0	2	0	17.9905	4.31931	20.1019	40.5366	25.1937	2.69824	0	5.88087	0	TRUE	TRUE	FALSE	FALSE	FALSE	FALSE	TRUE	FALSE	4.408	2.019	9.542	22.725	14.591	1.627	0	6.767	0	FALSE	FALSE	FALSE	FALSE	5.323	12.981	2.25567
SGGMMB4_00901	pseudo	566	0	-0.684381	-0.647931	0.734068	4.13506	2	2	24	9	3	7	2	3	3	15.5748	3.73933	26.1041	9.87005	5.45271	8.17576	2.50706	3.81841	4.92358	TRUE	TRUE	TRUE	FALSE	FALSE	FALSE	TRUE	FALSE	8.815	4.038	28.626	12.783	7.296	11.388	6.036	10.15	19.236	TRUE	TRUE	TRUE	TRUE	13.8263	10.489	11.8073
SGGMMB4_00902	pseudo	188	0	-0.599293	0.325087	0.746001	3.62459	1	7	4	6	4	0	6	2	1	23.4451	39.4022	13.0983	19.8101	21.8882	0	22.6435	7.6639	4.94104	TRUE	FALSE	TRUE	TRUE	FALSE	FALSE	TRUE	TRUE	4.408	14.133	4.771	8.522	9.727	0	18.109	6.767	6.412	TRUE	FALSE	TRUE	TRUE	7.77067	6.083	10.4293
SGGMMB4_00903	pseudo	188	0	0.376354	1.82367	0.171588	4.13943	0	7	4	15	3	1	6	9	6	0	39.4022	13.0983	49.5252	16.4161	3.51632	22.6435	34.4875	29.6462	FALSE	TRUE	TRUE	FALSE	FALSE	TRUE	TRUE	TRUE	0	14.133	4.771	21.305	7.296	1.627	18.109	30.451	38.471	FALSE	FALSE	TRUE	TRUE	6.30133	10.076	29.0103
SGGMMB4_00904	pseudo	344	0	-0.98818	-0.613755	0.496748	4.23233	8	11	7	11	4	4	5	5	1	102.504	33.8388	12.5272	19.8485	11.9621	7.68685	10.3125	10.471	2.70033	TRUE	TRUE	TRUE	TRUE	FALSE	FALSE	TRUE	TRUE	35.261	22.208	8.349	15.623	9.727	6.508	15.091	16.917	6.412	TRUE	TRUE	TRUE	TRUE	21.9393	10.6193	12.8067
SGGMMB4_00905	pseudo	293	0	-0.0638269	-0.502339	0.548969	6.25741	18	38	57	49	39	48	20	12	12	270.779	137.245	119.762	103.806	136.932	108.298	48.4299	29.5047	38.0443	TRUE	TRUE	TRUE	TRUE	TRUE	TRUE	TRUE	TRUE	79.338	76.72	67.987	69.595	94.842	78.09	60.365	40.601	76.942	TRUE	TRUE	TRUE	TRUE	74.6817	80.8423	59.3027
SGGMMB4_00906	CDS	1691	0	-0.18431	0.0731871	0.80385	9.77865	252	335	641	682	286	494	306	236	182	656.85	209.644	233.361	250.342	173.992	193.121	128.389	100.542	99.9778	TRUE	TRUE	TRUE	TRUE	TRUE	TRUE	TRUE	TRUE	1110.73	676.35	764.56	968.648	695.508	803.677	923.584	798.484	1166.96	TRUE	TRUE	TRUE	TRUE	850.548	822.611	963.009
SGGMMB4_00907	CDS	3824	0	0.0323191	0.223642	0.783194	9.14297	113	238	418	382	249	342	172	213	101	130.248	65.8627	67.2933	62.0067	66.9867	59.1228	31.9125	40.1273	24.5346	TRUE	TRUE	TRUE	TRUE	TRUE	TRUE	TRUE	TRUE	498.067	480.511	498.574	542.557	605.53	556.392	519.139	720.666	647.598	TRUE	TRUE	TRUE	TRUE	492.384	568.16	629.134
SGGMMB4_00908	CDS	338	0	-0.155636	-0.475848	0.344294	8.75151	117	219	350	285	218	276	112	118	51	1525.73	685.659	637.477	523.385	663.51	539.808	235.1	251.503	140.162	TRUE	TRUE	TRUE	TRUE	TRUE	TRUE	TRUE	TRUE	515.698	442.151	417.466	404.787	530.143	449.018	338.044	399.242	327.005	TRUE	TRUE	TRUE	TRUE	458.438	461.316	354.764
SGGMMB4_00909	CDS	527	0	-1.37582	-1.51544	9.39682e-06	8.50723	84	291	610	177	109	142	100	56	24	702.552	584.336	712.578	208.476	212.776	178.125	134.63	76.5517	42.3035	TRUE	TRUE	TRUE	TRUE	TRUE	TRUE	TRUE	TRUE	370.245	587.516	727.584	251.394	265.071	231.016	301.825	189.471	153.885	TRUE	TRUE	TRUE	TRUE	561.782	249.16	215.06
SGGMMB4_00910	CDS	1001	0	-0.4573	-0.521595	0.557111	6.12388	18	45	48	34	22	50	27	13	6	79.2589	47.5728	29.5203	21.0833	22.6098	33.0204	19.1373	9.35593	5.56792	TRUE	TRUE	TRUE	TRUE	TRUE	FALSE	TRUE	TRUE	79.338	90.853	57.253	48.29	53.501	81.344	81.493	43.984	38.471	TRUE	TRUE	TRUE	TRUE	75.8147	61.045	54.6493
SGGMMB4_00911	CDS	1367	0	0.111227	0.709567	0.170878	7.47155	47	61	75	114	56	111	75	74	36	151.544	47.2217	33.7758	51.7642	42.1431	53.6786	38.9264	38.9979	24.463	TRUE	TRUE	TRUE	TRUE	TRUE	TRUE	TRUE	TRUE	207.161	123.156	89.457	161.915	136.183	180.583	226.369	250.372	230.827	TRUE	TRUE	TRUE	TRUE	139.925	159.56	235.856
SGGMMB4_00912	CDS	209	0	-0.666517	-1.42833	0.00622556	7.23382	34	121	163	106	72	63	39	22	6	717.038	612.66	480.125	314.813	354.4	199.27	132.394	75.8323	26.6674	TRUE	TRUE	TRUE	TRUE	TRUE	TRUE	TRUE	TRUE	149.861	244.293	194.42	150.552	175.093	102.493	117.712	74.435	38.471	TRUE	TRUE	TRUE	TRUE	196.191	142.713	76.8727
SGGMMB4_00913	CDS	470	0	-1.65386	-2.5563	1.26732e-12	6.98147	52	99	203	54	29	56	16	13	4	487.658	222.904	265.896	71.3163	63.4757	78.7656	24.1531	19.9261	7.90566	TRUE	TRUE	TRUE	TRUE	TRUE	FALSE	TRUE	TRUE	229.199	199.876	242.13	76.696	70.524	91.105	48.292	43.984	25.647	TRUE	TRUE	TRUE	TRUE	223.735	79.4417	39.3077
SGGMMB4_00914	pseudo	737	0	-0.682994	-1.55369	0.00163052	7.27583	81	90	111	96	58	103	22	26	13	484.426	129.228	92.719	80.8531	80.9595	92.3882	21.179	25.4146	16.3852	TRUE	TRUE	TRUE	TRUE	TRUE	TRUE	TRUE	TRUE	357.022	181.706	132.396	136.349	141.047	167.568	66.401	87.969	83.354	TRUE	TRUE	TRUE	TRUE	223.708	148.321	79.2413
SGGMMB4_00915	CDS	383	0	0.112981	0.124639	1	8.21365	41	173	191	205	159	165	146	80	30	471.84	478	307.007	332.237	427.077	284.795	270.461	150.477	72.761	TRUE	TRUE	TRUE	TRUE	TRUE	TRUE	TRUE	TRUE	180.715	349.279	227.817	291.163	386.664	268.435	440.664	270.673	192.356	TRUE	TRUE	TRUE	TRUE	252.604	315.421	301.231
SGGMMB4_00916	CDS	263	0	-1.08914	0.283779	0.623205	3.69619	0	1	17	2	1	5	6	0	3	0	4.02369	39.793	4.72028	3.91157	12.5678	16.1863	0	10.596	FALSE	TRUE	FALSE	FALSE	FALSE	FALSE	TRUE	FALSE	0	2.019	20.277	2.841	2.432	8.134	18.109	0	19.236	FALSE	FALSE	FALSE	FALSE	7.432	4.469	12.4483
SGGMMB4_00917	pseudo	386	0	0.0654534	-0.645476	0.375398	6.09676	14	32	55	40	49	37	14	13	8	159.864	87.729	87.718	64.3229	130.592	63.3667	25.7331	24.2624	19.2521	TRUE	TRUE	TRUE	TRUE	TRUE	TRUE	TRUE	TRUE	61.707	64.607	65.602	56.812	119.161	60.194	42.255	43.984	51.295	TRUE	TRUE	TRUE	TRUE	63.972	78.7223	45.8447
SGGMMB4_00918	CDS	971	0	0.217421	0.219065	0.901816	6.97341	28	38	92	105	55	72	27	40	29	127.101	41.4138	58.3287	67.1217	58.2708	49.0185	19.7286	29.6769	27.7431	TRUE	TRUE	TRUE	TRUE	TRUE	TRUE	TRUE	TRUE	123.415	76.72	109.734	149.132	133.752	117.135	81.493	135.336	185.944	TRUE	TRUE	TRUE	TRUE	103.29	133.34	134.258
SGGMMB4_00919	CDS	311	0	-0.390279	-1.64257	0.000263221	10.2532	250	708	1898	934	735	673	241	163	64	3543.15	2409.09	3757.07	1864.14	2431.28	1430.54	549.804	377.576	191.159	TRUE	TRUE	TRUE	TRUE	TRUE	TRUE	TRUE	TRUE	1101.92	1429.42	2263.86	1326.57	1787.41	1094.89	727.398	551.495	410.359	TRUE	TRUE	TRUE	TRUE	1598.4	1402.95	563.084
SGGMMB4_00920	CDS	257	0	-0.217133	-1.2187	0.000908859	9.84697	276	416	1089	750	515	572	225	132	67	4733.53	1712.93	2608.6	1811.43	2061.49	1471.33	621.156	370.014	242.168	TRUE	TRUE	TRUE	TRUE	TRUE	TRUE	TRUE	TRUE	1216.52	839.885	1298.92	1065.23	1252.4	930.573	679.106	446.61	429.595	TRUE	TRUE	TRUE	TRUE	1118.44	1082.73	518.437
SGGMMB4_00921	CDS	707	0	-0.764759	-1.26439	0.0659006	6.20245	17	54	78	41	41	21	21	7	6	105.984	80.8267	67.9186	35.9963	59.6584	19.6357	21.0742	7.13274	7.88329	TRUE	TRUE	TRUE	TRUE	TRUE	FALSE	TRUE	TRUE	74.93	109.024	93.035	58.233	99.706	34.164	63.383	23.684	38.471	TRUE	TRUE	TRUE	TRUE	92.3297	64.0343	41.846
SGGMMB4_00922	CDS	179	0	-0.821213	1.57423	0.0676179	3.51348	1	1	6	1	3	1	8	6	0	24.6239	5.91191	20.6353	3.46769	17.2415	3.69312	31.7094	24.1477	0	TRUE	TRUE	FALSE	FALSE	FALSE	FALSE	TRUE	FALSE	4.408	2.019	7.157	1.42	7.296	1.627	24.146	20.3	0	FALSE	FALSE	FALSE	FALSE	4.528	3.44767	14.8153
SGGMMB4_00923	CDS	1166	0	-0.385295	-0.409368	0.647184	7.63364	68	47	222	124	82	112	68	43	28	257.051	42.656	117.211	66.011	72.3474	63.4989	41.3772	26.5673	22.3067	TRUE	TRUE	TRUE	TRUE	TRUE	TRUE	TRUE	TRUE	299.722	94.891	264.793	176.118	199.411	182.21	205.241	145.487	179.532	TRUE	TRUE	TRUE	TRUE	219.802	185.913	176.753
SGGMMB4_00924	CDS	200	0	0.77267	0.667651	0.583668	4.6786	1	5	17	18	17	9	6	11	2	22.0384	26.4558	52.3278	55.8645	87.4433	29.7481	21.2849	39.6224	9.28915	TRUE	TRUE	TRUE	TRUE	TRUE	FALSE	TRUE	TRUE	4.408	10.095	20.277	25.565	41.341	14.642	18.109	37.217	12.824	TRUE	TRUE	TRUE	TRUE	11.5933	27.1827	22.7167
SGGMMB4_00925	CDS	761	0	0.552562	0.787998	0.69858	4.1622	1	2	12	11	5	10	10	3	1	5.79195	2.78116	9.70756	8.97225	6.75916	8.68684	9.32323	2.83997	1.22065	TRUE	TRUE	TRUE	FALSE	FALSE	FALSE	TRUE	FALSE	4.408	4.038	14.313	15.623	12.159	16.269	30.182	10.15	6.412	TRUE	TRUE	TRUE	TRUE	7.58633	14.6837	15.5813
SGGMMB4_00926	CDS	311	0	0	2.44413	0.412123	2.24254	0	0	0	0	0	0	1	0	0	0	0	0	0	0	0	2.28134	0	0	FALSE	FALSE	FALSE	FALSE	FALSE	FALSE	FALSE	FALSE	0	0	0	0	0	0	3.018	0	0	FALSE	FALSE	FALSE	FALSE	0	0	1.006
SGGMMB4_00927	CDS	167	0	-0.473079	0.300927	0.859081	3.42057	2	1	7	6	1	2	1	1	4	52.7865	6.33671	25.8045	22.3012	6.16014	7.91699	4.24849	4.31381	22.2495	TRUE	TRUE	TRUE	FALSE	FALSE	FALSE	TRUE	FALSE	8.815	2.019	8.349	8.522	2.432	3.254	3.018	3.383	25.647	FALSE	FALSE	TRUE	TRUE	6.39433	4.736	10.6827
SGGMMB4_00928	CDS	230	0	-0.246841	-2.57969	0.626928	2.44848	0	1	1	0	1	1	0	0	0	0	4.60101	2.67661	0	4.4728	2.87421	0	0	0	FALSE	FALSE	FALSE	FALSE	FALSE	FALSE	FALSE	FALSE	0	2.019	1.193	0	2.432	1.627	0	0	0	FALSE	FALSE	FALSE	FALSE	1.07067	1.353	0
SGGMMB4_00929	pseudo	959	0	0.463039	-0.310997	0.598143	4.22242	3	6	9	13	6	13	4	1	3	13.7883	6.62084	5.77747	8.4143	6.43636	8.96131	2.95932	0.751206	2.90589	TRUE	TRUE	FALSE	FALSE	FALSE	FALSE	TRUE	FALSE	13.223	12.114	10.735	18.464	14.591	21.149	12.073	3.383	19.236	TRUE	TRUE	TRUE	TRUE	12.024	18.068	11.564
SGGMMB4_00930	pseudo	263	0	-0.636731	-0.873777	0.563492	4.53865	12	7	14	8	6	16	4	4	3	201.111	28.1659	32.7707	18.8811	23.4694	40.2171	10.7908	10.9568	10.596	TRUE	TRUE	TRUE	TRUE	TRUE	TRUE	TRUE	TRUE	52.892	14.133	16.699	11.362	14.591	26.03	12.073	13.534	19.236	TRUE	TRUE	TRUE	TRUE	27.908	17.3277	14.9477
SGGMMB4_00932	CDS	476	0	0.440776	0.617606	0.203234	8.53157	66	116	226	204	199	273	155	114	74	611.148	257.888	292.291	266.021	430.084	379.142	231.034	172.534	144.411	TRUE	TRUE	TRUE	TRUE	TRUE	TRUE	TRUE	TRUE	290.907	234.199	269.564	289.742	483.938	444.137	467.828	385.708	474.478	TRUE	TRUE	TRUE	TRUE	264.89	405.939	442.671
SGGMMB4_00933	CDS	293	0	-0.755842	-2.90952	1.65293e-09	7.86279	69	119	434	146	124	132	26	14	3	1037.98	429.794	911.875	309.299	435.373	297.819	62.9588	34.4222	9.51107	TRUE	TRUE	TRUE	TRUE	TRUE	FALSE	TRUE	TRUE	304.13	240.256	517.658	207.365	301.549	214.748	78.474	47.368	19.236	TRUE	TRUE	TRUE	TRUE	354.015	241.221	48.3593
SGGMMB4_00934	CDS	629	0	1.03864	-0.369175	1.63316e-05	9.70785	111	383	443	1166	487	811	164	150	82	777.825	644.36	433.577	1150.64	796.5	852.348	184.988	171.798	121.099	TRUE	TRUE	TRUE	TRUE	TRUE	TRUE	TRUE	TRUE	489.252	773.259	528.393	1656.08	1184.31	1319.4	494.993	507.511	525.772	TRUE	TRUE	TRUE	TRUE	596.968	1386.59	509.425
SGGMMB4_00935	CDS	1940	0	0.739304	-0.224081	0.0107145	10.7792	355	780	886	1891	1036	1600	445	385	193	806.559	425.474	281.155	605.038	549.371	545.211	162.746	142.967	92.4127	TRUE	TRUE	TRUE	TRUE	TRUE	TRUE	TRUE	TRUE	1564.72	1574.78	1056.79	2685.8	2519.39	2603	1343.12	1302.61	1237.49	TRUE	TRUE	TRUE	TRUE	1398.76	2602.73	1294.41
SGGMMB4_00936	CDS	845	0	-0.0251139	-1.15611	0.0131148	6.84037	40	58	78	98	65	70	24	17	7	208.647	72.636	56.8266	71.9884	79.1342	54.7631	20.1514	14.4934	7.69515	TRUE	TRUE	TRUE	TRUE	TRUE	FALSE	TRUE	TRUE	176.307	117.099	93.035	139.19	158.07	113.881	72.438	57.518	44.883	TRUE	TRUE	TRUE	TRUE	128.814	137.047	58.2797
SGGMMB4_00937	CDS	1337	0	-0.0148784	-0.616664	0.235995	8.06701	94	115	180	211	135	183	47	65	37	309.889	91.0221	82.8809	97.959	103.875	90.4829	24.9412	35.0235	25.7067	TRUE	TRUE	TRUE	TRUE	TRUE	TRUE	TRUE	TRUE	414.321	232.18	214.697	299.684	328.299	297.718	141.858	219.922	237.239	TRUE	TRUE	TRUE	TRUE	287.066	308.567	199.673
SGGMMB4_00938	CDS	332	0	-1.47956	-2.91089	6.05252e-12	10.7434	722	1050	3585	964	701	504	165	102	86	9585.36	3346.82	6647.59	1802.32	2172.14	1003.55	352.612	221.33	240.623	TRUE	TRUE	TRUE	TRUE	TRUE	TRUE	TRUE	TRUE	3182.34	2119.9	4276.05	1369.17	1704.72	819.945	498.011	345.108	551.42	TRUE	TRUE	TRUE	TRUE	3192.76	1297.95	464.846
SGGMMB4_00942	CDS	452	0	-0.023959	-1.22647	0.00365341	7.62261	34	98	239	178	105	133	37	28	15	331.551	229.44	325.516	244.441	238.978	194.518	58.0783	44.627	30.8268	TRUE	TRUE	TRUE	TRUE	TRUE	TRUE	TRUE	TRUE	149.861	197.857	285.07	252.814	255.344	216.375	111.675	94.735	96.178	TRUE	TRUE	TRUE	TRUE	210.929	241.511	100.863
SGGMMB4_00943	CDS	1487	0	0.402302	-0.15581	0.357741	7.9478	41	105	188	198	161	164	92	52	23	121.53	74.7238	77.8324	82.6509	111.384	72.9087	43.8963	25.1924	14.3679	TRUE	TRUE	TRUE	TRUE	TRUE	TRUE	TRUE	TRUE	180.715	211.99	224.239	281.22	391.527	266.808	277.679	175.937	147.473	TRUE	TRUE	TRUE	TRUE	205.648	313.185	200.363
SGGMMB4_00944	CDS	2684	0	1.22707	0.788247	0.000618269	9.15538	78	118	297	505	408	471	242	126	94	128.092	46.5243	68.122	116.789	156.381	116.007	63.9711	33.8194	32.5328	TRUE	TRUE	TRUE	TRUE	TRUE	TRUE	TRUE	TRUE	343.799	238.237	354.25	717.254	992.194	766.259	730.416	426.309	602.715	TRUE	TRUE	TRUE	TRUE	312.095	825.236	586.48
SGGMMB4_00945	CDS	416	0	1.01113	1.37974	0.0113918	6.12475	4	13	38	45	31	54	34	31	11	42.3815	33.0697	56.2346	67.1448	76.6612	85.8118	57.9878	53.6841	24.5627	TRUE	TRUE	TRUE	TRUE	TRUE	TRUE	TRUE	TRUE	17.631	26.246	45.325	63.914	75.387	87.851	102.62	104.886	70.53	TRUE	TRUE	TRUE	TRUE	29.734	75.7173	92.6787
SGGMMB4_00946	CDS	935	0	-0.137249	-0.133338	0.995976	7.89765	88	57	189	169	94	150	62	72	42	414.84	64.5125	124.441	112.194	103.425	106.054	47.0469	55.4752	41.7267	TRUE	TRUE	TRUE	TRUE	TRUE	TRUE	TRUE	TRUE	387.875	115.08	225.432	240.032	228.594	244.031	187.131	243.605	269.298	TRUE	TRUE	TRUE	TRUE	242.796	237.552	233.345
SGGMMB4_00948	CDS	269	0	-1.43835	-2.31105	5.48302e-08	11.0766	602	1395	4904	1201	726	801	279	221	146	9864.02	5487.85	11223.1	2771.3	2776.46	1968.46	735.873	591.858	504.169	TRUE	TRUE	TRUE	TRUE	TRUE	TRUE	TRUE	TRUE	2653.42	2816.44	5849.3	1705.79	1765.52	1303.13	842.091	747.733	936.131	TRUE	TRUE	TRUE	TRUE	3773.05	1591.48	841.985
SGGMMB4_00950	CDS	2054	0	0.101982	-0.482085	0.170878	9.70863	194	346	790	710	448	567	214	204	95	416.304	178.261	236.777	214.561	224.38	182.486	73.9204	71.5496	42.9634	TRUE	TRUE	TRUE	TRUE	TRUE	TRUE	TRUE	TRUE	855.089	698.558	942.281	1008.42	1089.47	922.439	645.905	690.215	609.127	TRUE	TRUE	TRUE	TRUE	831.976	1006.77	648.416
SGGMMB4_00951	CDS	887	0	0.469849	0.118495	0.355091	10.1759	199	485	771	979	621	886	402	325	152	988.87	578.627	535.111	685.097	720.237	660.323	321.554	263.96	159.183	TRUE	TRUE	TRUE	TRUE	TRUE	TRUE	TRUE	TRUE	877.127	979.193	919.619	1390.48	1510.18	1441.41	1213.34	1099.61	974.603	TRUE	TRUE	TRUE	TRUE	925.313	1447.36	1095.85
SGGMMB4_00952	CDS	1868	0	1.42649	1.27861	3.97681e-06	9.54186	98	111	315	675	480	591	279	271	146	231.238	62.8821	103.812	224.295	264.345	209.15	105.969	104.513	72.6025	TRUE	TRUE	TRUE	TRUE	TRUE	TRUE	TRUE	TRUE	431.952	224.104	375.72	958.706	1167.29	961.484	842.091	916.904	936.131	TRUE	TRUE	TRUE	TRUE	343.925	1029.16	898.375
SGGMMB4_00953	pseudo	767	0	-0.782028	-1.21996	0.410677	4.04781	4	4	18	6	4	8	5	1	0	22.9866	5.51881	14.4474	4.85567	5.36503	6.89511	4.62515	0.939252	0	TRUE	TRUE	FALSE	FALSE	FALSE	FALSE	TRUE	FALSE	17.631	8.076	21.47	8.522	9.727	13.015	15.091	3.383	0	TRUE	TRUE	FALSE	TRUE	15.7257	10.4213	6.158
SGGMMB4_00954	pseudo	173	0	0.239187	-0.380312	0.878959	4.13041	6	2	9	18	7	3	5	2	1	152.867	12.2339	32.0265	64.5832	41.6255	11.4636	20.5057	8.3284	5.36945	TRUE	TRUE	TRUE	TRUE	TRUE	FALSE	TRUE	TRUE	26.446	4.038	10.735	25.565	17.023	4.881	15.091	6.767	6.412	TRUE	TRUE	TRUE	TRUE	13.7397	15.823	9.42333
SGGMMB4_00955	#N/A	#N/A	0	0.339559	-0.668477	0.572133	4.2151	4	7	8	13	12	6	2	5	0	0	0	0	0	0	0	0	0	0	FALSE	FALSE	FALSE	FALSE	FALSE	FALSE	FALSE	FALSE	17.631	14.133	9.542	18.464	29.182	9.761	6.036	16.917	0	TRUE	TRUE	FALSE	TRUE	13.7687	19.1357	7.651
SGGMMB4_00956	pseudo	347	0	0.464796	0.621251	1	2.45148	0	1	0	1	0	1	0	1	0	0	3.04966	0	1.78881	0	1.9051	0	2.0761	0	FALSE	FALSE	FALSE	FALSE	FALSE	FALSE	FALSE	FALSE	0	2.019	0	1.42	0	1.627	0	3.383	0	FALSE	FALSE	FALSE	FALSE	0.673	1.01567	1.12767
SGGMMB4_00957	CDS	809	0	0.957777	2.63534	0.0049369	4.08332	1	0	6	7	3	7	14	4	6	5.4483	0	4.56579	5.37085	3.81487	5.72	12.2781	3.56196	6.88936	FALSE	TRUE	TRUE	FALSE	FALSE	FALSE	TRUE	FALSE	4.408	0	7.157	9.942	7.296	11.388	42.255	13.534	38.471	FALSE	TRUE	TRUE	TRUE	3.855	9.542	31.42
SGGMMB4_00958	CDS	392	0	0.0814375	0.750552	0.101964	7.75426	50	57	133	137	72	123	112	98	31	562.203	153.875	208.871	216.934	188.953	207.427	202.714	180.102	73.4601	TRUE	TRUE	TRUE	TRUE	TRUE	TRUE	TRUE	TRUE	220.384	115.08	158.637	194.582	175.093	200.106	338.044	331.574	198.768	TRUE	TRUE	TRUE	TRUE	164.7	189.927	289.462
SGGMMB4_00959	CDS	497	0	0.564865	0.648111	0.348562	6.48904	17	34	35	68	43	59	35	20	22	150.766	72.3941	43.3536	84.927	89.006	78.477	49.9646	28.9902	41.119	TRUE	TRUE	TRUE	TRUE	TRUE	TRUE	TRUE	TRUE	74.93	68.644	41.747	96.581	104.569	95.986	105.639	67.668	141.061	TRUE	TRUE	TRUE	TRUE	61.7737	99.0453	104.789
SGGMMB4_00960	CDS	323	0	-0.878814	-0.557079	0.374194	5.91586	8	44	65	28	22	23	11	7	18	109.168	144.155	123.887	53.8082	70.0693	47.073	24.1625	15.6125	51.7661	TRUE	TRUE	TRUE	TRUE	TRUE	TRUE	TRUE	TRUE	35.261	88.834	77.529	39.769	53.501	37.418	33.201	23.684	115.413	TRUE	TRUE	TRUE	TRUE	67.208	43.5627	57.4327
SGGMMB4_00961	pseudo	197	0	-0.548638	0.708708	0.486078	3.91448	1	3	12	10	1	2	8	5	1	22.374	16.1152	37.4998	31.5084	5.22205	6.71136	28.8121	18.2844	4.7153	TRUE	TRUE	TRUE	TRUE	FALSE	FALSE	TRUE	TRUE	4.408	6.057	14.313	14.203	2.432	3.254	24.146	16.917	6.412	TRUE	FALSE	TRUE	TRUE	8.25933	6.62967	15.825
SGGMMB4_00962	pseudo	329	0	0.984678	1.04946	0.232456	5.11502	5	12	7	18	21	24	16	12	3	66.9859	38.5981	13.0983	33.9602	65.6645	48.2239	34.5044	26.2762	8.47035	TRUE	TRUE	TRUE	TRUE	TRUE	FALSE	TRUE	TRUE	22.038	24.227	8.349	25.565	51.069	39.045	48.292	40.601	19.236	TRUE	TRUE	TRUE	TRUE	18.2047	38.5597	36.043
SGGMMB4_00963	pseudo	491	0	-0.905507	-1.18139	0.000632093	8.32879	149	173	317	194	123	144	61	77	31	1337.56	372.859	397.458	245.252	257.71	193.878	88.1453	112.976	58.6484	TRUE	TRUE	TRUE	TRUE	TRUE	TRUE	TRUE	TRUE	656.744	349.279	378.105	275.539	299.117	234.27	184.113	260.522	198.768	TRUE	TRUE	TRUE	TRUE	461.376	269.642	214.468
SGGMMB4_00965	CDS	1052	0	-1.03873	-0.971277	0.0318327	6.28972	29	33	99	38	27	31	13	25	7	121.504	33.1955	57.9339	22.4213	26.4031	19.4802	8.76756	17.1199	6.18099	TRUE	TRUE	TRUE	TRUE	TRUE	FALSE	TRUE	TRUE	127.823	66.625	118.083	53.972	65.66	50.433	39.237	84.585	44.883	TRUE	TRUE	TRUE	TRUE	104.177	56.6883	56.235
SGGMMB4_00966	CDS	413	0	-0.34514	-0.900385	0.0438293	8.76672	134	187	493	331	223	224	104	64	60	1430.09	479.151	734.87	497.475	555.472	358.546	178.663	111.637	134.951	TRUE	TRUE	TRUE	TRUE	TRUE	TRUE	TRUE	TRUE	590.628	377.544	588.031	470.121	542.302	364.42	313.898	216.538	384.712	TRUE	TRUE	TRUE	TRUE	518.734	458.948	305.049
SGGMMB4_00967	CDS	443	0	0.0483091	0.0701544	1	6.36095	11	24	85	64	33	45	26	28	10	109.446	57.3308	118.121	89.6746	76.6333	67.1515	41.6409	45.5336	20.9687	TRUE	TRUE	TRUE	TRUE	TRUE	TRUE	TRUE	TRUE	48.484	48.455	101.385	90.9	80.251	73.209	78.474	94.735	64.119	TRUE	TRUE	TRUE	TRUE	66.108	81.4533	79.1093
SGGMMB4_00968	CDS	1610	0	-0.259782	-0.91865	0.138467	7.3217	61	56	152	109	76	107	36	42	8	166.999	36.808	58.1207	42.0236	48.5618	43.9344	15.8645	18.7932	4.61573	TRUE	TRUE	TRUE	TRUE	TRUE	FALSE	TRUE	TRUE	268.868	113.061	181.3	154.813	184.82	174.076	108.657	142.103	51.295	TRUE	TRUE	TRUE	TRUE	187.743	171.236	100.685
SGGMMB4_00969	pseudo	194	0	-0.149642	0.189988	1	3.12941	2	2	2	4	2	1	2	2	0	45.4399	10.9096	6.34661	12.7983	10.6056	3.40757	7.31441	7.42687	0	TRUE	TRUE	FALSE	FALSE	FALSE	FALSE	TRUE	FALSE	8.815	4.038	2.386	5.681	4.864	1.627	6.036	6.767	0	FALSE	FALSE	FALSE	FALSE	5.07967	4.05733	4.26767
SGGMMB4_00970	pseudo	449	0	-0.825557	-1.07988	0.46294	3.97887	5	10	7	7	2	8	1	3	2	49.0832	23.5686	9.59766	9.67709	4.58238	11.7785	1.58017	4.81341	4.13771	TRUE	TRUE	TRUE	FALSE	FALSE	FALSE	TRUE	FALSE	22.038	20.19	8.349	9.942	4.864	13.015	3.018	10.15	12.824	TRUE	TRUE	TRUE	TRUE	16.859	9.27367	8.664
SGGMMB4_00971	CDS	161	0	0.00374827	0.520392	0.709945	4.82422	5	8	18	18	4	18	9	13	3	136.884	52.5829	68.8272	69.3969	25.5589	73.9083	39.6614	58.1695	17.309	TRUE	TRUE	TRUE	TRUE	TRUE	TRUE	TRUE	TRUE	22.038	16.152	21.47	25.565	9.727	29.284	27.164	43.984	19.236	TRUE	TRUE	TRUE	TRUE	19.8867	21.5253	30.128
SGGMMB4_00972	pseudo	221	0	-1.6267	-1.88613	0.000269151	5.13292	14	22	45	18	8	7	3	7	2	279.219	105.344	125.353	50.5561	37.2396	20.9388	9.63119	22.8183	8.40647	TRUE	TRUE	TRUE	TRUE	TRUE	FALSE	TRUE	TRUE	61.707	44.417	53.674	25.565	19.455	11.388	9.055	23.684	12.824	TRUE	TRUE	TRUE	TRUE	53.266	18.8027	15.1877
SGGMMB4_00973	pseudo	299	0	-0.659861	-1.15624	0.007523	8.15664	112	107	363	191	120	147	68	53	25	1651.04	378.698	747.393	396.511	412.874	325.007	161.357	127.697	77.6685	TRUE	TRUE	TRUE	TRUE	TRUE	TRUE	TRUE	TRUE	493.66	216.028	432.972	271.278	291.822	239.151	205.241	179.321	160.296	TRUE	TRUE	TRUE	TRUE	380.887	267.417	181.619
SGGMMB4_00974	CDS	779	0	0.31646	-0.480103	0.351219	6.76968	30	21	101	86	64	80	23	31	7	169.744	28.5274	79.8174	68.5258	84.5181	67.889	20.9479	28.6683	8.34712	TRUE	TRUE	TRUE	TRUE	TRUE	FALSE	TRUE	TRUE	132.23	42.398	120.469	122.146	155.638	130.15	69.42	104.886	44.883	TRUE	TRUE	TRUE	TRUE	98.3657	135.978	73.063
SGGMMB4_00975	CDS	1331	0	0.539024	0.108519	0.306414	8.03769	58	68	189	199	159	205	85	61	40	192.07	54.0644	87.4173	92.8043	122.893	101.817	45.3098	33.0164	27.9163	TRUE	TRUE	TRUE	TRUE	TRUE	TRUE	TRUE	TRUE	255.645	137.289	225.432	282.641	386.664	333.51	256.551	206.388	256.474	TRUE	TRUE	TRUE	TRUE	206.122	334.272	239.804
SGGMMB4_00976	CDS	1223	0	0.912102	0.201186	0.0307679	7.00739	20	38	73	127	74	108	28	26	25	72.0797	32.8804	36.746	64.457	62.2462	58.3773	16.2436	15.3153	18.9884	TRUE	TRUE	TRUE	TRUE	TRUE	TRUE	TRUE	TRUE	88.153	76.72	87.072	180.379	179.957	175.703	84.511	87.969	160.296	TRUE	TRUE	TRUE	TRUE	83.9817	178.68	110.925
SGGMMB4_00977	pseudo	650	0	0.733745	-0.249563	0.0524487	7.10276	32	31	96	130	105	91	25	28	19	216.993	50.4695	90.9225	124.143	166.182	92.5496	27.2884	31.0329	27.1529	TRUE	TRUE	TRUE	TRUE	TRUE	TRUE	TRUE	TRUE	141.046	62.588	114.505	184.64	255.344	148.046	75.456	94.735	121.825	TRUE	TRUE	TRUE	TRUE	106.046	196.01	97.3387
SGGMMB4_00978	CDS	350	0	1.41439	0.624987	0.197034	4.02518	2	2	5	8	8	15	5	2	1	25.1867	6.04704	8.79459	14.1878	23.5142	28.3315	10.1357	4.11661	2.65404	TRUE	TRUE	TRUE	FALSE	TRUE	FALSE	TRUE	TRUE	8.815	4.038	5.964	11.362	19.455	24.403	15.091	6.767	6.412	TRUE	TRUE	TRUE	TRUE	6.27233	18.4067	9.42333
SGGMMB4_00979	CDS	431	0	0.58725	0.513262	0.43988	6.48322	12	29	55	84	40	55	26	18	25	122.719	71.2035	78.5595	120.975	95.4751	84.3591	42.8003	30.0866	53.8814	TRUE	TRUE	TRUE	TRUE	TRUE	TRUE	TRUE	TRUE	52.892	58.55	65.602	119.306	97.274	89.478	78.474	60.901	160.296	TRUE	TRUE	TRUE	TRUE	59.0147	102.019	99.8903
SGGMMB4_00980	CDS	977	0	0.0422713	0.0814283	1	7.30701	39	58	115	124	58	101	53	54	21	175.946	62.8223	72.4631	78.7808	61.0718	68.3398	38.4886	39.8178	19.9664	TRUE	TRUE	TRUE	TRUE	TRUE	TRUE	TRUE	TRUE	171.899	117.099	137.168	176.118	141.047	164.314	159.967	182.704	134.649	TRUE	TRUE	TRUE	TRUE	142.055	160.493	159.107
SGGMMB4_00981	CDS	1109	0	0.669656	0.445824	0.23491	7.34861	28	44	103	139	84	122	69	51	16	111.285	41.9857	57.1767	77.7994	77.9211	72.7235	44.1437	33.1296	13.4018	TRUE	TRUE	TRUE	TRUE	TRUE	TRUE	TRUE	TRUE	123.415	88.834	122.854	197.422	204.275	198.479	208.259	172.554	102.59	TRUE	TRUE	TRUE	TRUE	111.701	200.059	161.134
SGGMMB4_00982	pseudo	278	0	-0.356254	0.169446	0.899045	3.70703	0	4	10	7	2	4	3	2	3	0	15.2263	22.1446	15.6295	7.40104	9.51178	7.65645	5.18278	10.0243	FALSE	TRUE	TRUE	FALSE	FALSE	FALSE	TRUE	FALSE	0	8.076	11.928	9.942	4.864	6.508	9.055	6.767	19.236	FALSE	TRUE	TRUE	TRUE	6.668	7.10467	11.686
SGGMMB4_00983	pseudo	611	0	-0.342633	-0.101556	0.996539	3.95399	1	6	12	7	1	10	3	0	5	7.21387	10.3918	12.0908	7.11132	1.68371	10.8195	3.48362	0	7.60159	TRUE	TRUE	FALSE	FALSE	FALSE	FALSE	TRUE	FALSE	4.408	12.114	14.313	9.942	2.432	16.269	9.055	0	32.059	TRUE	FALSE	FALSE	TRUE	10.2783	9.54767	13.7047
SGGMMB4_00984	pseudo	335	0	-0.449098	-1.42415	0.234367	4.61418	10	13	13	10	9	17	4	2	2	131.572	41.0657	23.8898	18.5288	27.6379	33.5468	8.47161	4.30093	5.54576	TRUE	TRUE	TRUE	TRUE	TRUE	FALSE	TRUE	TRUE	44.077	26.246	15.506	14.203	21.887	27.657	12.073	6.767	12.824	TRUE	TRUE	TRUE	TRUE	28.6097	21.249	10.5547
SGGMMB4_00985	CDS	1664	0	0.574954	-0.0569749	0.0746026	8.57544	70	167	223	301	235	328	116	90	46	185.419	106.205	82.5021	112.281	145.285	130.307	49.4602	38.9643	25.6791	TRUE	TRUE	TRUE	TRUE	TRUE	TRUE	TRUE	TRUE	308.537	337.165	265.986	427.512	571.484	533.615	350.117	304.507	294.946	TRUE	TRUE	TRUE	TRUE	303.896	510.87	316.523
SGGMMB4_00986	pseudo	341	0	-0.351703	-0.129555	0.957735	5.09867	8	24	12	33	10	7	4	11	8	103.406	74.4796	21.6641	60.0693	30.1684	13.5703	8.32255	23.2389	21.7927	TRUE	TRUE	TRUE	TRUE	TRUE	FALSE	TRUE	TRUE	35.261	48.455	14.313	46.87	24.318	11.388	12.073	37.217	51.295	TRUE	TRUE	TRUE	TRUE	32.6763	27.5253	33.5283
SGGMMB4_00987	pseudo	737	0	-0.00791128	0.881098	0.480928	4.10225	4	7	3	7	5	7	7	7	2	23.9223	10.051	2.50592	5.89554	6.97927	6.27881	6.73878	6.8424	2.5208	TRUE	TRUE	TRUE	FALSE	FALSE	FALSE	TRUE	FALSE	17.631	14.133	3.578	9.942	12.159	11.388	21.128	23.684	12.824	TRUE	TRUE	TRUE	TRUE	11.7807	11.163	19.212
SGGMMB4_00988	pseudo	515	0	-0.550104	-1.37809	0.648632	3.28902	0	4	7	4	0	5	0	1	1	0	8.21927	8.36766	4.8211	0	6.41814	0	1.39885	1.80372	FALSE	FALSE	FALSE	FALSE	FALSE	FALSE	FALSE	FALSE	0	8.076	8.349	5.681	0	8.134	0	3.383	6.412	FALSE	FALSE	FALSE	FALSE	5.475	4.605	3.265
SGGMMB4_00989	pseudo	329	0	0.160465	0.530336	0.80463	4.45803	3	6	13	12	5	14	5	6	6	40.1916	19.2991	24.3255	22.6401	15.6344	28.1306	10.7826	13.1381	16.9407	TRUE	TRUE	TRUE	TRUE	TRUE	TRUE	TRUE	TRUE	13.223	12.114	15.506	17.044	12.159	22.776	15.091	20.3	38.471	TRUE	TRUE	TRUE	TRUE	13.6143	17.3263	24.6207
SGGMMB4_00990	pseudo	401	0	-0.526106	-0.66169	0.479861	5.96002	14	37	56	58	16	22	9	18	9	153.884	97.6423	85.972	89.7794	41.0471	36.2681	15.9239	32.3375	20.8485	TRUE	TRUE	TRUE	TRUE	TRUE	TRUE	TRUE	TRUE	61.707	74.701	66.795	82.378	38.91	35.791	27.164	60.901	57.707	TRUE	TRUE	TRUE	TRUE	67.7343	52.3597	48.5907
SGGMMB4_00991	pseudo	179	0	-0.607176	-1.56375	0.153588	4.34949	5	13	14	12	6	9	2	3	1	123.119	76.8548	48.1491	41.6123	34.483	33.2381	7.92735	12.0739	5.18947	TRUE	TRUE	TRUE	TRUE	TRUE	FALSE	TRUE	TRUE	22.038	26.246	16.699	17.044	14.591	14.642	6.036	10.15	6.412	TRUE	TRUE	TRUE	TRUE	21.661	15.4257	7.53267
SGGMMB4_00992	pseudo	281	0	0.00828467	-1.26511	0.351277	4.3437	3	4	21	12	7	14	3	3	0	47.057	15.0638	46.0073	26.5075	25.6271	32.9358	7.57471	7.69117	0	TRUE	TRUE	FALSE	TRUE	TRUE	FALSE	TRUE	TRUE	13.223	8.076	25.048	17.044	17.023	22.776	9.055	10.15	0	TRUE	TRUE	FALSE	TRUE	15.449	18.9477	6.40167
SGGMMB4_00993	pseudo	374	0	-0.525066	-1.51397	0.180009	5.11761	11	24	23	9	21	21	3	2	6	129.637	67.9079	37.859	14.937	57.7637	37.1188	5.69116	3.85244	14.9024	TRUE	TRUE	TRUE	TRUE	TRUE	FALSE	TRUE	TRUE	48.484	48.455	27.434	12.783	51.069	34.164	9.055	6.767	38.471	TRUE	TRUE	TRUE	TRUE	41.4577	32.672	18.0977
SGGMMB4_00994	CDS	869	0	-1.03978	-2.06909	2.47929e-08	7.31897	49	125	218	83	60	87	18	23	9	248.534	152.22	154.437	59.2859	71.0295	66.1829	14.6962	19.0671	9.62052	TRUE	TRUE	TRUE	TRUE	TRUE	FALSE	TRUE	TRUE	215.976	252.369	260.022	117.885	145.911	141.538	54.328	77.818	57.707	TRUE	TRUE	TRUE	TRUE	242.789	135.111	63.2843
SGGMMB4_00995	pseudo	212	0	-0.704893	-1.57547	0.192946	4.30515	4	13	15	14	6	5	4	2	0	83.1637	64.8915	43.5581	40.9907	29.1154	15.5912	13.3867	6.79629	0	TRUE	TRUE	FALSE	TRUE	TRUE	FALSE	TRUE	TRUE	17.631	26.246	17.891	19.884	14.591	8.134	12.073	6.767	0	TRUE	TRUE	FALSE	TRUE	20.5893	14.203	6.28
SGGMMB4_00996	CDS	716	0	0.983171	-0.156223	0.000302596	8.97359	64	211	289	482	336	540	110	130	41	393.982	311.853	248.484	417.856	482.763	498.571	109.001	130.8	53.192	TRUE	TRUE	TRUE	TRUE	TRUE	TRUE	TRUE	TRUE	282.091	425.999	344.708	684.587	817.101	878.513	332.007	439.843	262.886	TRUE	TRUE	TRUE	TRUE	350.933	793.4	344.912
SGGMMB4_00997	CDS	200	0	-0.0319745	-0.520131	0.657965	6.54632	6	43	115	55	44	70	23	21	10	132.23	227.52	353.982	170.697	226.324	231.374	81.5922	75.6427	46.4457	TRUE	TRUE	TRUE	TRUE	TRUE	TRUE	TRUE	TRUE	26.446	86.815	137.168	78.117	107.001	113.881	69.42	71.052	64.119	TRUE	TRUE	TRUE	TRUE	83.4763	99.6663	68.197
SGGMMB4_00998	#N/A	#N/A	0	-1.78309	-1.78309	0.577683	2.236	0	0	1	0	0	0	0	0	0	0	0	0	0	0	0	0	0	0	FALSE	FALSE	FALSE	FALSE	FALSE	FALSE	FALSE	FALSE	0	0	1.193	0	0	0	0	0	0	FALSE	FALSE	FALSE	FALSE	0.397667	0	0
SGGMMB4_01000	CDS	2459	0	0.135546	0.136125	0.985843	6.92017	23	55	78	103	43	76	49	27	20	41.2267	23.6693	19.5276	25.9999	17.9894	20.4316	14.138	7.91012	7.55522	TRUE	TRUE	TRUE	TRUE	TRUE	FALSE	TRUE	TRUE	101.377	111.042	93.035	146.291	104.569	123.643	147.894	91.352	128.237	TRUE	TRUE	TRUE	TRUE	101.818	124.834	122.494
SGGMMB4_01001	CDS	932	0	0.9695	1.11199	0.110425	5.55035	7	12	16	29	27	32	14	11	16	33.1049	13.6253	10.5686	19.3141	29.8027	22.6976	10.6577	8.50265	15.947	TRUE	TRUE	TRUE	TRUE	TRUE	FALSE	TRUE	TRUE	30.854	24.227	19.084	41.189	65.66	52.06	42.255	37.217	102.59	TRUE	TRUE	TRUE	TRUE	24.7217	52.9697	60.6873
SGGMMB4_01002	CDS	1289	0	0.0585914	-0.0840574	1	6.10923	20	34	30	47	28	47	29	14	7	68.3891	27.913	14.3279	22.6328	22.3467	24.1041	15.9623	7.82443	5.04453	TRUE	TRUE	TRUE	TRUE	TRUE	FALSE	TRUE	TRUE	88.153	68.644	35.783	66.754	68.092	76.463	87.529	47.368	44.883	TRUE	TRUE	TRUE	TRUE	64.1933	70.4363	59.9267
SGGMMB4_01003	CDS	779	0	0.239475	1.32374	0.000381289	6.98936	21	33	61	66	40	68	89	51	27	118.82	44.8288	48.2065	52.5896	52.8238	57.7056	81.0594	47.164	32.196	TRUE	TRUE	TRUE	TRUE	TRUE	TRUE	TRUE	TRUE	92.561	66.625	72.758	93.74	97.274	110.628	268.624	172.554	173.12	TRUE	TRUE	TRUE	TRUE	77.3147	100.547	204.766
SGGMMB4_01004	CDS	1478	0	0.13429	1.66449	6.77224e-10	8.60588	53	102	162	177	88	187	289	166	115	158.056	73.0308	67.4767	74.3348	61.2513	83.64	138.731	80.9117	72.2769	TRUE	TRUE	TRUE	TRUE	TRUE	TRUE	TRUE	TRUE	233.607	205.933	193.227	251.394	214.003	304.226	872.274	561.646	737.364	TRUE	TRUE	TRUE	TRUE	210.922	256.541	723.761
SGGMMB4_01005	pseudo	317	0	-0.158241	1.09559	0.00488245	6.23252	12	26	42	26	20	44	34	33	25	166.852	86.795	81.5649	50.9105	64.905	91.7572	76.0975	74.995	73.2583	TRUE	TRUE	TRUE	TRUE	TRUE	TRUE	TRUE	TRUE	52.892	52.493	50.096	36.928	48.637	71.583	102.62	111.652	160.296	TRUE	TRUE	TRUE	TRUE	51.827	52.3827	124.856
SGGMMB4_01006	pseudo	347	0	-0.80709	-0.545211	0.253831	6.87113	54	36	113	64	37	56	25	29	24	685.921	109.788	200.476	114.484	109.693	106.685	51.1165	60.2069	64.2477	TRUE	TRUE	TRUE	TRUE	TRUE	TRUE	TRUE	TRUE	238.014	72.682	134.782	90.9	89.978	91.105	75.456	98.119	153.885	TRUE	TRUE	TRUE	TRUE	148.493	90.661	109.153
SGGMMB4_01007	pseudo	182	0	0.0143444	0.820369	0.752154	3.48115	0	1	8	2	3	5	5	1	2	0	5.81446	27.0603	6.82106	16.9573	18.1612	19.4917	3.95828	10.2079	FALSE	TRUE	TRUE	FALSE	FALSE	FALSE	TRUE	FALSE	0	2.019	9.542	2.841	7.296	8.134	15.091	3.383	12.824	FALSE	FALSE	TRUE	TRUE	3.85367	6.09033	10.4327
SGGMMB4_01008	pseudo	242	0	0.764934	0.644026	0.843627	3.53459	1	2	4	6	0	10	4	0	2	18.2135	8.74571	10.1756	15.3897	0	27.3169	11.7272	0	7.67698	TRUE	FALSE	FALSE	FALSE	FALSE	FALSE	TRUE	FALSE	4.408	4.038	4.771	8.522	0	16.269	12.073	0	12.824	TRUE	FALSE	FALSE	TRUE	4.40567	8.26367	8.299
SGGMMB4_01009	pseudo	251	0	0.41221	0.547845	0.636488	5.68854	8	18	28	42	20	30	16	8	17	140.484	75.8891	68.6749	103.865	81.9716	79.0122	45.2269	22.9612	62.9145	TRUE	TRUE	TRUE	TRUE	TRUE	TRUE	TRUE	TRUE	35.261	36.341	33.397	59.653	48.637	48.806	48.292	27.067	109.002	TRUE	TRUE	TRUE	TRUE	34.9997	52.3653	61.4537
SGGMMB4_01010	pseudo	194	0	-0.0952612	-0.197946	1	4.91114	8	11	19	13	15	17	12	3	4	181.76	60.0028	60.2928	41.5944	79.5421	57.9287	43.8865	11.1403	19.1529	TRUE	TRUE	TRUE	TRUE	TRUE	TRUE	TRUE	TRUE	35.261	22.208	22.662	18.464	36.478	27.657	36.219	10.15	25.647	TRUE	TRUE	TRUE	TRUE	26.7103	27.533	24.0053
SGGMMB4_01011	pseudo	239	0	-0.104925	-0.839839	0.696498	4.02857	4	2	14	11	5	7	4	1	1	73.7686	8.85549	36.0615	28.5685	21.5218	19.3618	11.8744	3.01425	3.88667	TRUE	TRUE	TRUE	FALSE	TRUE	FALSE	TRUE	TRUE	17.631	4.038	16.699	15.623	12.159	11.388	12.073	3.383	6.412	TRUE	TRUE	TRUE	TRUE	12.7893	13.0567	7.28933
SGGMMB4_01012	CDS	1910	0	2.64885	0.989293	6.0284e-11	11.9974	290	456	1258	6134	2858	6322	735	925	414	669.228	252.646	405.472	1993.44	1539.35	2188.1	273.027	348.888	201.346	TRUE	TRUE	TRUE	TRUE	TRUE	TRUE	TRUE	TRUE	1278.23	920.643	1500.49	8712.15	6950.22	10285.1	2218.41	3129.65	2654.51	TRUE	TRUE	TRUE	TRUE	1233.12	8649.16	2667.53
SGGMMB4_01014	CDS	1124	0	1.36734	0.558219	0.000817234	7.77001	31	31	126	244	142	199	58	64	26	121.564	29.1861	69.0109	134.746	129.966	117.04	36.6111	41.0196	21.4874	TRUE	TRUE	TRUE	TRUE	TRUE	TRUE	TRUE	TRUE	136.638	62.588	150.288	346.554	345.322	323.748	175.058	216.538	166.708	TRUE	TRUE	TRUE	TRUE	116.505	338.541	186.101
SGGMMB4_01015	CDS	1196	0	-0.133195	0.0837772	0.874808	9.15278	159	194	448	405	206	343	252	137	97	585.97	171.653	230.601	210.192	177.192	189.587	149.493	82.5215	75.3384	TRUE	TRUE	TRUE	TRUE	TRUE	TRUE	TRUE	TRUE	700.82	391.677	534.357	575.224	500.961	558.018	760.599	463.527	621.95	TRUE	TRUE	TRUE	TRUE	542.285	544.734	615.359
SGGMMB4_01016	pseudo	185	0	-1.48519	-2.91237	5.46249e-11	12.3211	2104	3466	10449	2893	1937	1718	470	447	192	50128.4	19826.1	34770.9	9706.66	10771.2	6139.01	1802.51	1740.66	964.063	TRUE	TRUE	TRUE	TRUE	TRUE	TRUE	TRUE	TRUE	9273.75	6997.69	12463.2	4108.94	4710.49	2794.97	1418.58	1512.38	1231.08	TRUE	TRUE	TRUE	TRUE	9578.2	3871.47	1387.35
SGGMMB4_01017	CDS	938	0	-0.728918	-0.869545	0.0166724	8.5928	139	166	465	260	130	196	84	92	51	653.163	187.278	305.185	172.054	142.576	138.134	63.5371	70.6582	50.506	TRUE	TRUE	TRUE	TRUE	TRUE	TRUE	TRUE	TRUE	612.667	335.146	554.634	369.279	316.14	318.868	253.533	311.274	327.005	TRUE	TRUE	TRUE	TRUE	500.816	334.762	297.271
SGGMMB4_01018	CDS	2816	0	0.109684	0.106117	0.996311	8.90722	142	147	320	303	232	336	164	123	91	222.262	55.2415	69.9569	66.7887	84.7545	78.8775	41.3202	31.4666	30.0182	TRUE	TRUE	TRUE	TRUE	TRUE	TRUE	TRUE	TRUE	625.89	296.786	381.683	430.352	564.189	546.63	494.993	416.159	583.479	TRUE	TRUE	TRUE	TRUE	434.786	513.724	498.21
SGGMMB4_01019	CDS	506	0	-0.685872	-0.735843	0.234963	7.08688	57	44	145	103	44	56	40	37	11	496.517	92.0201	176.413	126.351	89.456	73.1618	56.0868	52.678	20.1938	TRUE	TRUE	TRUE	TRUE	TRUE	TRUE	TRUE	TRUE	251.237	88.834	172.95	146.291	107.001	91.105	120.73	125.186	70.53	TRUE	TRUE	TRUE	TRUE	171.007	114.799	105.482
SGGMMB4_01020	CDS	473	0	0.134386	0.0878022	0.984177	8.54711	95	102	311	293	164	243	120	119	58	885.262	228.202	404.774	384.503	356.689	339.619	179.999	181.244	113.905	TRUE	TRUE	TRUE	TRUE	TRUE	TRUE	TRUE	TRUE	418.729	205.933	370.949	416.149	398.823	395.331	362.19	402.626	371.888	TRUE	TRUE	TRUE	TRUE	331.87	403.434	378.901
SGGMMB4_01021	CDS	950	0	0.776023	0.211495	0.0781787	7.78383	27	68	161	219	126	170	58	63	31	125.271	75.7471	104.332	143.091	136.444	118.297	43.3167	47.7743	30.312	TRUE	TRUE	TRUE	TRUE	TRUE	TRUE	TRUE	TRUE	119.007	137.289	192.035	311.047	306.413	276.569	175.058	213.155	198.768	TRUE	TRUE	TRUE	TRUE	149.444	298.01	195.66
SGGMMB4_01022	pseudo	266	0	2.33188	0	0.416386	2.31293	0	0	0	0	1	1	0	0	0	0	0	0	0	3.86746	2.48522	0	0	0	FALSE	FALSE	FALSE	FALSE	FALSE	FALSE	FALSE	FALSE	0	0	0	0	2.432	1.627	0	0	0	FALSE	FALSE	FALSE	FALSE	0	1.353	0
SGGMMB4_01023	pseudo	233	0	2.42572	1.41794	0.0786473	3.57072	1	0	2	4	7	11	3	2	0	18.9171	0	5.2843	10.6561	30.9065	31.2093	9.13516	6.18375	0	FALSE	TRUE	FALSE	FALSE	TRUE	FALSE	TRUE	TRUE	4.408	0	2.386	5.681	17.023	17.896	9.055	6.767	0	FALSE	TRUE	FALSE	TRUE	2.26467	13.5333	5.274
SGGMMB4_01024	CDS	215	0	-0.420511	-1.15259	0.898796	2.74841	0	4	0	2	1	1	1	0	0	0	19.688	0	5.7741	4.78486	3.07474	3.29999	0	0	FALSE	TRUE	FALSE	FALSE	FALSE	FALSE	TRUE	FALSE	0	8.076	0	2.841	2.432	1.627	3.018	0	0	FALSE	FALSE	FALSE	FALSE	2.692	2.3	1.006
SGGMMB4_01025	CDS	821	0	0.646961	1.12051	0.0213576	6.94629	23	37	42	97	55	65	53	58	23	123.479	47.6913	31.4934	73.3368	68.9171	52.338	45.8019	50.8935	26.0232	TRUE	TRUE	TRUE	TRUE	TRUE	TRUE	TRUE	TRUE	101.377	74.701	50.096	137.77	133.752	105.747	159.967	196.238	147.473	TRUE	TRUE	TRUE	TRUE	75.3913	125.756	167.893
SGGMMB4_01026	CDS	1154	0	0.811394	-0.51223	0.000217262	7.85477	36	85	167	232	154	223	38	51	19	137.501	77.946	89.089	124.789	137.285	127.746	23.363	31.8377	15.2941	TRUE	TRUE	TRUE	TRUE	TRUE	TRUE	TRUE	TRUE	158.676	171.611	199.191	329.511	374.505	362.793	114.693	172.554	121.825	TRUE	TRUE	TRUE	TRUE	176.493	355.603	136.357
SGGMMB4_01027	CDS	3224	0	0.976592	-1.34273	1.38802e-14	8.87939	94	175	316	564	328	566	57	36	32	128.512	57.4412	60.34	108.587	104.661	116.056	12.5438	8.04424	9.22	TRUE	TRUE	TRUE	TRUE	TRUE	FALSE	TRUE	TRUE	414.321	353.317	376.912	801.052	797.646	920.812	172.04	121.803	205.18	TRUE	TRUE	TRUE	TRUE	381.517	839.837	166.341
SGGMMB4_01028	CDS	485	0	0.883702	0.0388107	0.0573799	5.94446	10	24	25	49	38	54	14	15	6	90.8799	52.3661	31.733	62.7115	80.6026	73.6035	20.4803	22.2806	11.4917	TRUE	TRUE	TRUE	TRUE	TRUE	TRUE	TRUE	TRUE	44.077	48.455	29.819	69.595	92.41	87.851	42.255	50.751	38.471	TRUE	TRUE	TRUE	TRUE	40.7837	83.2853	43.8257
SGGMMB4_01029	CDS	848	0	0.437342	-0.110038	0.345611	7.1681	34	45	99	124	71	114	46	25	21	176.723	56.1561	71.8708	90.7651	86.1331	88.8701	38.4869	21.2384	23.0038	TRUE	TRUE	TRUE	TRUE	TRUE	TRUE	TRUE	TRUE	149.861	90.853	118.083	176.118	172.661	185.464	138.839	84.585	134.649	TRUE	TRUE	TRUE	TRUE	119.599	178.081	119.358
SGGMMB4_01030	CDS	377	0	-0.302896	-0.857903	0.161435	6.5043	19	51	89	61	44	51	24	17	7	222.137	143.156	145.332	100.434	120.066	89.4284	45.167	32.4852	17.2478	TRUE	TRUE	TRUE	TRUE	TRUE	TRUE	TRUE	TRUE	83.746	102.967	106.156	86.639	107.001	82.971	72.438	57.518	44.883	TRUE	TRUE	TRUE	TRUE	97.623	92.2037	58.2797
SGGMMB4_01031	CDS	818	0	0.148916	-0.0379323	0.94453	7.59069	50	80	119	157	82	131	43	43	45	269.418	103.495	89.5586	119.135	103.126	105.868	37.2963	37.8698	51.1017	TRUE	TRUE	TRUE	TRUE	TRUE	TRUE	TRUE	TRUE	220.384	161.516	141.939	222.988	199.411	213.121	129.785	145.487	288.534	TRUE	TRUE	TRUE	TRUE	174.613	211.84	187.935
SGGMMB4_01032	CDS	992	0	-0.741007	-0.640568	0.107443	8.15344	121	116	268	185	85	144	76	60	49	537.63	123.745	166.317	115.759	88.1484	95.9616	54.3567	43.573	45.8839	TRUE	TRUE	TRUE	TRUE	TRUE	TRUE	TRUE	TRUE	533.329	234.199	319.66	262.756	206.707	234.27	229.387	203.004	314.181	TRUE	TRUE	TRUE	TRUE	362.396	234.578	248.857
SGGMMB4_01033	CDS	1295	0	0.761795	0.993375	0.0156428	7.7375	28	59	110	153	109	148	96	61	52	95.3011	48.2129	52.2921	73.3356	86.5893	75.5507	52.596	33.9342	37.3001	TRUE	TRUE	TRUE	TRUE	TRUE	TRUE	TRUE	TRUE	123.415	119.118	131.204	217.307	265.071	240.778	289.752	206.388	333.417	TRUE	TRUE	TRUE	TRUE	124.579	241.052	276.519
SGGMMB4_01034	CDS	2342	0	-0.192695	-0.236596	0.805622	8.57178	118	142	316	233	168	248	121	119	46	222.078	64.1626	83.0642	61.7536	73.7955	70.0022	36.6564	36.6048	18.2451	TRUE	TRUE	TRUE	TRUE	TRUE	TRUE	TRUE	TRUE	520.106	286.691	376.912	330.931	408.55	403.465	365.208	402.626	294.946	TRUE	TRUE	TRUE	TRUE	394.57	380.982	354.26
SGGMMB4_01035	CDS	824	0	0.972694	0.29722	0.0501571	6.88851	15	34	70	110	79	92	49	20	12	80.2368	43.6649	52.2979	82.8626	98.6296	73.8086	42.191	17.4856	13.5279	TRUE	TRUE	TRUE	TRUE	TRUE	TRUE	TRUE	TRUE	66.115	68.644	83.493	156.234	192.116	149.673	147.894	67.668	76.942	TRUE	TRUE	TRUE	TRUE	72.7507	166.008	97.5013
SGGMMB4_01036	CDS	653	0	1.17372	-0.30634	0.151209	4.19906	0	5	9	12	10	16	5	0	1	0	8.10284	8.48482	11.4067	15.7541	16.1977	5.4326	0	1.42253	FALSE	TRUE	FALSE	FALSE	TRUE	FALSE	TRUE	TRUE	0	10.095	10.735	17.044	24.318	26.03	15.091	0	6.412	FALSE	TRUE	FALSE	TRUE	6.94333	22.464	7.16767
SGGMMB4_01037	CDS	2906	0	-0.322275	-0.539126	0.489284	7.2399	39	51	178	97	66	89	40	43	15	59.1532	18.5718	37.7084	20.719	23.3645	20.2461	9.76597	10.6598	4.79481	TRUE	TRUE	TRUE	TRUE	TRUE	FALSE	TRUE	TRUE	171.899	102.967	212.311	137.77	160.502	144.792	120.73	145.487	96.178	TRUE	TRUE	TRUE	TRUE	162.392	147.688	120.798
SGGMMB4_01038	pseudo	1235	0	-1.52769	-3.14367	0.0418355	4.09406	7	1	29	2	5	7	1	1	0	24.9828	0.856867	14.4559	1.00521	4.16496	3.74695	0.574492	0.583325	0	FALSE	TRUE	FALSE	FALSE	FALSE	FALSE	TRUE	FALSE	30.854	2.019	34.59	2.841	12.159	11.388	3.018	3.383	0	FALSE	FALSE	FALSE	FALSE	22.4877	8.796	2.13367
SGGMMB4_01039	pseudo	218	0	-0.159834	-0.194717	1	3.07289	0	4	2	3	0	4	2	1	0	0	19.4171	5.6479	8.54197	0	12.1297	6.50915	3.30462	0	FALSE	FALSE	FALSE	FALSE	FALSE	FALSE	FALSE	FALSE	0	8.076	2.386	4.261	0	6.508	6.036	3.383	0	FALSE	FALSE	FALSE	FALSE	3.48733	3.58967	3.13967
SGGMMB4_01040	CDS	698	0	-1.15724	-3.07131	1.55237e-05	5.12473	14	19	46	14	16	13	3	1	1	88.4061	28.8057	40.571	12.4499	23.5815	12.3122	3.04942	1.0321	1.33082	TRUE	TRUE	TRUE	TRUE	TRUE	FALSE	TRUE	TRUE	61.707	38.36	54.867	19.884	38.91	21.149	9.055	3.383	6.412	TRUE	TRUE	TRUE	TRUE	51.6447	26.6477	6.28333
SGGMMB4_01041	CDS	1721	0	0.10247	-1.29766	0.0903752	4.99371	8	13	23	19	20	20	4	5	1	20.4889	7.99361	8.22736	6.85277	11.9552	7.68238	1.64904	2.09299	0.539753	TRUE	TRUE	FALSE	FALSE	FALSE	FALSE	TRUE	FALSE	35.261	26.246	27.434	26.986	48.637	32.538	12.073	16.917	6.412	TRUE	TRUE	TRUE	TRUE	29.647	36.0537	11.8007
SGGMMB4_01042	CDS	974	0	-0.542652	-1.10094	0.125101	5.57245	15	19	51	25	19	28	9	11	2	67.88	20.6431	32.2348	15.9321	20.0679	19.004	6.55593	8.13601	1.90742	TRUE	TRUE	TRUE	TRUE	TRUE	FALSE	TRUE	TRUE	66.115	38.36	60.831	35.508	46.205	45.553	27.164	37.217	12.824	TRUE	TRUE	TRUE	TRUE	55.102	42.422	25.735
SGGMMB4_01044	pseudo	860	0	-0.92182	-0.684126	0.54679	3.82858	5	5	9	6	3	4	6	1	0	25.626	6.15251	6.44255	4.33058	3.58864	3.07474	4.94998	0.837682	0	TRUE	TRUE	FALSE	FALSE	FALSE	FALSE	TRUE	FALSE	22.038	10.095	10.735	8.522	7.296	6.508	18.109	3.383	0	TRUE	TRUE	FALSE	TRUE	14.2893	7.442	7.164
SGGMMB4_01045	pseudo	395	0	1.07382	1.4195	0.121602	5.00855	3	4	15	21	16	19	21	4	7	33.476	10.7163	23.378	33.0001	41.6706	31.7982	37.7201	7.29526	16.4618	TRUE	TRUE	TRUE	TRUE	TRUE	FALSE	TRUE	TRUE	13.223	8.076	17.891	29.826	38.91	30.911	63.383	13.534	44.883	TRUE	TRUE	TRUE	TRUE	13.0633	33.2157	40.6
SGGMMB4_01046	CDS	602	0	-0.138658	-0.0403702	1	5.82094	12	30	34	37	19	34	23	14	6	87.8606	52.7358	34.7693	38.1503	32.4687	37.3361	27.1071	16.7536	9.25829	TRUE	TRUE	TRUE	TRUE	TRUE	FALSE	TRUE	TRUE	52.892	60.569	40.554	52.551	46.205	55.314	69.42	47.368	38.471	TRUE	TRUE	TRUE	TRUE	51.3383	51.3567	51.753
SGGMMB4_01047	CDS	1400	0	0.591022	0.564031	0.489284	6.25898	11	36	27	41	38	67	21	31	12	34.6317	27.2117	11.8727	18.1781	27.9231	31.6369	10.6425	15.9519	7.96213	TRUE	TRUE	TRUE	TRUE	TRUE	FALSE	TRUE	TRUE	48.484	72.682	32.205	58.233	92.41	109.001	63.383	104.886	76.942	TRUE	TRUE	TRUE	TRUE	51.1237	86.548	81.737
SGGMMB4_01048	CDS	1094	0	0.055254	0.152702	1	6.28209	22	33	38	61	23	51	24	22	15	88.637	31.9211	21.3835	34.6103	21.6281	30.8176	15.5648	14.4872	12.7365	TRUE	TRUE	TRUE	TRUE	TRUE	TRUE	TRUE	TRUE	96.969	66.625	45.325	86.639	55.932	82.971	72.438	74.435	96.178	TRUE	TRUE	TRUE	TRUE	69.6397	75.1807	81.017
SGGMMB4_01049	CDS	1577	0	0.256259	-0.021157	0.764724	6.71515	18	47	71	90	50	64	31	25	17	50.3095	31.5389	27.7166	35.4245	32.6171	26.8284	13.947	11.4205	10.0137	TRUE	TRUE	TRUE	TRUE	TRUE	TRUE	TRUE	TRUE	79.338	94.891	84.686	127.827	121.592	104.12	93.566	84.585	109.002	TRUE	TRUE	TRUE	TRUE	86.305	117.846	95.7177
SGGMMB4_01051	pseudo	317	0	0.00620092	-0.00866327	1	5.1908	8	12	26	22	20	15	7	12	6	111.235	40.0592	50.4926	43.0781	64.905	31.2809	15.6671	27.2709	17.582	TRUE	TRUE	TRUE	TRUE	TRUE	TRUE	TRUE	TRUE	35.261	24.227	31.012	31.247	48.637	24.403	21.128	40.601	38.471	TRUE	TRUE	TRUE	TRUE	30.1667	34.7623	33.4
SGGMMB4_01052	pseudo	1364	0	0.430208	0.256401	0.870497	4.75716	7	10	8	17	15	14	4	5	8	22.62	7.75829	3.61068	7.7362	11.3132	6.78516	2.08064	2.64079	5.44818	TRUE	TRUE	TRUE	FALSE	FALSE	FALSE	TRUE	FALSE	30.854	20.19	9.542	24.145	36.478	22.776	12.073	16.917	51.295	TRUE	TRUE	TRUE	TRUE	20.1953	27.7997	26.7617
SGGMMB4_01053	#N/A	#N/A	0	-0.579941	0.535541	0.66107	3.09177	2	1	3	3	1	1	1	3	1	0	0	0	0	0	0	0	0	0	FALSE	FALSE	FALSE	FALSE	FALSE	FALSE	FALSE	FALSE	8.815	2.019	3.578	4.261	2.432	1.627	3.018	10.15	6.412	FALSE	FALSE	TRUE	TRUE	4.804	2.77333	6.52667
SGGMMB4_01054	CDS	890	0	-0.288642	0.165159	0.717698	8.77598	103	328	122	344	126	213	166	123	96	510.102	390	84.3885	239.917	145.642	158.211	132.333	99.5618	100.198	TRUE	TRUE	TRUE	TRUE	TRUE	TRUE	TRUE	TRUE	453.99	662.217	145.517	488.585	306.413	346.525	501.029	416.159	615.539	TRUE	TRUE	TRUE	TRUE	420.575	380.508	510.909
SGGMMB4_01055	CDS	359	0	-0.942126	-2.12453	0.159882	3.55379	2	6	9	5	1	5	1	1	0	24.5553	17.6863	15.4334	8.64507	2.86558	9.20709	1.97632	2.0067	0	TRUE	TRUE	FALSE	TRUE	FALSE	FALSE	TRUE	TRUE	8.815	12.114	10.735	7.102	2.432	8.134	3.018	3.383	0	TRUE	FALSE	FALSE	TRUE	10.5547	5.88933	2.13367
SGGMMB4_01056	CDS	458	0	-0.0646228	-0.277199	0.705677	9.18047	149	293	421	367	326	349	183	156	74	1433.94	676.991	565.887	497.386	732.25	503.74	283.489	245.379	150.087	TRUE	TRUE	TRUE	TRUE	TRUE	TRUE	TRUE	TRUE	656.744	591.554	502.152	521.252	792.782	567.78	552.339	527.812	474.478	TRUE	TRUE	TRUE	TRUE	583.483	627.271	518.21
SGGMMB4_01057	CDS	947	0	0.0590732	0.507323	0.313298	10.1686	292	449	549	760	467	647	505	376	238	1359.07	501.738	356.891	498.146	507.311	451.649	378.349	286.033	233.455	TRUE	TRUE	TRUE	TRUE	TRUE	TRUE	TRUE	TRUE	1287.04	906.51	654.826	1079.43	1135.67	1052.59	1524.21	1272.16	1526.02	TRUE	TRUE	TRUE	TRUE	949.459	1089.23	1440.8
SGGMMB4_01058	CDS	320	0	-0.0969238	0.195624	0.888536	6.0129	15	32	34	53	22	27	17	23	13	206.61	105.823	65.4097	102.806	70.7262	55.7777	37.6921	51.7792	37.7372	TRUE	TRUE	TRUE	TRUE	TRUE	TRUE	TRUE	TRUE	66.115	64.607	40.554	75.276	53.501	43.926	51.31	77.818	83.354	TRUE	TRUE	TRUE	TRUE	57.092	57.5677	70.8273
SGGMMB4_01059	CDS	1772	0	-0.160104	-0.0418387	0.937969	9.43162	192	326	453	502	324	327	257	221	93	477.581	194.686	157.379	175.846	188.1	121.992	102.901	89.8475	48.7523	TRUE	TRUE	TRUE	TRUE	TRUE	TRUE	TRUE	TRUE	846.274	658.179	540.321	712.993	787.919	531.988	775.69	747.733	596.303	TRUE	TRUE	TRUE	TRUE	681.591	677.633	706.575
SGGMMB4_01060	CDS	1487	0	-0.225546	-0.152891	0.82759	9.7716	259	450	544	590	366	507	321	233	131	767.712	320.245	225.217	246.283	253.208	225.395	153.16	112.881	81.8345	TRUE	TRUE	TRUE	TRUE	TRUE	TRUE	TRUE	TRUE	1141.59	908.529	648.862	837.98	890.056	824.826	968.858	788.334	839.954	TRUE	TRUE	TRUE	TRUE	899.66	850.954	865.715
SGGMMB4_01061	CDS	1367	0	-0.442903	0.144415	0.272325	10.3885	375	626	919	872	434	600	500	389	306	1209.13	484.603	413.867	395.951	326.609	290.155	259.509	205.002	207.936	TRUE	TRUE	TRUE	TRUE	TRUE	TRUE	TRUE	TRUE	1652.88	1263.87	1096.15	1238.51	1055.42	976.126	1509.12	1316.15	1962.03	TRUE	TRUE	TRUE	TRUE	1337.63	1090.02	1595.77
SGGMMB4_01062	CDS	1082	0	-0.617897	-0.758234	0.0395499	8.86244	165	250	435	339	188	200	146	99	51	672.15	244.508	247.5	194.476	178.747	122.194	95.7363	65.9152	43.7843	TRUE	TRUE	TRUE	TRUE	TRUE	TRUE	TRUE	TRUE	727.266	504.738	518.851	481.483	457.187	325.375	440.664	334.957	327.005	TRUE	TRUE	TRUE	TRUE	583.618	421.348	367.542
SGGMMB4_01063	CDS	1319	0	-1.01703	-0.593118	0.00354894	9.3955	252	387	636	417	202	224	213	173	103	842.103	310.489	296.842	196.239	157.548	112.266	114.574	94.4885	72.5385	TRUE	TRUE	TRUE	TRUE	TRUE	TRUE	TRUE	TRUE	1110.73	781.335	758.596	592.267	491.233	364.42	642.887	585.33	660.422	TRUE	TRUE	TRUE	TRUE	883.555	482.64	629.546
SGGMMB4_01064	CDS	1202	0	-0.498639	-0.335862	0.299751	8.7268	133	224	331	256	187	191	149	107	63	487.704	197.208	169.526	132.199	160.046	105.045	87.9494	64.1294	48.6869	TRUE	TRUE	TRUE	TRUE	TRUE	TRUE	TRUE	TRUE	586.221	452.246	394.804	363.598	454.755	310.733	449.719	362.025	403.947	TRUE	TRUE	TRUE	TRUE	477.757	376.362	405.23
SGGMMB4_01065	CDS	1067	0	-0.812075	0.00639175	0.0683199	7.92218	86	121	160	130	90	65	91	87	46	355.258	120.006	92.3143	75.6262	86.7732	40.2713	60.5101	58.7398	40.0469	TRUE	TRUE	TRUE	TRUE	TRUE	TRUE	TRUE	TRUE	379.06	244.293	190.842	184.64	218.866	105.747	274.661	294.356	294.946	TRUE	TRUE	TRUE	TRUE	271.398	169.751	287.988
SGGMMB4_01066	CDS	1427	0	-0.895148	-0.442181	0.0386873	9.26191	249	322	478	344	219	215	248	146	88	769.104	238.788	206.214	149.633	157.88	99.6004	123.304	73.7066	57.2842	TRUE	TRUE	TRUE	TRUE	TRUE	TRUE	TRUE	TRUE	1097.51	650.103	570.14	488.585	532.575	349.778	748.526	493.978	564.244	TRUE	TRUE	TRUE	TRUE	772.585	456.979	602.249
SGGMMB4_01067	CDS	836	0	-1.50999	-0.78345	3.3167e-06	8.12773	113	191	286	133	54	92	80	80	39	595.774	241.773	210.607	98.7503	66.45	72.7492	67.8945	68.9384	43.3345	TRUE	TRUE	TRUE	TRUE	TRUE	TRUE	TRUE	TRUE	498.067	385.62	341.13	188.901	131.32	149.673	241.46	270.673	250.063	TRUE	TRUE	TRUE	TRUE	408.272	156.631	254.065
SGGMMB4_01068	CDS	1256	0	-1.90614	-0.605383	1.40421e-08	8.96936	219	311	531	203	86	95	178	130	93	768.536	262.03	260.267	100.323	70.4395	50.0012	100.55	74.5644	68.7811	TRUE	TRUE	TRUE	TRUE	TRUE	TRUE	TRUE	TRUE	965.281	627.895	633.356	288.322	209.139	154.553	537.248	439.843	596.303	TRUE	TRUE	TRUE	TRUE	742.177	217.338	524.465
SGGMMB4_01069	CDS	1160	0	-1.01176	0.101732	0.00158962	9.30827	216	341	404	240	164	257	321	174	136	820.739	311.084	214.406	128.424	145.443	146.461	196.335	108.061	108.907	TRUE	TRUE	TRUE	TRUE	TRUE	TRUE	TRUE	TRUE	952.058	688.463	481.875	340.873	398.823	418.107	968.858	588.713	872.013	TRUE	TRUE	TRUE	TRUE	707.465	385.934	809.861
SGGMMB4_01070	CDS	917	0	-0.212155	-0.304131	0.717698	10.705	412	954	1260	1251	675	1015	518	404	264	1980.33	1100.93	845.891	846.801	757.254	731.717	400.785	317.387	267.43	TRUE	TRUE	TRUE	TRUE	TRUE	TRUE	TRUE	TRUE	1815.96	1926.08	1502.88	1776.8	1641.5	1651.28	1563.45	1366.9	1692.73	TRUE	TRUE	TRUE	TRUE	1748.31	1689.86	1541.03
SGGMMB4_01071	CDS	527	0	-0.279151	-0.0384371	0.873034	6.33733	29	23	60	61	20	46	29	25	11	242.548	46.1847	70.0897	71.8476	39.0415	57.7024	39.0426	34.1749	19.3891	TRUE	TRUE	TRUE	TRUE	TRUE	TRUE	TRUE	TRUE	127.823	46.436	71.566	86.639	48.637	74.836	87.529	84.585	70.53	TRUE	TRUE	TRUE	TRUE	81.9417	70.0373	80.8813
SGGMMB4_01072	CDS	503	0	-0.287803	-0.624296	0.404062	7.242	53	46	153	95	65	101	39	36	17	464.427	96.7766	187.256	117.233	132.939	132.739	55.0107	51.5599	31.3947	TRUE	TRUE	TRUE	TRUE	TRUE	TRUE	TRUE	TRUE	233.607	92.872	182.492	134.929	158.07	164.314	117.712	121.803	109.002	TRUE	TRUE	TRUE	TRUE	169.657	152.438	116.172
SGGMMB4_01073	CDS	2708	0	0.096356	-0.0196522	0.998217	8.14712	63	83	267	219	128	183	81	85	46	102.542	32.4347	60.6982	50.1983	48.626	44.6734	21.222	22.6125	15.7792	TRUE	TRUE	TRUE	TRUE	TRUE	TRUE	TRUE	TRUE	277.684	167.573	318.467	311.047	311.276	297.718	244.478	287.59	294.946	TRUE	TRUE	TRUE	TRUE	254.575	306.68	275.671
SGGMMB4_01074	CDS	389	0	-0.65868	-0.41442	0.188536	7.94921	75	132	225	175	83	97	67	62	47	849.809	359.091	356.079	279.243	219.501	164.842	122.201	114.821	112.234	TRUE	TRUE	TRUE	TRUE	TRUE	TRUE	TRUE	TRUE	330.576	266.502	268.371	248.553	201.843	157.807	202.223	209.771	301.357	TRUE	TRUE	TRUE	TRUE	288.483	202.734	237.784
SGGMMB4_01075	CDS	122	0	-0.3386	1.07838	0.501899	3.63695	2	0	8	8	0	2	8	3	1	72.257	0	40.3686	40.7027	0	10.8372	46.5244	17.7149	7.61406	FALSE	FALSE	TRUE	FALSE	FALSE	FALSE	TRUE	FALSE	8.815	0	9.542	11.362	0	3.254	24.146	10.15	6.412	FALSE	FALSE	TRUE	TRUE	6.119	4.872	13.5693
SGGMMB4_01076	CDS	200	0	1.64302	0.361586	0.17031	3.65934	0	1	5	10	3	11	1	1	2	0	5.29116	15.3905	31.0358	15.4312	36.3588	3.54749	3.60203	9.28915	FALSE	TRUE	TRUE	FALSE	TRUE	FALSE	TRUE	TRUE	0	2.019	5.964	14.203	7.296	17.896	3.018	3.383	12.824	FALSE	TRUE	TRUE	TRUE	2.661	13.1317	6.40833
SGGMMB4_01077	CDS	761	0	0.283644	0.717883	0.280759	7.38859	28	40	127	106	79	94	84	40	41	162.175	55.6232	102.738	86.4598	106.795	81.6563	78.3151	37.8663	50.0467	TRUE	TRUE	TRUE	TRUE	TRUE	TRUE	TRUE	TRUE	123.415	80.758	151.481	150.552	192.116	152.926	253.533	135.336	262.886	TRUE	TRUE	TRUE	TRUE	118.551	165.198	217.252
SGGMMB4_01078	CDS	626	0	-0.550343	0.130913	0.0762918	8.7947	109	191	398	276	137	184	160	149	97	767.471	322.879	391.401	273.67	225.14	194.308	181.341	171.471	143.937	TRUE	TRUE	TRUE	TRUE	TRUE	TRUE	TRUE	TRUE	480.437	385.62	474.719	392.004	333.163	299.345	482.92	504.128	621.95	TRUE	TRUE	TRUE	TRUE	446.925	341.504	536.333
SGGMMB4_01079	pseudo	383	0	-0.0568261	0.152806	0.864524	8.63886	79	156	343	247	140	290	140	135	67	909.155	431.029	551.326	400.305	376.042	500.548	259.346	253.929	162.499	TRUE	TRUE	TRUE	TRUE	TRUE	TRUE	TRUE	TRUE	348.206	314.957	409.117	350.815	340.459	471.794	422.555	456.76	429.595	TRUE	TRUE	TRUE	TRUE	357.427	387.689	436.303
SGGMMB4_01080	pseudo	299	0	0.236452	0.751617	0.257966	6.59063	9	43	56	50	46	56	47	34	18	132.672	152.187	115.3	103.799	158.268	123.812	111.526	81.9191	55.9213	TRUE	TRUE	TRUE	TRUE	TRUE	TRUE	TRUE	TRUE	39.669	86.815	66.795	71.015	111.865	91.105	141.858	115.036	115.413	TRUE	TRUE	TRUE	TRUE	64.4263	91.3283	124.102
SGGMMB4_01081	pseudo	197	0	0.992334	0.725845	0.096399	5.62379	6	13	22	47	24	33	11	16	10	134.244	69.8325	68.7496	148.09	125.329	110.737	39.6166	58.5102	47.153	TRUE	TRUE	TRUE	TRUE	TRUE	TRUE	TRUE	TRUE	26.446	26.246	26.241	66.754	58.364	53.687	33.201	54.135	64.119	TRUE	TRUE	TRUE	TRUE	26.311	59.6017	50.485
SGGMMB4_01082	CDS	1235	0	0.0350475	-0.926063	0.710264	4.03355	6	1	11	17	3	6	1	1	3	21.4138	0.856867	5.48326	8.54427	2.49897	3.21167	0.574492	0.583325	2.25647	FALSE	TRUE	FALSE	FALSE	FALSE	FALSE	TRUE	FALSE	26.446	2.019	13.12	24.145	7.296	9.761	3.018	3.383	19.236	FALSE	TRUE	TRUE	TRUE	13.8617	13.734	8.54567
SGGMMB4_01083	pseudo	470	0	-0.775143	-2.04505	0.476442	3.06736	1	2	6	0	2	4	0	1	0	9.37803	4.50311	7.85899	0	4.37763	5.62612	0	1.53278	0	TRUE	FALSE	FALSE	FALSE	FALSE	FALSE	TRUE	FALSE	4.408	4.038	7.157	0	4.864	6.508	0	3.383	0	TRUE	FALSE	FALSE	TRUE	5.201	3.79067	1.12767
SGGMMB4_01084	CDS	389	0	-0.551431	-1.03771	0.478873	4.39956	9	8	13	13	6	9	7	2	0	101.977	21.7631	20.5735	20.7437	15.8675	15.2946	12.7673	3.70389	0	TRUE	TRUE	FALSE	TRUE	TRUE	FALSE	TRUE	TRUE	39.669	16.152	15.506	18.464	14.591	14.642	21.128	6.767	0	TRUE	TRUE	FALSE	TRUE	23.7757	15.899	9.29833
SGGMMB4_01085	CDS	932	0	-0.0038597	0.073189	1	8.16409	77	130	165	201	118	184	106	69	54	364.153	147.607	108.989	133.867	130.249	130.511	80.6939	53.3348	53.8212	TRUE	TRUE	TRUE	TRUE	TRUE	TRUE	TRUE	TRUE	339.391	262.464	196.806	285.481	286.958	299.345	319.934	233.455	346.24	TRUE	TRUE	TRUE	TRUE	266.22	290.595	299.876
SGGMMB4_01086	pseudo	332	0	0.737422	1.12667	0.188309	5.42771	3	19	12	23	19	31	19	20	5	39.8284	60.5614	22.2514	43.0014	58.8739	61.7263	40.6038	43.398	13.9897	TRUE	TRUE	TRUE	TRUE	TRUE	TRUE	TRUE	TRUE	13.223	38.36	14.313	32.667	46.205	50.433	57.347	67.668	32.059	TRUE	TRUE	TRUE	TRUE	21.9653	43.1017	52.358
SGGMMB4_01087	pseudo	482	0	1.1913	0.294461	0.0632718	4.9263	2	7	15	32	13	24	7	6	3	18.2891	15.3685	19.1583	41.2094	27.7462	32.9163	10.3039	8.96772	5.78163	TRUE	TRUE	TRUE	TRUE	TRUE	FALSE	TRUE	TRUE	8.815	14.133	17.891	45.45	31.614	39.045	21.128	20.3	19.236	TRUE	TRUE	TRUE	TRUE	13.613	38.703	20.2213
SGGMMB4_01088	CDS	1370	0	-0.297307	-0.542446	0.545755	6.29797	18	31	83	54	38	36	22	16	10	57.9111	23.9454	37.2967	24.4662	28.5345	17.3711	11.3934	8.41351	6.7804	TRUE	TRUE	TRUE	TRUE	TRUE	FALSE	TRUE	TRUE	79.338	62.588	98.999	76.696	92.41	58.568	66.401	54.135	64.119	TRUE	TRUE	TRUE	TRUE	80.3083	75.8913	61.5517
SGGMMB4_01089	CDS	764	0	-2.55782	-3.77297	5.47278e-26	7.55965	102	150	397	53	39	40	15	9	2	588.459	207.768	319.897	43.0602	52.5144	34.6109	13.9299	8.48647	2.43171	TRUE	TRUE	TRUE	TRUE	TRUE	FALSE	TRUE	TRUE	449.583	302.843	473.526	75.276	94.842	65.075	45.274	30.451	12.824	TRUE	TRUE	TRUE	TRUE	408.651	78.3977	29.5163
SGGMMB4_01091	CDS	2666	0	-1.59765	-2.73442	6.16846e-16	7.88697	114	157	407	102	69	104	20	24	11	188.475	62.3189	93.9827	23.7483	26.6254	25.7881	5.32256	6.48528	3.83273	TRUE	TRUE	TRUE	TRUE	TRUE	FALSE	TRUE	TRUE	502.475	316.976	485.454	144.871	167.797	169.195	60.365	81.202	70.53	TRUE	TRUE	TRUE	TRUE	434.968	160.621	70.699
SGGMMB4_01092	CDS	1580	0	-0.757298	-1.08736	0.0465229	6.54458	36	36	112	62	34	41	21	22	6	100.428	24.1116	43.639	24.3572	22.1375	17.1543	9.43003	10.031	3.52752	TRUE	TRUE	TRUE	TRUE	TRUE	FALSE	TRUE	TRUE	158.676	72.682	133.589	88.059	82.683	66.702	63.383	74.435	38.471	TRUE	TRUE	TRUE	TRUE	121.649	79.148	58.763
SGGMMB4_01093	CDS	1427	0	0.492264	-0.373052	0.0201483	9.08246	133	196	376	412	329	523	151	103	59	410.806	145.349	162.21	179.212	237.181	242.284	75.0765	51.9985	38.4064	TRUE	TRUE	TRUE	TRUE	TRUE	TRUE	TRUE	TRUE	586.221	395.715	448.478	585.166	800.078	850.856	455.755	348.491	378.3	TRUE	TRUE	TRUE	TRUE	476.805	745.367	394.182
SGGMMB4_01094	pseudo	227	0	-0.721853	-0.222321	0.943792	2.74715	0	3	1	1	0	2	2	0	0	0	13.9854	2.71199	2.73443	0	5.82439	6.25108	0	0	FALSE	FALSE	FALSE	FALSE	FALSE	FALSE	FALSE	FALSE	0	6.057	1.193	1.42	0	3.254	6.036	0	0	FALSE	FALSE	FALSE	FALSE	2.41667	1.558	2.012
SGGMMB4_01095	pseudo	269	0	0.453845	0.668081	0.998223	2.45277	0	1	0	2	0	0	0	0	1	0	3.93395	0	4.61499	0	0	0	0	3.45321	FALSE	FALSE	FALSE	FALSE	FALSE	FALSE	FALSE	FALSE	0	2.019	0	2.841	0	0	0	0	6.412	FALSE	FALSE	FALSE	FALSE	0.673	0.947	2.13733
SGGMMB4_01096	pseudo	356	0	3.14149	4.20962	0.104879	2.69793	0	0	0	1	0	3	2	2	0	0	0	0	1.74359	0	5.5708	3.98594	4.04723	0	FALSE	FALSE	FALSE	FALSE	FALSE	FALSE	FALSE	FALSE	0	0	0	1.42	0	4.881	6.036	6.767	0	FALSE	FALSE	FALSE	FALSE	0	2.10033	4.26767
SGGMMB4_01097	CDS	617	0	-0.206487	0.661858	0.966708	2.38202	0	0	1	0	0	1	1	0	0	0	0	0.997765	0	0	1.07142	1.14992	0	0	FALSE	FALSE	FALSE	FALSE	FALSE	FALSE	FALSE	FALSE	0	0	1.193	0	0	1.627	3.018	0	0	FALSE	FALSE	FALSE	FALSE	0.397667	0.542333	1.006
SGGMMB4_01098	CDS	311	0	0.713164	0.331317	0.958046	2.83443	0	0	3	2	0	4	2	0	0	0	0	5.93847	3.99174	0	8.50249	4.56269	0	0	FALSE	FALSE	FALSE	FALSE	FALSE	FALSE	FALSE	FALSE	0	0	3.578	2.841	0	6.508	6.036	0	0	FALSE	FALSE	FALSE	FALSE	1.19267	3.11633	2.012
SGGMMB4_01099	CDS	206	0	0.177551	0.402248	0.990054	3.5478	3	0	6	4	3	6	4	3	0	64.1894	0	17.9307	12.0527	14.9817	19.2544	13.7767	10.4914	0	FALSE	TRUE	FALSE	FALSE	TRUE	FALSE	TRUE	TRUE	13.223	0	7.157	5.681	7.296	9.761	12.073	10.15	0	FALSE	TRUE	FALSE	TRUE	6.79333	7.57933	7.40767
SGGMMB4_01100	CDS	893	0	0.681472	0.594143	0.730285	3.79598	0	4	6	8	5	7	3	1	4	0	4.74012	4.13631	5.56073	5.76005	5.18195	2.38353	0.806726	4.16087	FALSE	TRUE	FALSE	FALSE	FALSE	FALSE	TRUE	FALSE	0	8.076	7.157	11.362	12.159	11.388	9.055	3.383	25.647	FALSE	TRUE	TRUE	TRUE	5.07767	11.6363	12.695
SGGMMB4_01101	CDS	287	0	0	0	1	2.16132	0	0	0	0	0	0	0	0	0	0	0	0	0	0	0	0	0	0	FALSE	FALSE	FALSE	FALSE	FALSE	FALSE	FALSE	FALSE	0	0	0	0	0	0	0	0	0	FALSE	FALSE	FALSE	FALSE	0	0	0
SGGMMB4_01102	CDS	584	0	-2.70568	-2.70568	0.304832	2.3234	2	0	0	0	0	0	0	0	0	15.0948	0	0	0	0	0	0	0	0	FALSE	FALSE	FALSE	FALSE	FALSE	FALSE	FALSE	FALSE	8.815	0	0	0	0	0	0	0	0	FALSE	FALSE	FALSE	FALSE	2.93833	0	0
SGGMMB4_01103	CDS	476	0	-0.492995	1.24363	0.295133	3.93786	3	1	10	5	3	4	8	0	8	27.7795	2.22317	12.9332	6.52013	6.48368	5.5552	11.9243	0	15.612	TRUE	TRUE	FALSE	FALSE	FALSE	FALSE	TRUE	FALSE	13.223	2.019	11.928	7.102	7.296	6.508	24.146	0	51.295	FALSE	TRUE	FALSE	TRUE	9.05667	6.96867	25.147
SGGMMB4_01104	CDS	518	0	-3.21544	-0.774389	0.295756	2.50578	0	0	4	0	0	0	0	1	0	0	0	4.75383	0	0	0	0	1.39075	0	FALSE	FALSE	FALSE	FALSE	FALSE	FALSE	FALSE	FALSE	0	0	4.771	0	0	0	0	3.383	0	FALSE	FALSE	FALSE	FALSE	1.59033	0	1.12767
SGGMMB4_01105	CDS	224	0	-0.644545	-0.8075	0.412123	5.68298	8	49	31	30	24	17	16	8	5	157.417	231.488	85.1976	83.1316	110.223	50.1704	50.6784	25.7288	20.7347	TRUE	TRUE	TRUE	TRUE	TRUE	TRUE	TRUE	TRUE	35.261	98.929	36.976	42.609	58.364	27.657	48.292	27.067	32.059	TRUE	TRUE	TRUE	TRUE	57.0553	42.8767	35.806
SGGMMB4_01106	CDS	1067	0	-0.435966	-0.442816	0.757825	7.63516	12	208	130	142	76	96	61	44	30	49.5708	206.291	75.0054	82.607	73.2751	59.4776	40.5617	29.7075	26.1176	TRUE	TRUE	TRUE	TRUE	TRUE	TRUE	TRUE	TRUE	52.892	419.942	155.059	201.683	184.82	156.18	184.113	148.87	192.356	TRUE	TRUE	TRUE	TRUE	209.298	180.894	175.113
SGGMMB4_01107	CDS	551	0	0.202658	-0.135255	1	2.57158	0	1	1	1	0	2	1	0	0	0	1.92056	1.11728	1.12653	0	2.39952	1.28765	0	0	FALSE	FALSE	FALSE	FALSE	FALSE	FALSE	FALSE	FALSE	0	2.019	1.193	1.42	0	3.254	3.018	0	0	FALSE	FALSE	FALSE	FALSE	1.07067	1.558	1.006
SGGMMB4_01108	CDS	1406	0	1.36014	1.52881	0.654572	2.63663	0	0	1	1	1	2	1	0	1	0	0	0.437853	0.441477	0.731681	0.940354	0.504621	0	0.660679	FALSE	FALSE	FALSE	FALSE	FALSE	FALSE	FALSE	FALSE	0	0	1.193	1.42	2.432	3.254	3.018	0	6.412	FALSE	FALSE	FALSE	FALSE	0.397667	2.36867	3.14333
SGGMMB4_01109	pseudo	236	0	2.81084	2.02371	0.0814631	3.07938	1	0	0	5	4	3	2	1	0	18.6766	0	0	13.1508	17.4363	8.40342	6.01269	3.05257	0	FALSE	TRUE	FALSE	FALSE	FALSE	FALSE	TRUE	FALSE	4.408	0	0	7.102	9.727	4.881	6.036	3.383	0	FALSE	TRUE	FALSE	TRUE	1.46933	7.23667	3.13967
SGGMMB4_01110	pseudo	527	0	2.29824	0	0.420026	2.30884	0	0	0	1	0	1	0	0	0	0	0	0	1.17783	0	1.2544	0	0	0	FALSE	FALSE	FALSE	FALSE	FALSE	FALSE	FALSE	FALSE	0	0	0	1.42	0	1.627	0	0	0	FALSE	FALSE	FALSE	FALSE	0	1.01567	0
SGGMMB4_01111	CDS	1067	0	-0.713905	-0.148898	0.528149	7.66752	18	213	113	140	58	70	89	58	29	74.3563	211.25	65.197	81.4436	55.9205	43.3691	59.1802	39.1599	25.247	TRUE	TRUE	TRUE	TRUE	TRUE	TRUE	TRUE	TRUE	79.338	430.037	134.782	198.843	141.047	113.881	268.624	196.238	185.944	TRUE	TRUE	TRUE	TRUE	214.719	151.257	216.935
SGGMMB4_01112	pseudo	551	0	0.376477	0.338774	1	2.79743	0	1	2	3	1	1	0	0	2	0	1.92056	2.23456	3.37958	1.86705	1.19976	0	0	3.37174	FALSE	TRUE	FALSE	FALSE	FALSE	FALSE	TRUE	FALSE	0	2.019	2.386	4.261	2.432	1.627	0	0	12.824	FALSE	FALSE	FALSE	FALSE	1.46833	2.77333	4.27467
SGGMMB4_01113	pseudo	1394	0	-0.0760852	0.230641	1	3.12116	0	3	3	3	3	1	3	1	0	0	2.2774	1.32487	1.33583	2.21394	0.474224	1.5269	0.516791	0	FALSE	FALSE	FALSE	FALSE	FALSE	FALSE	FALSE	FALSE	0	6.057	3.578	4.261	7.296	1.627	9.055	3.383	0	FALSE	FALSE	FALSE	FALSE	3.21167	4.39467	4.146
SGGMMB4_01114	pseudo	686	0	2.28717	2.49975	0.502758	2.38432	0	0	0	2	0	0	0	0	1	0	0	0	1.80967	0	0	0	0	1.3541	FALSE	FALSE	FALSE	FALSE	FALSE	FALSE	FALSE	FALSE	0	0	0	2.841	0	0	0	0	6.412	FALSE	FALSE	FALSE	FALSE	0	0.947	2.13733
SGGMMB4_01115	pseudo	413	0	2.76156	0	0.277233	2.37513	0	0	0	3	0	0	0	0	0	0	0	0	4.50883	0	0	0	0	0	FALSE	FALSE	FALSE	FALSE	FALSE	FALSE	FALSE	FALSE	0	0	0	4.261	0	0	0	0	0	FALSE	FALSE	FALSE	FALSE	0	1.42033	0
SGGMMB4_01116	CDS	98	0	-1.86932	-1.86932	0.574711	2.24437	1	0	0	0	0	0	0	0	0	44.9763	0	0	0	0	0	0	0	0	FALSE	FALSE	FALSE	FALSE	FALSE	FALSE	FALSE	FALSE	4.408	0	0	0	0	0	0	0	0	FALSE	FALSE	FALSE	FALSE	1.46933	0	0
SGGMMB4_01117	CDS	212	0	2.08362	0.666883	0.407832	2.73194	0	0	1	5	1	1	1	0	0	0	0	2.90387	14.6395	4.85257	3.11825	3.34669	0	0	FALSE	TRUE	FALSE	FALSE	FALSE	FALSE	TRUE	FALSE	0	0	1.193	7.102	2.432	1.627	3.018	0	0	FALSE	FALSE	FALSE	FALSE	0.397667	3.72033	1.006
SGGMMB4_01118	CDS	245	0	-0.232466	-1.83177	0.805622	2.31587	0	1	0	0	1	0	0	0	0	0	4.31931	0	0	4.19896	0	0	0	0	FALSE	FALSE	FALSE	FALSE	FALSE	FALSE	FALSE	FALSE	0	2.019	0	0	2.432	0	0	0	0	FALSE	FALSE	FALSE	FALSE	0.673	0.810667	0
SGGMMB4_01119	CDS	191	0	-0.745292	-0.66127	0.888536	3.13079	0	7	1	1	2	3	1	2	0	0	38.7833	3.22315	3.24982	10.7722	10.3833	3.71465	7.54352	0	FALSE	TRUE	FALSE	FALSE	FALSE	FALSE	TRUE	FALSE	0	14.133	1.193	1.42	4.864	4.881	3.018	6.767	0	FALSE	FALSE	FALSE	FALSE	5.10867	3.72167	3.26167
SGGMMB4_01120	#N/A	#N/A	0	-1.38057	-2.10145	0.000862718	5.26176	8	25	60	18	6	18	7	2	2	0	0	0	0	0	0	0	0	0	FALSE	FALSE	FALSE	FALSE	FALSE	FALSE	FALSE	FALSE	35.261	50.474	71.566	25.565	14.591	29.284	21.128	6.767	12.824	TRUE	TRUE	TRUE	TRUE	52.4337	23.1467	13.573
SGGMMB4_01121	CDS	209	0	-1.52742	-0.597712	0.753229	2.70729	2	2	0	0	0	2	2	0	0	42.1787	10.1266	0	0	0	6.32602	6.78945	0	0	FALSE	FALSE	FALSE	FALSE	FALSE	FALSE	FALSE	FALSE	8.815	4.038	0	0	0	3.254	6.036	0	0	FALSE	FALSE	FALSE	FALSE	4.28433	1.08467	2.012
SGGMMB4_01122	CDS	446	0	-0.853958	0.183473	0.577683	3.59666	3	3	7	3	2	4	4	0	4	29.648	7.11815	9.66221	4.17522	4.6132	5.92887	6.36321	0	8.33107	TRUE	TRUE	FALSE	FALSE	FALSE	FALSE	TRUE	FALSE	13.223	6.057	8.349	4.261	4.864	6.508	12.073	0	25.647	TRUE	TRUE	FALSE	TRUE	9.20967	5.211	12.5733
SGGMMB4_01123	CDS	428	0	-0.58074	-0.691506	0.52988	4.7028	5	12	24	12	12	9	8	5	1	51.4915	29.67	34.5208	17.4033	28.8433	13.901	13.2616	8.41596	2.17036	TRUE	TRUE	TRUE	TRUE	TRUE	FALSE	TRUE	TRUE	22.038	24.227	28.626	17.044	29.182	14.642	24.146	16.917	6.412	TRUE	TRUE	TRUE	TRUE	24.9637	20.2893	15.825
SGGMMB4_01124	pseudo	419	0	-0.480649	-1.29378	0.30612	4.78505	2	22	22	15	9	16	2	7	1	21.039	55.5635	32.3238	22.2213	22.0971	25.2437	3.38662	12.0354	2.21698	TRUE	TRUE	TRUE	TRUE	TRUE	FALSE	TRUE	TRUE	8.815	44.417	26.241	21.305	21.887	26.03	6.036	23.684	6.412	TRUE	TRUE	TRUE	TRUE	26.491	23.074	12.044
SGGMMB4_01125	pseudo	188	0	0.0106916	0.585939	0.972745	2.89312	0	1	3	4	0	1	1	0	2	0	5.62889	9.82374	13.2067	0	3.51632	3.77392	0	9.88207	FALSE	FALSE	FALSE	FALSE	FALSE	FALSE	FALSE	FALSE	0	2.019	3.578	5.681	0	1.627	3.018	0	12.824	FALSE	FALSE	FALSE	FALSE	1.86567	2.436	5.28067
SGGMMB4_01126	pseudo	383	0	0.123035	0.380916	0.956517	3.92691	1	5	8	8	6	5	3	4	3	11.5083	13.815	12.8589	12.9654	16.1161	8.63014	5.55742	7.52383	7.2761	TRUE	TRUE	TRUE	TRUE	FALSE	FALSE	TRUE	TRUE	4.408	10.095	9.542	11.362	14.591	8.134	9.055	13.534	19.236	TRUE	TRUE	TRUE	TRUE	8.015	11.3623	13.9417
SGGMMB4_01127	CDS	251	0	-0.692265	-0.583299	0.898714	3.09062	3	2	2	1	1	4	3	0	0	52.6814	8.43212	4.90535	2.47297	4.09858	10.535	8.48005	0	0	TRUE	TRUE	FALSE	FALSE	FALSE	FALSE	TRUE	FALSE	13.223	4.038	2.386	1.42	2.432	6.508	9.055	0	0	FALSE	FALSE	FALSE	FALSE	6.549	3.45333	3.01833
SGGMMB4_01128	CDS	437	0	-1.04843	0.135663	0.764724	3.11579	5	0	1	3	2	0	2	1	2	50.4311	0	1.40874	4.26121	4.70821	0	3.24713	1.64853	4.25133	FALSE	FALSE	TRUE	FALSE	FALSE	FALSE	TRUE	FALSE	22.038	0	1.193	4.261	4.864	0	6.036	3.383	12.824	FALSE	FALSE	TRUE	TRUE	7.74367	3.04167	7.41433
SGGMMB4_01129	CDS	485	0	0.0513018	1.73082	0.315565	2.96353	0	2	1	3	1	0	2	2	2	0	4.36384	1.26932	3.83948	2.12112	0	2.92576	2.97075	3.83058	FALSE	FALSE	TRUE	FALSE	FALSE	FALSE	TRUE	FALSE	0	4.038	1.193	4.261	2.432	0	6.036	6.767	12.824	FALSE	FALSE	TRUE	TRUE	1.74367	2.231	8.54233
SGGMMB4_01130	CDS	614	0	0.443701	-0.319913	0.92627	3.28908	0	0	8	1	3	7	2	1	0	0	0	8.02112	1.01094	5.02644	7.53661	2.31107	1.1733	0	FALSE	TRUE	FALSE	FALSE	FALSE	FALSE	TRUE	FALSE	0	0	9.542	1.42	7.296	11.388	6.036	3.383	0	FALSE	FALSE	FALSE	FALSE	3.18067	6.70133	3.13967
SGGMMB4_01131	CDS	2597	0	0.287241	0.345487	0.576298	10.0473	233	407	603	850	453	716	413	314	188	395.452	165.845	142.942	203.161	179.446	182.258	112.831	87.1035	67.2453	TRUE	TRUE	TRUE	TRUE	TRUE	TRUE	TRUE	TRUE	1026.99	821.714	719.235	1207.26	1101.63	1164.84	1246.54	1062.39	1205.43	TRUE	TRUE	TRUE	TRUE	855.979	1157.91	1171.45
SGGMMB4_01132	pseudo	218	0	0.657795	0.464545	0.746001	4.38341	4	5	8	13	15	6	4	9	1	80.8748	24.2714	22.5916	37.0152	70.7851	18.1946	13.0183	29.7416	4.26108	TRUE	TRUE	TRUE	TRUE	TRUE	FALSE	TRUE	TRUE	17.631	10.095	9.542	18.464	36.478	9.761	12.073	30.451	6.412	TRUE	TRUE	TRUE	TRUE	12.4227	21.5677	16.312
SGGMMB4_01133	CDS	794	0	0.330473	-0.444789	0.331938	6.60527	14	32	97	66	65	69	29	16	9	77.7172	42.6491	75.2081	51.5961	84.2171	57.448	25.9136	14.517	10.5293	TRUE	TRUE	TRUE	TRUE	TRUE	TRUE	TRUE	TRUE	61.707	64.607	115.698	93.74	158.07	112.254	87.529	54.135	57.707	TRUE	TRUE	TRUE	TRUE	80.6707	121.355	66.457
SGGMMB4_01134	CDS	863	0	-0.499817	-0.426434	0.387507	8.89529	94	207	630	325	193	218	125	145	69	480.094	253.828	449.41	233.758	230.067	166.991	102.766	121.042	74.2701	TRUE	TRUE	TRUE	TRUE	TRUE	TRUE	TRUE	TRUE	414.321	417.923	751.439	461.599	469.347	354.659	377.281	490.594	442.418	TRUE	TRUE	TRUE	TRUE	527.894	428.535	436.764
SGGMMB4_01135	CDS	347	0	-1.6211	-1.77041	5.79999e-08	7.92576	93	211	330	154	45	70	42	42	19	1181.31	643.478	585.461	275.476	133.411	133.357	85.8758	87.1962	50.8628	TRUE	TRUE	TRUE	TRUE	TRUE	TRUE	TRUE	TRUE	409.914	425.999	393.611	218.727	109.433	113.881	126.766	142.103	121.825	TRUE	TRUE	TRUE	TRUE	409.841	147.347	130.231
SGGMMB4_01136	CDS	596	0	1.03395	-1.78079	0.540301	2.44558	0	0	1	0	1	2	0	0	0	0	0	1.03292	0	1.72608	2.21835	0	0	0	FALSE	FALSE	FALSE	FALSE	FALSE	FALSE	FALSE	FALSE	0	0	1.193	0	2.432	3.254	0	0	0	FALSE	FALSE	FALSE	FALSE	0.397667	1.89533	0
SGGMMB4_01137	CDS	743	0	-0.268798	0.66753	0.95919	2.38852	0	1	0	1	0	0	0	0	1	0	1.42427	0	0.835419	0	0	0	0	1.25022	FALSE	FALSE	FALSE	FALSE	FALSE	FALSE	FALSE	FALSE	0	2.019	0	1.42	0	0	0	0	6.412	FALSE	FALSE	FALSE	FALSE	0.673	0.473333	2.13733
SGGMMB4_01138	pseudo	119	0	0.0278817	0.207217	1	3.72881	0	3	10	6	5	4	6	2	0	0	26.6781	51.7329	31.2966	43.2245	22.2208	35.773	12.1077	0	FALSE	TRUE	FALSE	FALSE	TRUE	FALSE	TRUE	TRUE	0	6.057	11.928	8.522	12.159	6.508	18.109	6.767	0	FALSE	TRUE	FALSE	TRUE	5.995	9.063	8.292
SGGMMB4_01139	pseudo	653	0	0.970884	0.0303322	0.218979	4.43775	3	7	7	15	13	15	6	3	1	20.2497	11.344	6.59931	14.2584	20.4804	15.1853	6.51912	3.30968	1.42253	TRUE	TRUE	TRUE	FALSE	TRUE	FALSE	TRUE	TRUE	13.223	14.133	8.349	21.305	31.614	24.403	18.109	10.15	6.412	TRUE	TRUE	TRUE	TRUE	11.9017	25.774	11.557
SGGMMB4_01140	CDS	542	0	-0.113579	-0.121274	1	7.1395	25	46	157	84	85	61	50	36	20	203.306	89.813	178.326	96.1996	161.334	74.4007	65.4518	47.8499	34.2773	TRUE	TRUE	TRUE	TRUE	TRUE	TRUE	TRUE	TRUE	110.192	92.872	187.263	119.306	206.707	99.239	150.912	121.803	128.237	TRUE	TRUE	TRUE	TRUE	130.109	141.751	133.651
SGGMMB4_01141	CDS	305	0	-0.157911	0.16721	0.876453	5.67694	6	17	50	26	22	27	15	19	8	86.7084	58.9834	100.921	52.9135	74.2045	58.5208	34.8933	44.8778	24.365	TRUE	TRUE	TRUE	TRUE	TRUE	TRUE	TRUE	TRUE	26.446	34.322	59.638	36.928	53.501	43.926	45.274	64.285	51.295	TRUE	TRUE	TRUE	TRUE	40.1353	44.785	53.618
SGGMMB4_01142	CDS	353	0	-0.0755651	0.539957	0.462505	5.75116	5	19	45	27	21	28	20	26	7	62.4317	56.9586	78.4786	47.4769	61.2001	52.436	40.1982	53.0611	18.4204	TRUE	TRUE	TRUE	TRUE	TRUE	TRUE	TRUE	TRUE	22.038	38.36	53.674	38.348	51.069	45.553	60.365	87.969	44.883	TRUE	TRUE	TRUE	TRUE	38.024	44.99	64.4057
SGGMMB4_01143	CDS	308	0	-2.01007	-2.24834	0.0103379	4.3076	4	25	14	3	6	4	1	3	1	57.2425	85.8954	27.9828	6.04594	20.0405	8.58531	2.30356	7.01695	3.01596	TRUE	TRUE	TRUE	TRUE	FALSE	FALSE	TRUE	TRUE	17.631	50.474	16.699	4.261	14.591	6.508	3.018	10.15	6.412	TRUE	TRUE	TRUE	TRUE	28.268	8.45333	6.52667
SGGMMB4_01144	CDS	779	0	0.0178433	0.526717	0.375906	7.32638	23	77	100	77	68	102	64	72	25	130.137	104.601	79.0271	61.3545	89.8005	86.5584	58.2899	66.5844	29.8111	TRUE	TRUE	TRUE	TRUE	TRUE	TRUE	TRUE	TRUE	101.377	155.459	119.276	109.364	165.366	165.941	193.168	243.605	160.296	TRUE	TRUE	TRUE	TRUE	125.371	146.89	199.023
SGGMMB4_01145	CDS	905	0	0.328199	0.103767	0.849006	6.12969	9	36	39	67	19	52	15	19	14	43.8332	42.0954	26.5295	45.9536	21.5979	37.9841	11.7596	15.1246	14.37	TRUE	TRUE	TRUE	TRUE	TRUE	TRUE	TRUE	TRUE	39.669	72.682	46.518	95.16	46.205	84.598	45.274	64.285	89.766	TRUE	TRUE	TRUE	TRUE	52.9563	75.321	66.4417
SGGMMB4_01146	CDS	770	0	-0.261234	0.480841	0.378947	6.77117	16	35	108	59	37	55	33	30	38	91.588	48.1014	86.3468	47.5614	49.4332	47.2192	30.407	28.0678	45.8425	TRUE	TRUE	TRUE	TRUE	TRUE	TRUE	TRUE	TRUE	70.523	70.663	128.818	83.798	89.978	89.478	99.602	101.502	243.651	TRUE	TRUE	TRUE	TRUE	90.0013	87.7513	148.252
SGGMMB4_01147	CDS	380	0	0.760287	2.09653	9.65889e-12	8.50354	37	82	100	187	110	190	208	164	141	429.168	228.355	162.006	305.458	297.794	330.534	388.357	310.912	344.676	TRUE	TRUE	TRUE	TRUE	TRUE	TRUE	TRUE	TRUE	163.084	165.554	119.276	265.597	267.503	309.106	627.796	554.879	904.072	TRUE	TRUE	TRUE	TRUE	149.305	280.735	695.582
SGGMMB4_01148	CDS	854	0	0.0611491	0.512425	0.367983	8.03402	66	98	135	155	84	190	99	93	58	340.64	121.436	97.3171	112.659	101.188	147.076	82.2486	78.4518	63.0879	TRUE	TRUE	TRUE	TRUE	TRUE	TRUE	TRUE	TRUE	290.907	197.857	161.023	220.147	204.275	309.106	298.807	314.657	371.888	TRUE	TRUE	TRUE	TRUE	216.596	244.509	328.451
SGGMMB4_01149	CDS	788	0	0.0898288	0.103703	1	7.23962	30	63	110	101	60	110	41	41	33	167.805	84.6048	85.9369	79.5588	78.3308	92.2812	36.9155	37.4831	38.9013	TRUE	TRUE	TRUE	TRUE	TRUE	TRUE	TRUE	TRUE	132.23	127.194	131.204	143.451	145.911	178.956	123.748	138.72	211.591	TRUE	TRUE	TRUE	TRUE	130.209	156.106	158.02
SGGMMB4_01150	CDS	506	0	0.156366	-0.201085	0.907391	5.71121	24	15	17	33	27	36	15	10	8	209.06	31.3705	20.6829	40.4815	54.8935	47.0326	21.0325	14.2373	14.6864	TRUE	TRUE	TRUE	TRUE	TRUE	TRUE	TRUE	TRUE	105.784	30.284	20.277	46.87	65.66	58.568	45.274	33.834	51.295	TRUE	TRUE	TRUE	TRUE	52.115	57.0327	43.4677
SGGMMB4_01151	CDS	1358	0	0.504917	0.021002	0.283437	8.07994	54	85	199	214	156	216	61	87	37	175.268	66.2369	90.2125	97.8154	118.177	105.148	31.8699	46.1527	25.3092	TRUE	TRUE	TRUE	TRUE	TRUE	TRUE	TRUE	TRUE	238.014	171.611	237.359	303.945	379.368	351.405	184.113	294.356	237.239	TRUE	TRUE	TRUE	TRUE	215.661	344.906	238.569
SGGMMB4_01152	CDS	152	0	-1.18515	-0.678223	0.018098	5.73196	14	31	60	24	12	21	20	10	6	405.97	215.823	243.008	98.0078	81.2166	91.3319	93.3549	47.3952	36.6677	TRUE	TRUE	TRUE	TRUE	TRUE	TRUE	TRUE	TRUE	61.707	62.588	71.566	34.087	29.182	34.164	60.365	33.834	38.471	TRUE	TRUE	TRUE	TRUE	65.287	32.4777	44.2233
SGGMMB4_01153	CDS	623	0	0.305424	-0.512582	0.409764	5.72544	18	12	35	30	26	50	11	12	4	127.349	20.3833	34.5855	29.89	42.9331	53.0553	12.5272	13.8762	5.96414	TRUE	TRUE	TRUE	TRUE	TRUE	FALSE	TRUE	TRUE	79.338	24.227	41.747	42.609	63.228	81.344	33.201	40.601	25.647	TRUE	TRUE	TRUE	TRUE	48.4373	62.3937	33.1497
SGGMMB4_01154	CDS	455	0	0.754239	0.0129468	0.0422145	8.56499	57	132	264	245	259	389	110	93	43	552.17	307.003	357.195	334.232	585.593	565.177	171.527	147.248	87.7876	TRUE	TRUE	TRUE	TRUE	TRUE	TRUE	TRUE	TRUE	251.237	266.502	314.889	347.975	629.848	632.855	332.007	314.657	275.71	TRUE	TRUE	TRUE	TRUE	277.543	536.893	307.458
SGGMMB4_01155	CDS	707	0	0.410764	-0.315148	0.178715	7.40129	32	84	103	137	94	140	47	44	12	199.499	125.73	89.6874	120.28	136.778	130.905	47.166	44.8344	15.7666	TRUE	TRUE	TRUE	TRUE	TRUE	TRUE	TRUE	TRUE	141.046	169.592	122.854	194.582	228.594	227.763	141.858	148.87	76.942	TRUE	TRUE	TRUE	TRUE	144.497	216.98	122.557
SGGMMB4_01156	pseudo	869	0	-0.563836	-0.565	0.272441	6.96857	44	64	102	85	35	72	36	31	16	223.173	77.9365	72.2593	60.7145	41.4339	54.7721	29.3923	25.6992	17.1031	TRUE	TRUE	TRUE	TRUE	TRUE	TRUE	TRUE	TRUE	193.938	129.213	121.662	120.726	85.115	117.135	108.657	104.886	102.59	TRUE	TRUE	TRUE	TRUE	148.271	107.659	105.378
SGGMMB4_01157	pseudo	713	0	-0.626377	-0.869232	0.344158	5.39803	9	15	54	24	18	16	5	9	7	55.6368	22.2629	46.6249	20.8937	25.9711	14.8346	4.97544	9.09349	9.11978	TRUE	TRUE	TRUE	TRUE	TRUE	FALSE	TRUE	TRUE	39.669	30.284	64.409	34.087	43.773	26.03	15.091	30.451	44.883	TRUE	TRUE	TRUE	TRUE	44.7873	34.63	30.1417
SGGMMB4_01158	pseudo	422	0	-1.40295	-2.07337	0.0884415	3.77835	7	4	12	2	4	5	1	1	1	73.1131	10.0306	17.5058	2.94178	9.75113	7.83257	1.68127	1.70712	2.20122	TRUE	TRUE	TRUE	TRUE	FALSE	FALSE	TRUE	TRUE	30.854	8.076	14.313	2.841	9.727	8.134	3.018	3.383	6.412	TRUE	FALSE	TRUE	TRUE	17.7477	6.90067	4.271
SGGMMB4_01159	CDS	2411	0	-0.977939	-1.14407	0.0571404	7.06657	59	118	65	75	53	52	43	25	8	107.861	51.7923	16.597	19.3089	22.6145	14.2578	12.6538	7.47	3.08226	TRUE	TRUE	TRUE	TRUE	TRUE	FALSE	TRUE	TRUE	260.053	238.237	77.529	106.523	128.888	84.598	129.785	84.585	51.295	TRUE	TRUE	TRUE	TRUE	191.94	106.67	88.555
SGGMMB4_01160	CDS	188	0	-0.458124	0.645145	0.577683	3.42989	2	1	6	3	3	2	5	2	1	46.8902	5.62889	19.6475	9.90505	16.4161	7.03265	18.8696	7.6639	4.94104	TRUE	TRUE	TRUE	FALSE	FALSE	FALSE	TRUE	FALSE	8.815	2.019	7.157	4.261	7.296	3.254	15.091	6.767	6.412	FALSE	TRUE	TRUE	TRUE	5.997	4.937	9.42333
SGGMMB4_01161	CDS	479	0	-0.579683	-0.44442	0.405216	6.30943	25	43	61	38	34	39	17	29	9	230.046	94.9978	78.3985	49.2426	73.0215	53.824	25.1805	43.6154	17.4535	TRUE	TRUE	TRUE	TRUE	TRUE	TRUE	TRUE	TRUE	110.192	86.815	72.758	53.972	82.683	63.448	51.31	98.119	57.707	TRUE	TRUE	TRUE	TRUE	89.9217	66.701	69.0453
SGGMMB4_01162	CDS	479	0	1.14594	-1.27596	0.347765	3.29036	2	0	3	12	3	1	0	0	1	18.4037	0	3.85566	15.5503	6.44307	1.3801	0	0	1.93928	FALSE	TRUE	FALSE	FALSE	FALSE	FALSE	TRUE	FALSE	8.815	0	3.578	17.044	7.296	1.627	0	0	6.412	FALSE	FALSE	FALSE	FALSE	4.131	8.65567	2.13733
SGGMMB4_01163	pseudo	383	0	0	2.44413	0.412123	2.24254	0	0	0	0	0	0	1	0	0	0	0	0	0	0	0	1.85247	0	0	FALSE	FALSE	FALSE	FALSE	FALSE	FALSE	FALSE	FALSE	0	0	0	0	0	0	3.018	0	0	FALSE	FALSE	FALSE	FALSE	0	0	1.006
SGGMMB4_01164	#N/A	#N/A	0	0.454984	-1.83222	0.688217	2.37931	0	1	0	2	0	0	0	0	0	0	0	0	0	0	0	0	0	0	FALSE	FALSE	FALSE	FALSE	FALSE	FALSE	FALSE	FALSE	0	2.019	0	2.841	0	0	0	0	0	FALSE	FALSE	FALSE	FALSE	0.673	0.947	0
SGGMMB4_01165	pseudo	182	0	0	0	1	2.16132	0	0	0	0	0	0	0	0	0	0	0	0	0	0	0	0	0	0	FALSE	FALSE	FALSE	FALSE	FALSE	FALSE	FALSE	FALSE	0	0	0	0	0	0	0	0	0	FALSE	FALSE	FALSE	FALSE	0	0	0
SGGMMB4_01166	pseudo	638	0	0	0	1	2.16132	0	0	0	0	0	0	0	0	0	0	0	0	0	0	0	0	0	0	FALSE	FALSE	FALSE	FALSE	FALSE	FALSE	FALSE	FALSE	0	0	0	0	0	0	0	0	0	FALSE	FALSE	FALSE	FALSE	0	0	0
SGGMMB4_01167	pseudo	560	0	-2.53479	-2.53479	0.334687	2.30674	0	0	2	0	0	0	0	0	0	0	0	2.19865	0	0	0	0	0	0	FALSE	FALSE	FALSE	FALSE	FALSE	FALSE	FALSE	FALSE	0	0	2.386	0	0	0	0	0	0	FALSE	FALSE	FALSE	FALSE	0.795333	0	0
SGGMMB4_01168	pseudo	377	0	2.29824	0	0.420026	2.30884	0	0	0	1	0	1	0	0	0	0	0	0	1.64646	0	1.7535	0	0	0	FALSE	FALSE	FALSE	FALSE	FALSE	FALSE	FALSE	FALSE	0	0	0	1.42	0	1.627	0	0	0	FALSE	FALSE	FALSE	FALSE	0	1.01567	0
SGGMMB4_01169	CDS	419	0	0.51463	2.06341	0.460479	2.58465	0	0	1	1	1	0	1	1	1	0	0	1.46926	1.48142	2.45524	0	1.69331	1.71935	2.21698	FALSE	FALSE	TRUE	FALSE	FALSE	FALSE	TRUE	FALSE	0	0	1.193	1.42	2.432	0	3.018	3.383	6.412	FALSE	FALSE	TRUE	TRUE	0.397667	1.284	4.271
SGGMMB4_01170	pseudo	158	0	0	0	1	2.16132	0	0	0	0	0	0	0	0	0	0	0	0	0	0	0	0	0	0	FALSE	FALSE	FALSE	FALSE	FALSE	FALSE	FALSE	FALSE	0	0	0	0	0	0	0	0	0	FALSE	FALSE	FALSE	FALSE	0	0	0
SGGMMB4_01171	pseudo	995	0	-0.577874	-1.29201	0.76107	2.7928	0	2	3	1	2	1	1	0	0	0	2.1271	1.85614	0.623835	2.06783	0.664391	0.713063	0	0	FALSE	FALSE	FALSE	FALSE	FALSE	FALSE	FALSE	FALSE	0	4.038	3.578	1.42	4.864	1.627	3.018	0	0	FALSE	FALSE	FALSE	FALSE	2.53867	2.637	1.006
SGGMMB4_01172	pseudo	641	0	0.852503	-0.00649868	0.788605	3.2127	1	2	2	2	8	1	2	1	0	6.87625	3.30181	1.92081	1.93671	12.8392	1.03131	2.21372	1.12388	0	TRUE	TRUE	FALSE	FALSE	FALSE	FALSE	TRUE	FALSE	4.408	4.038	2.386	2.841	19.455	1.627	6.036	3.383	0	FALSE	FALSE	FALSE	FALSE	3.61067	7.97433	3.13967
SGGMMB4_01173	CDS	764	0	1.08901	-0.0541348	0.59234	3.10431	0	1	3	3	1	7	1	0	1	0	1.38512	2.41736	2.43737	1.34652	6.05691	0.928662	0	1.21586	FALSE	TRUE	FALSE	FALSE	FALSE	FALSE	TRUE	FALSE	0	2.019	3.578	4.261	2.432	11.388	3.018	0	6.412	FALSE	FALSE	FALSE	FALSE	1.86567	6.027	3.14333
SGGMMB4_01174	CDS	230	0	3.68626	0	0.0446593	2.56593	0	0	0	3	1	2	0	0	0	0	0	0	8.0963	4.4728	5.74842	0	0	0	FALSE	TRUE	FALSE	FALSE	FALSE	FALSE	TRUE	FALSE	0	0	0	4.261	2.432	3.254	0	0	0	FALSE	FALSE	FALSE	FALSE	0	3.31567	0
SGGMMB4_01175	pseudo	554	0	0.14867	0.00915296	1	4.32544	1	13	7	7	10	12	4	6	2	7.95609	24.8321	7.7786	7.84299	18.5694	14.3192	5.12273	7.80224	3.35348	TRUE	TRUE	TRUE	FALSE	FALSE	FALSE	TRUE	FALSE	4.408	26.246	8.349	9.942	24.318	19.523	12.073	20.3	12.824	TRUE	TRUE	TRUE	TRUE	13.001	17.9277	15.0657
SGGMMB4_01176	pseudo	431	0	0.486421	-0.179158	0.853784	3.24711	2	2	2	3	4	4	2	0	1	20.4532	4.91059	2.85671	4.32053	9.54751	6.13521	3.29233	0	2.15525	TRUE	TRUE	FALSE	FALSE	FALSE	FALSE	TRUE	FALSE	8.815	4.038	2.386	4.261	9.727	6.508	6.036	0	6.412	FALSE	TRUE	FALSE	TRUE	5.07967	6.832	4.14933
SGGMMB4_01177	pseudo	566	0	0.100723	-2.38238	0.171295	3.46026	2	3	6	6	3	6	1	0	0	15.5748	5.609	6.52602	6.58003	5.45271	7.0078	1.25353	0	0	TRUE	TRUE	FALSE	FALSE	FALSE	FALSE	TRUE	FALSE	8.815	6.057	7.157	8.522	7.296	9.761	3.018	0	0	TRUE	TRUE	FALSE	TRUE	7.343	8.52633	1.006
SGGMMB4_01178	pseudo	635	0	-0.320788	-4.3982	0.106999	3.06716	1	3	4	3	3	2	0	0	0	6.94122	4.99952	3.87793	2.93252	4.86021	2.08211	0	0	0	TRUE	TRUE	FALSE	FALSE	FALSE	FALSE	TRUE	FALSE	4.408	6.057	4.771	4.261	7.296	3.254	0	0	0	TRUE	TRUE	FALSE	TRUE	5.07867	4.937	0
SGGMMB4_01179	pseudo	182	0	2.12914	3.27529	0.0196134	3.53537	0	1	1	5	1	7	4	8	1	0	5.81446	3.38253	17.0526	5.65244	25.4257	15.5934	31.6662	5.10393	FALSE	TRUE	TRUE	FALSE	FALSE	FALSE	TRUE	FALSE	0	2.019	1.193	7.102	2.432	11.388	12.073	27.067	6.412	FALSE	FALSE	TRUE	TRUE	1.07067	6.974	15.184
SGGMMB4_01180	CDS	257	0	-0.599602	-0.246912	0.819193	3.96272	6	2	11	7	6	3	4	2	3	102.903	8.23526	26.3495	16.9067	24.0174	7.71676	11.0428	5.60628	10.8434	TRUE	TRUE	TRUE	FALSE	FALSE	FALSE	TRUE	FALSE	26.446	4.038	13.12	9.942	14.591	4.881	12.073	6.767	19.236	TRUE	TRUE	TRUE	TRUE	14.5347	9.80467	12.692
SGGMMB4_01181	pseudo	272	0	-0.653548	0.980787	0.0601861	4.47008	7	6	9	11	4	4	13	7	6	113.433	23.3433	20.3698	25.1025	15.1286	9.7216	33.9098	18.5399	20.4908	TRUE	TRUE	TRUE	TRUE	FALSE	TRUE	TRUE	TRUE	30.854	12.114	10.735	15.623	9.727	6.508	39.237	23.684	38.471	TRUE	TRUE	TRUE	TRUE	17.901	10.6193	33.7973
SGGMMB4_01182	CDS	1280	0	-0.248626	0.473056	0.0729028	8.20239	63	118	210	177	86	158	122	111	65	216.94	97.5557	101	85.8334	69.1187	81.6007	67.624	62.4728	47.1715	TRUE	TRUE	TRUE	TRUE	TRUE	TRUE	TRUE	TRUE	277.684	238.237	250.48	251.394	209.139	257.046	368.226	375.558	416.771	TRUE	TRUE	TRUE	TRUE	255.467	239.193	386.852
SGGMMB4_01183	pseudo	485	0	0.233908	0.497655	0.82291	4.5788	3	7	14	19	5	12	9	8	2	27.264	15.2734	17.7705	24.3167	10.6056	16.3563	13.1659	11.883	3.83058	TRUE	TRUE	TRUE	TRUE	TRUE	FALSE	TRUE	TRUE	13.223	14.133	16.699	26.986	12.159	19.523	27.164	27.067	12.824	TRUE	TRUE	TRUE	TRUE	14.685	19.556	22.3517
SGGMMB4_01184	pseudo	416	0	0.171139	0.597453	0.870441	3.92802	1	2	11	8	1	10	5	4	2	10.5954	5.08765	16.2784	11.9369	2.47294	15.8911	8.52762	6.92699	4.46594	TRUE	TRUE	TRUE	FALSE	FALSE	FALSE	TRUE	FALSE	4.408	4.038	13.12	11.362	2.432	16.269	15.091	13.534	12.824	TRUE	FALSE	TRUE	TRUE	7.18867	10.021	13.8163
SGGMMB4_01185	pseudo	308	0	0.502088	-1.30588	0.549447	3.02758	1	1	3	4	4	1	1	0	0	14.3106	3.43582	5.99631	8.06125	13.3603	2.14633	2.30356	0	0	TRUE	TRUE	FALSE	FALSE	FALSE	FALSE	TRUE	FALSE	4.408	2.019	3.578	5.681	9.727	1.627	3.018	0	0	FALSE	FALSE	FALSE	FALSE	3.335	5.67833	1.006
SGGMMB4_01186	pseudo	365	0	2.76316	2.41186	0.110525	3.11903	1	0	0	6	1	5	1	2	1	12.0758	0	0	10.2036	2.81848	9.05574	1.94383	3.94743	2.54497	FALSE	TRUE	TRUE	FALSE	FALSE	FALSE	TRUE	FALSE	4.408	0	0	8.522	2.432	8.134	3.018	6.767	6.412	FALSE	FALSE	TRUE	TRUE	1.46933	6.36267	5.399
SGGMMB4_01187	CDS	344	0	0.815179	1.69327	1.68214e-06	10.348	130	321	505	786	396	937	713	538	389	1665.69	987.477	903.746	1418.26	1184.25	1800.64	1470.56	1126.68	1050.43	TRUE	TRUE	TRUE	TRUE	TRUE	TRUE	TRUE	TRUE	572.998	648.084	602.344	1116.36	963.012	1524.38	2152.01	1820.27	2494.21	TRUE	TRUE	TRUE	TRUE	607.809	1201.25	2155.5
SGGMMB4_01188	CDS	617	0	0.0450945	0.305209	0.827172	5.93687	10	21	47	39	22	38	19	23	10	71.4372	36.0176	46.895	39.2349	36.6813	40.7141	21.8484	26.8547	15.0553	TRUE	TRUE	TRUE	TRUE	TRUE	TRUE	TRUE	TRUE	44.077	42.398	56.06	55.392	53.501	61.821	57.347	77.818	64.119	TRUE	TRUE	TRUE	TRUE	47.5117	56.9047	66.428
SGGMMB4_01189	pseudo	590	0	-0.293657	0.0748764	0.73664	6.39132	23	46	43	59	23	45	25	30	15	171.825	82.5062	44.8673	62.0716	40.1036	50.4205	30.0635	36.6308	23.6165	TRUE	TRUE	TRUE	TRUE	TRUE	TRUE	TRUE	TRUE	101.377	92.872	51.289	83.798	55.932	73.209	75.456	101.502	96.178	TRUE	TRUE	TRUE	TRUE	81.846	70.9797	91.0453
SGGMMB4_01190	CDS	701	0	-0.189047	0.298346	0.490536	7.34426	44	70	94	110	47	93	61	51	36	276.659	105.672	82.5512	97.402	68.9743	87.7024	61.7395	52.4119	47.7046	TRUE	TRUE	TRUE	TRUE	TRUE	TRUE	TRUE	TRUE	193.938	141.327	112.12	156.234	114.297	151.299	184.113	172.554	230.827	TRUE	TRUE	TRUE	TRUE	149.128	140.61	195.831
SGGMMB4_01191	CDS	1580	0	0.0300748	1.08216	0.0187784	7.67509	24	111	69	106	63	107	117	70	59	66.952	74.3441	26.8847	41.643	41.0195	44.7686	52.5387	31.9167	34.6873	TRUE	TRUE	TRUE	TRUE	TRUE	TRUE	TRUE	TRUE	105.784	224.104	82.301	150.552	153.206	174.076	353.135	236.839	378.3	TRUE	TRUE	TRUE	TRUE	137.396	159.278	322.758
SGGMMB4_01192	CDS	1436	0	0.468632	0.923945	0.174434	7.47796	18	85	72	144	79	86	114	50	30	55.2494	62.639	30.8668	62.2445	56.5953	39.5905	56.325	25.0838	19.4063	TRUE	TRUE	TRUE	TRUE	TRUE	TRUE	TRUE	TRUE	79.338	171.611	85.879	204.524	192.116	139.911	344.08	169.17	192.356	TRUE	TRUE	TRUE	TRUE	112.276	178.85	235.202
SGGMMB4_01193	pseudo	191	0	-0.299695	-0.161915	0.980733	4.06883	5	5	9	10	7	3	6	3	1	115.384	27.7024	29.0083	32.4982	37.7027	10.3833	22.2879	11.3153	4.86343	TRUE	TRUE	TRUE	TRUE	TRUE	FALSE	TRUE	TRUE	22.038	10.095	10.735	14.203	17.023	4.881	18.109	10.15	6.412	TRUE	TRUE	TRUE	TRUE	14.2893	12.0357	11.557
SGGMMB4_01194	pseudo	170	0	0.255833	0.721135	0.903244	3.16532	0	4	1	4	1	3	2	3	0	0	24.8996	3.6213	14.6051	6.05144	11.6659	8.34703	12.7131	0	FALSE	TRUE	FALSE	FALSE	FALSE	FALSE	TRUE	FALSE	0	8.076	1.193	5.681	2.432	4.881	6.036	10.15	0	FALSE	FALSE	FALSE	FALSE	3.08967	4.33133	5.39533
SGGMMB4_01195	pseudo	356	0	1.6543	1.66213	0.264898	3.77022	1	2	2	14	5	3	4	6	0	12.3811	5.94512	3.45855	24.4102	14.4487	5.5708	7.97188	12.1417	0	TRUE	TRUE	FALSE	FALSE	FALSE	FALSE	TRUE	FALSE	4.408	4.038	2.386	19.884	12.159	4.881	12.073	20.3	0	FALSE	TRUE	FALSE	TRUE	3.61067	12.308	10.791
SGGMMB4_01196	pseudo	491	0	0.907654	1.31404	0.412823	4.02001	1	7	1	8	7	8	8	4	2	8.97693	15.0868	1.25381	10.1135	14.6664	10.771	11.56	5.86889	3.78377	TRUE	TRUE	TRUE	FALSE	TRUE	FALSE	TRUE	TRUE	4.408	14.133	1.193	11.362	17.023	13.015	24.146	13.534	12.824	FALSE	TRUE	TRUE	TRUE	6.578	13.8	16.8347
SGGMMB4_01197	pseudo	464	0	0.114033	0.403843	1	3.09188	2	1	2	1	3	3	3	1	0	18.9986	2.28067	2.65354	1.33775	6.65136	4.27415	4.58727	1.5526	0	TRUE	TRUE	FALSE	FALSE	FALSE	FALSE	TRUE	FALSE	8.815	2.019	2.386	1.42	7.296	4.881	9.055	3.383	0	FALSE	FALSE	FALSE	FALSE	4.40667	4.53233	4.146
SGGMMB4_01198	pseudo	440	0	0.266041	0.449721	0.936082	3.9352	0	4	10	7	5	8	2	6	2	0	9.62028	13.9914	9.87503	11.6903	12.0194	3.22499	9.82373	4.22234	FALSE	TRUE	TRUE	FALSE	FALSE	FALSE	TRUE	FALSE	0	8.076	11.928	9.942	12.159	13.015	6.036	20.3	12.824	FALSE	TRUE	TRUE	TRUE	6.668	11.7053	13.0533
SGGMMB4_01199	pseudo	233	0	-0.294589	1.19391	0.581088	2.80143	0	1	2	3	0	0	2	1	1	0	4.54177	5.2843	7.99206	0	0	6.09011	3.09187	3.98676	FALSE	FALSE	TRUE	FALSE	FALSE	FALSE	TRUE	FALSE	0	2.019	2.386	4.261	0	0	6.036	3.383	6.412	FALSE	FALSE	TRUE	TRUE	1.46833	1.42033	5.277
SGGMMB4_01200	CDS	782	0	0.0378455	-0.194759	1	4.09615	1	11	6	10	5	9	3	5	1	5.63641	14.8856	4.72343	7.93755	6.57765	7.60821	2.72186	4.60618	1.18787	TRUE	TRUE	TRUE	FALSE	FALSE	FALSE	TRUE	FALSE	4.408	22.208	7.157	14.203	12.159	14.642	9.055	16.917	6.412	TRUE	TRUE	TRUE	TRUE	11.2577	13.668	10.7947
SGGMMB4_01201	CDS	452	0	1.77015	1.57578	0.709945	2.74807	0	1	0	0	0	6	0	1	1	0	2.34122	0	0	0	8.77525	0	1.59382	2.05512	FALSE	FALSE	FALSE	FALSE	FALSE	FALSE	FALSE	FALSE	0	2.019	0	0	0	9.761	0	3.383	6.412	FALSE	FALSE	FALSE	FALSE	0.673	3.25367	3.265
SGGMMB4_01202	pseudo	419	0	0.458636	0.579686	1	2.45919	1	0	0	0	1	1	0	1	0	10.5195	0	0	0	2.45524	1.57773	0	1.71935	0	FALSE	FALSE	FALSE	FALSE	FALSE	FALSE	FALSE	FALSE	4.408	0	0	0	2.432	1.627	0	3.383	0	FALSE	FALSE	FALSE	FALSE	1.46933	1.353	1.12767
SGGMMB4_01203	pseudo	377	0	1.32311	1.94238	0.658756	2.70065	0	1	0	0	1	3	0	3	0	0	2.80698	0	0	2.72876	5.26049	0	5.73268	0	FALSE	FALSE	FALSE	FALSE	FALSE	FALSE	FALSE	FALSE	0	2.019	0	0	2.432	4.881	0	10.15	0	FALSE	FALSE	FALSE	FALSE	0.673	2.43767	3.38333
SGGMMB4_01204	pseudo	293	0	1.26881	1.65134	0.561934	2.95382	1	0	1	2	1	4	0	3	1	15.0433	0	2.1011	4.23697	3.51107	9.02483	0	7.37618	3.17036	FALSE	TRUE	FALSE	FALSE	FALSE	FALSE	TRUE	FALSE	4.408	0	1.193	2.841	2.432	6.508	0	10.15	6.412	FALSE	FALSE	FALSE	FALSE	1.867	3.927	5.52067
SGGMMB4_01205	pseudo	176	0	1.34334	-1.76316	0.429943	2.50167	0	0	1	3	0	1	0	0	0	0	0	3.49785	10.5804	0	3.75607	0	0	0	FALSE	FALSE	FALSE	FALSE	FALSE	FALSE	FALSE	FALSE	0	0	1.193	4.261	0	1.627	0	0	0	FALSE	FALSE	FALSE	FALSE	0.397667	1.96267	0
SGGMMB4_01206	pseudo	569	0	1.01273	0.0852125	0.272441	4.92467	5	2	20	21	18	26	8	8	0	38.7318	3.71962	21.6387	22.9087	32.5438	30.207	9.97536	10.1287	0	TRUE	TRUE	FALSE	FALSE	TRUE	FALSE	TRUE	TRUE	22.038	4.038	23.855	29.826	43.773	42.299	24.146	27.067	0	TRUE	TRUE	FALSE	TRUE	16.6437	38.6327	17.071
SGGMMB4_01207	pseudo	554	0	-0.839407	-1.01813	0.643416	3.8557	6	5	8	2	1	12	3	3	0	47.7365	9.55082	8.88983	2.24085	1.85694	14.3192	3.84204	3.90112	0	TRUE	TRUE	FALSE	FALSE	FALSE	FALSE	TRUE	FALSE	26.446	10.095	9.542	2.841	2.432	19.523	9.055	10.15	0	TRUE	FALSE	FALSE	TRUE	15.361	8.26533	6.40167
SGGMMB4_01208	CDS	188	0	0.302677	1.638	0.626704	3.00261	0	2	1	4	1	0	0	6	0	0	11.2578	3.27458	13.2067	5.47204	0	0	22.9917	0	FALSE	FALSE	FALSE	FALSE	FALSE	FALSE	FALSE	FALSE	0	4.038	1.193	5.681	2.432	0	0	20.3	0	FALSE	FALSE	FALSE	FALSE	1.74367	2.70433	6.76667
SGGMMB4_01209	pseudo	494	0	1.32932	2.87518	0.270935	2.80681	0	0	1	4	0	0	2	1	2	0	0	1.2462	5.02604	0	0	2.87246	1.45831	3.76079	FALSE	FALSE	TRUE	FALSE	FALSE	FALSE	TRUE	FALSE	0	0	1.193	5.681	0	0	6.036	3.383	12.824	FALSE	FALSE	TRUE	TRUE	0.397667	1.89367	7.41433
SGGMMB4_01210	pseudo	263	0	-0.96992	-2.53348	0.620176	2.37431	0	0	2	1	0	0	0	0	0	0	0	4.68153	2.36014	0	0	0	0	0	FALSE	FALSE	FALSE	FALSE	FALSE	FALSE	FALSE	FALSE	0	0	2.386	1.42	0	0	0	0	0	FALSE	FALSE	FALSE	FALSE	0.795333	0.473333	0
SGGMMB4_01211	CDS	551	0	0.185444	2.61044	0.0304481	3.19051	0	0	3	0	2	2	4	6	1	0	0	3.35184	0	3.7341	2.39952	5.15062	7.84472	1.68587	FALSE	FALSE	TRUE	FALSE	FALSE	FALSE	TRUE	FALSE	0	0	3.578	0	4.864	3.254	12.073	20.3	6.412	FALSE	FALSE	TRUE	TRUE	1.19267	2.706	12.9283
SGGMMB4_01212	pseudo	320	0	1.67112	0.680834	0.654201	2.62608	0	0	1	1	0	4	1	0	0	0	0	1.92382	1.93974	0	8.26336	2.21718	0	0	FALSE	FALSE	FALSE	FALSE	FALSE	FALSE	FALSE	FALSE	0	0	1.193	1.42	0	6.508	3.018	0	0	FALSE	FALSE	FALSE	FALSE	0.397667	2.64267	1.006
SGGMMB4_01213	pseudo	212	0	0	0	1	2.16132	0	0	0	0	0	0	0	0	0	0	0	0	0	0	0	0	0	0	FALSE	FALSE	FALSE	FALSE	FALSE	FALSE	FALSE	FALSE	0	0	0	0	0	0	0	0	0	FALSE	FALSE	FALSE	FALSE	0	0	0
SGGMMB4_01214	pseudo	218	0	0	0	1	2.16132	0	0	0	0	0	0	0	0	0	0	0	0	0	0	0	0	0	0	FALSE	FALSE	FALSE	FALSE	FALSE	FALSE	FALSE	FALSE	0	0	0	0	0	0	0	0	0	FALSE	FALSE	FALSE	FALSE	0	0	0
SGGMMB4_01215	pseudo	284	0	1.59865	0	0.652301	2.24054	0	0	0	0	1	0	0	0	0	0	0	0	0	3.62234	0	0	0	0	FALSE	FALSE	FALSE	FALSE	FALSE	FALSE	FALSE	FALSE	0	0	0	0	2.432	0	0	0	0	FALSE	FALSE	FALSE	FALSE	0	0.810667	0
SGGMMB4_01216	pseudo	248	0	0.708718	-1.54573	0.319479	3.69464	3	0	8	11	9	2	2	0	0	53.3186	0	19.8587	27.5318	37.3335	5.3312	5.72175	0	0	FALSE	TRUE	FALSE	FALSE	FALSE	FALSE	TRUE	FALSE	13.223	0	9.542	15.623	21.887	3.254	6.036	0	0	FALSE	TRUE	FALSE	TRUE	7.58833	13.588	2.012
SGGMMB4_01217	CDS	2777	0	-0.0874081	0.234797	0.628691	9.47516	174	235	576	451	264	452	256	243	134	276.174	89.5514	127.691	100.808	97.7992	107.599	65.4056	63.0388	44.8234	TRUE	TRUE	TRUE	TRUE	TRUE	TRUE	TRUE	TRUE	766.935	474.454	687.03	640.558	642.008	735.348	772.672	822.168	859.189	TRUE	TRUE	TRUE	TRUE	642.806	672.638	818.01
SGGMMB4_01218	CDS	788	0	0.27621	0.327923	0.652301	8.22174	70	88	202	254	123	189	97	104	52	391.545	118.178	157.811	200.079	160.578	158.556	87.3366	95.079	61.2989	TRUE	TRUE	TRUE	TRUE	TRUE	TRUE	TRUE	TRUE	308.537	177.668	240.938	360.758	299.117	307.48	292.77	351.874	333.417	TRUE	TRUE	TRUE	TRUE	242.381	322.452	326.02
SGGMMB4_01219	CDS	338	0	0.827076	0.583099	0.431063	5.01263	5	9	13	20	23	17	10	13	1	65.2023	28.1778	23.6777	36.7288	70.0033	33.249	20.9911	27.7079	2.74827	TRUE	TRUE	TRUE	TRUE	TRUE	FALSE	TRUE	TRUE	22.038	18.171	15.506	28.406	55.932	27.657	30.182	43.984	6.412	TRUE	TRUE	TRUE	TRUE	18.5717	37.3317	26.8593
SGGMMB4_01220	CDS	2234	0	0.833069	0.57326	0.023998	9.05178	70	165	318	459	339	373	153	183	94	138.11	78.1594	87.6309	127.533	156.108	110.375	48.5914	59.0127	39.0859	TRUE	TRUE	TRUE	TRUE	TRUE	TRUE	TRUE	TRUE	308.537	333.127	379.298	651.92	824.396	606.825	461.792	619.164	602.715	TRUE	TRUE	TRUE	TRUE	340.321	694.38	561.224
SGGMMB4_01221	CDS	806	0	0.475733	0.24752	0.490536	7.37332	41	45	100	144	74	124	49	44	31	224.212	59.0824	76.3798	110.897	94.4505	101.703	43.1332	39.3274	35.7275	TRUE	TRUE	TRUE	TRUE	TRUE	TRUE	TRUE	TRUE	180.715	90.853	119.276	204.524	179.957	201.733	147.894	148.87	198.768	TRUE	TRUE	TRUE	TRUE	130.281	195.405	165.177
SGGMMB4_01222	CDS	1637	0	0.191479	-0.687129	0.0189943	8.87871	127	230	335	375	260	395	133	72	47	341.952	148.682	125.982	142.192	163.392	159.513	57.644	31.6856	26.6701	TRUE	TRUE	TRUE	TRUE	TRUE	TRUE	TRUE	TRUE	559.775	464.359	399.575	532.614	632.28	642.616	401.427	243.605	301.357	TRUE	TRUE	TRUE	TRUE	474.57	602.503	315.463
SGGMMB4_01223	CDS	1301	0	1.25578	-0.0558501	8.33728e-07	9.00503	98	131	249	566	376	550	121	120	36	332.015	106.555	117.824	270.043	297.316	279.468	65.9871	66.448	25.704	TRUE	TRUE	TRUE	TRUE	TRUE	TRUE	TRUE	TRUE	431.952	264.483	296.997	803.893	914.375	894.782	365.208	406.009	230.827	TRUE	TRUE	TRUE	TRUE	331.144	871.017	334.015
SGGMMB4_01224	CDS	671	0	0.807321	1.62634	0.0442657	4.73117	2	3	13	15	7	17	14	9	7	13.1376	4.73129	11.9271	13.8759	10.7321	16.7484	14.8032	9.66268	9.69062	TRUE	TRUE	TRUE	FALSE	TRUE	FALSE	TRUE	TRUE	8.815	6.057	15.506	21.305	17.023	27.657	42.255	30.451	44.883	TRUE	TRUE	TRUE	TRUE	10.126	21.995	39.1963
SGGMMB4_01225	CDS	362	0	1.37097	0.860898	0.00108017	6.85844	12	32	43	90	75	117	38	28	21	146.111	93.5453	73.1263	154.322	213.138	213.66	74.4777	55.7221	53.8873	TRUE	TRUE	TRUE	TRUE	TRUE	TRUE	TRUE	TRUE	52.892	64.607	51.289	127.827	182.389	190.344	114.693	94.735	134.649	TRUE	TRUE	TRUE	TRUE	56.2627	166.853	114.692
SGGMMB4_01226	CDS	1811	0	-1.10767	-0.904094	0.0986353	8.67956	165	390	188	264	136	115	185	60	35	401.583	227.891	63.9076	90.4854	77.2552	41.9784	72.4777	23.8677	17.9525	TRUE	TRUE	TRUE	TRUE	TRUE	TRUE	TRUE	TRUE	727.266	787.392	224.239	374.961	330.731	187.091	558.376	203.004	224.415	TRUE	TRUE	TRUE	TRUE	579.632	297.594	328.598
SGGMMB4_01227	CDS	1700	0	-1.02678	-0.747219	0.187367	8.66127	131	433	150	275	114	136	167	55	56	339.65	269.538	54.3195	100.41	68.9864	52.8855	69.6977	23.3073	30.5995	TRUE	TRUE	TRUE	TRUE	TRUE	TRUE	TRUE	TRUE	577.405	874.207	178.914	390.584	277.231	221.255	504.047	186.087	359.064	TRUE	TRUE	TRUE	TRUE	543.509	296.357	349.733
SGGMMB4_01228	CDS	734	0	-1.69888	-1.39268	0.00239784	7.94549	116	291	115	145	55	48	72	35	26	696.581	419.544	96.4529	122.621	77.0857	43.2307	69.5965	34.3518	32.9043	TRUE	TRUE	TRUE	TRUE	TRUE	TRUE	TRUE	TRUE	511.29	587.516	137.168	205.944	133.752	78.09	217.314	118.419	166.708	TRUE	TRUE	TRUE	TRUE	411.991	139.262	167.48
SGGMMB4_01229	CDS	281	0	-3.0935	-0.65055	0.268642	2.45245	1	0	2	0	0	0	1	0	0	15.6857	0	4.38164	0	0	0	2.5249	0	0	FALSE	FALSE	FALSE	FALSE	FALSE	FALSE	FALSE	FALSE	4.408	0	2.386	0	0	0	3.018	0	0	FALSE	FALSE	FALSE	FALSE	2.26467	0	1.006
SGGMMB4_01230	CDS	752	0	-1.41719	-0.636938	0.156622	4.13272	4	9	16	5	6	2	2	5	3	23.4451	12.665	13.0983	4.1271	8.20806	1.75816	1.88696	4.78994	3.70578	TRUE	TRUE	TRUE	TRUE	FALSE	FALSE	TRUE	TRUE	17.631	18.171	19.084	7.102	14.591	3.254	6.036	16.917	19.236	TRUE	TRUE	TRUE	TRUE	18.2953	8.31567	14.063
SGGMMB4_01231	CDS	1415	0	-2.73365	-2.69139	7.34859e-07	7.40293	78	310	81	59	24	22	33	9	7	242.967	231.839	35.2405	25.8815	17.4487	10.2781	16.5466	4.58209	4.59534	TRUE	TRUE	TRUE	TRUE	TRUE	FALSE	TRUE	TRUE	343.799	625.876	96.614	83.798	58.364	35.791	99.602	30.451	44.883	TRUE	TRUE	TRUE	TRUE	355.43	59.3177	58.312
SGGMMB4_01232	CDS	908	0	-1.67329	-1.29398	0.0443372	5.81436	17	81	17	26	14	12	16	8	6	82.5225	94.4017	11.5259	17.7738	15.8617	8.73659	12.5022	6.34719	6.1382	TRUE	TRUE	TRUE	TRUE	FALSE	FALSE	TRUE	TRUE	74.93	163.535	20.277	36.928	34.046	19.523	48.292	27.067	38.471	TRUE	TRUE	TRUE	TRUE	86.2473	30.1657	37.9433
SGGMMB4_01233	CDS	1427	0	-2.2006	-1.77251	0.00030251	7.40765	82	245	73	77	20	40	49	15	15	253.279	181.687	31.4929	33.4935	14.4183	18.5303	24.3626	7.5726	9.76435	TRUE	TRUE	TRUE	TRUE	TRUE	FALSE	TRUE	TRUE	361.429	494.644	87.072	109.364	48.637	65.075	147.894	50.751	96.178	TRUE	TRUE	TRUE	TRUE	314.382	74.3587	98.2743
SGGMMB4_01234	CDS	620	0	-1.6956	-1.25674	0.00600196	6.72451	35	141	51	54	19	29	26	18	14	248.82	240.662	50.6398	54.0624	31.526	30.921	29.7531	20.915	20.9755	TRUE	TRUE	TRUE	TRUE	TRUE	TRUE	TRUE	TRUE	154.269	284.673	60.831	76.696	46.205	47.179	78.474	60.901	89.766	TRUE	TRUE	TRUE	TRUE	166.591	56.6933	76.3803
SGGMMB4_01235	CDS	347	0	-1.4053	-0.0611756	0.253523	5.6609	18	52	6	22	12	11	10	13	20	228.64	158.582	10.6447	39.3538	35.5762	20.9561	20.4466	26.9893	53.5398	TRUE	TRUE	TRUE	TRUE	TRUE	TRUE	TRUE	TRUE	79.338	104.986	7.157	31.247	29.182	17.896	30.182	43.984	128.237	TRUE	TRUE	TRUE	TRUE	63.827	26.1083	67.4677
SGGMMB4_01236	CDS	317	0	0.319562	0.549175	0.612052	5.76488	9	23	25	34	32	24	21	14	12	125.139	76.7802	48.5506	66.5752	103.848	50.0494	47.0014	31.8161	35.164	TRUE	TRUE	TRUE	TRUE	TRUE	TRUE	TRUE	TRUE	39.669	46.436	29.819	48.29	77.819	39.045	63.383	47.368	76.942	TRUE	TRUE	TRUE	TRUE	38.6413	55.0513	62.5643
SGGMMB4_01237	CDS	719	0	0.129248	-0.0998894	0.944582	6.51284	30	24	62	74	41	55	21	22	18	183.909	35.3234	53.0855	63.8846	58.6627	50.5685	20.7225	22.043	23.2552	TRUE	TRUE	TRUE	TRUE	TRUE	TRUE	TRUE	TRUE	132.23	48.455	73.951	105.103	99.706	89.478	63.383	74.435	115.413	TRUE	TRUE	TRUE	TRUE	84.8787	98.0957	84.4103
SGGMMB4_01238	CDS	476	0	0.232369	0.373253	0.72984	7.13026	23	68	75	95	45	115	50	40	29	212.976	151.176	96.9991	123.882	97.2552	159.712	74.5271	60.5384	56.5935	TRUE	TRUE	TRUE	TRUE	TRUE	TRUE	TRUE	TRUE	101.377	137.289	89.457	134.929	109.433	187.091	150.912	135.336	185.944	TRUE	TRUE	TRUE	TRUE	109.374	143.818	157.397
SGGMMB4_01239	pseudo	623	0	0.299667	0.0246009	0.842455	6.4387	29	25	43	87	32	54	25	17	17	205.173	42.4651	42.4907	86.6811	52.8408	57.2997	28.471	19.658	25.3476	TRUE	TRUE	TRUE	TRUE	TRUE	TRUE	TRUE	TRUE	127.823	50.474	51.289	123.567	77.819	87.851	75.456	57.518	109.002	TRUE	TRUE	TRUE	TRUE	76.5287	96.4123	80.6587
SGGMMB4_01240	CDS	905	0	0.183591	0.661023	0.275877	7.66477	46	79	90	107	87	135	67	72	55	224.037	92.376	61.222	73.3886	98.8958	98.6125	52.5263	57.3141	56.4534	TRUE	TRUE	TRUE	TRUE	TRUE	TRUE	TRUE	TRUE	202.753	159.497	107.348	151.973	211.571	219.628	202.223	243.605	352.652	TRUE	TRUE	TRUE	TRUE	156.533	194.391	266.16
SGGMMB4_01241	CDS	626	0	1.08931	1.1515	0.0114108	6.1962	11	17	26	72	35	44	29	27	13	77.4512	28.7379	25.5689	71.3923	57.5176	46.4649	32.8681	31.0719	19.2906	TRUE	TRUE	TRUE	TRUE	TRUE	TRUE	TRUE	TRUE	48.484	34.322	31.012	102.262	85.115	71.583	87.529	91.352	83.354	TRUE	TRUE	TRUE	TRUE	37.9393	86.32	87.4117
SGGMMB4_01242	CDS	1082	0	-0.198242	-0.563049	0.320428	10.5333	387	919	1107	1005	711	996	439	298	196	1576.5	898.812	629.845	576.543	676.005	608.525	287.865	198.411	168.269	TRUE	TRUE	TRUE	TRUE	TRUE	TRUE	TRUE	TRUE	1705.77	1855.42	1320.39	1427.41	1729.04	1620.37	1325.01	1008.26	1256.72	TRUE	TRUE	TRUE	TRUE	1627.19	1592.27	1196.66
SGGMMB4_01243	pseudo	257	0	0.523218	0.0643135	0.442535	7.62291	27	112	91	173	117	133	68	57	18	463.063	461.175	217.983	417.836	468.339	342.11	187.727	159.779	65.0602	TRUE	TRUE	TRUE	TRUE	TRUE	TRUE	TRUE	TRUE	119.007	226.123	108.541	245.713	284.526	216.375	205.241	192.854	115.413	TRUE	TRUE	TRUE	TRUE	151.224	248.871	171.169
SGGMMB4_01244	pseudo	293	0	0.859018	-0.00536787	0.0183902	7.84376	33	97	120	192	179	185	70	52	21	496.428	350.336	252.131	406.749	628.482	417.398	169.505	127.854	66.5775	TRUE	TRUE	TRUE	TRUE	TRUE	TRUE	TRUE	TRUE	145.453	195.839	143.131	272.699	435.301	300.972	211.277	175.937	134.649	TRUE	TRUE	TRUE	TRUE	161.474	336.324	173.954
SGGMMB4_01245	pseudo	377	0	0.0830153	-0.419111	0.556751	7.30661	21	102	118	123	96	85	39	34	22	245.52	286.312	192.688	202.515	261.961	149.047	73.3963	64.9704	54.2072	TRUE	TRUE	TRUE	TRUE	TRUE	TRUE	TRUE	TRUE	92.561	205.933	140.746	174.698	233.457	138.284	117.712	115.036	141.061	TRUE	TRUE	TRUE	TRUE	146.413	182.146	124.603
SGGMMB4_01246	CDS	2570	0	-0.348842	0.295556	0.133162	8.46805	85	157	252	216	113	174	132	121	81	145.779	64.6468	60.3644	52.1692	45.2327	44.7572	36.4411	33.918	29.2771	TRUE	TRUE	TRUE	TRUE	TRUE	TRUE	TRUE	TRUE	374.652	316.976	300.576	306.786	274.799	283.076	398.409	409.392	519.361	TRUE	TRUE	TRUE	TRUE	330.735	288.22	442.387
SGGMMB4_01247	CDS	689	0	0.161634	0.606775	0.476442	7.11857	13	67	90	59	62	100	76	41	23	83.1637	102.905	80.4149	53.1528	92.572	95.9461	78.261	42.8689	31.0088	TRUE	TRUE	TRUE	TRUE	TRUE	TRUE	TRUE	TRUE	57.3	135.27	107.348	83.798	150.775	162.688	229.387	138.72	147.473	TRUE	TRUE	TRUE	TRUE	99.9727	132.42	171.86
SGGMMB4_01248	CDS	569	0	0.927368	1.87785	0.153588	3.7265	2	1	3	3	4	8	4	6	3	15.4927	1.85981	3.2458	3.27267	7.23194	9.29446	4.98768	7.59655	4.89762	TRUE	TRUE	TRUE	FALSE	FALSE	FALSE	TRUE	FALSE	8.815	2.019	3.578	4.261	9.727	13.015	12.073	20.3	19.236	FALSE	TRUE	TRUE	TRUE	4.804	9.001	17.203
SGGMMB4_01249	pseudo	548	0	1.8794	0.660488	0.421024	2.68455	0	0	1	3	1	2	0	0	1	0	0	1.1234	3.39808	1.87727	2.41266	0	0	1.6951	FALSE	TRUE	FALSE	FALSE	FALSE	FALSE	TRUE	FALSE	0	0	1.193	4.261	2.432	3.254	0	0	6.412	FALSE	FALSE	FALSE	FALSE	0.397667	3.31567	2.13733
SGGMMB4_01250	pseudo	545	0	1.28275	0.581981	0.79775	2.57322	0	1	0	1	0	3	1	0	0	0	1.94171	0	1.13893	0	3.63891	1.30183	0	0	FALSE	FALSE	FALSE	FALSE	FALSE	FALSE	FALSE	FALSE	0	2.019	0	1.42	0	4.881	3.018	0	0	FALSE	FALSE	FALSE	FALSE	0.673	2.10033	1.006
SGGMMB4_01251	pseudo	110	0	0	0	1	2.16132	0	0	0	0	0	0	0	0	0	0	0	0	0	0	0	0	0	0	FALSE	FALSE	FALSE	FALSE	FALSE	FALSE	FALSE	FALSE	0	0	0	0	0	0	0	0	0	FALSE	FALSE	FALSE	FALSE	0	0	0
SGGMMB4_01252	pseudo	965	0	0.562421	-0.525833	0.727844	3.1262	2	2	1	2	3	5	1	1	0	9.13508	2.19323	0.637949	1.28646	3.19817	3.42523	0.735231	0.746535	0	FALSE	TRUE	FALSE	FALSE	FALSE	FALSE	TRUE	FALSE	8.815	4.038	1.193	2.841	7.296	8.134	3.018	3.383	0	FALSE	FALSE	FALSE	FALSE	4.682	6.09033	2.13367
SGGMMB4_01253	pseudo	437	0	3.17424	0	0.164964	2.44724	0	0	0	0	1	3	0	0	0	0	0	0	0	2.35411	4.53823	0	0	0	FALSE	FALSE	FALSE	FALSE	FALSE	FALSE	FALSE	FALSE	0	0	0	0	2.432	4.881	0	0	0	FALSE	FALSE	FALSE	FALSE	0	2.43767	0
SGGMMB4_01254	pseudo	638	0	-0.0325093	-1.03208	0.859353	2.80119	1	2	1	2	2	1	1	0	0	6.90858	3.31734	0.964923	1.94582	3.2249	1.03616	1.11207	0	0	FALSE	TRUE	FALSE	FALSE	FALSE	FALSE	TRUE	FALSE	4.408	4.038	1.193	2.841	4.864	1.627	3.018	0	0	FALSE	FALSE	FALSE	FALSE	3.213	3.11067	1.006
SGGMMB4_01255	pseudo	299	0	0	3.30252	0.154659	2.32034	0	0	0	0	0	0	1	1	0	0	0	0	0	0	0	2.3729	2.40939	0	FALSE	FALSE	FALSE	FALSE	FALSE	FALSE	FALSE	FALSE	0	0	0	0	0	0	3.018	3.383	0	FALSE	FALSE	FALSE	FALSE	0	0	2.13367
SGGMMB4_01256	#N/A	#N/A	0	0	2.49757	0.409764	2.24571	0	0	0	0	0	0	0	0	1	0	0	0	0	0	0	0	0	0	FALSE	FALSE	FALSE	FALSE	FALSE	FALSE	FALSE	FALSE	0	0	0	0	0	0	0	0	6.412	FALSE	FALSE	FALSE	FALSE	0	0	2.13733
SGGMMB4_01257	pseudo	257	0	-0.232355	0.611004	0.970215	2.38942	0	1	0	0	1	0	1	0	0	0	4.11763	0	0	4.0029	0	2.76069	0	0	FALSE	FALSE	FALSE	FALSE	FALSE	FALSE	FALSE	FALSE	0	2.019	0	0	2.432	0	3.018	0	0	FALSE	FALSE	FALSE	FALSE	0.673	0.810667	1.006
SGGMMB4_01258	pseudo	467	0	2.7812	2.44297	0.402068	2.44796	0	0	0	1	0	2	1	0	0	0	0	0	1.32916	0	2.83113	1.51927	0	0	FALSE	FALSE	FALSE	FALSE	FALSE	FALSE	FALSE	FALSE	0	0	0	1.42	0	3.254	3.018	0	0	FALSE	FALSE	FALSE	FALSE	0	1.558	1.006
SGGMMB4_01259	pseudo	152	0	1.59935	2.49876	0.576828	2.3209	0	0	0	0	1	0	0	0	1	0	0	0	0	6.76805	0	0	0	6.11128	FALSE	FALSE	FALSE	FALSE	FALSE	FALSE	FALSE	FALSE	0	0	0	0	2.432	0	0	0	6.412	FALSE	FALSE	FALSE	FALSE	0	0.810667	2.13733
SGGMMB4_01260	pseudo	422	0	0.793212	1.49786	0.419871	3.58572	0	4	2	6	1	7	6	2	2	0	10.0306	2.91764	8.82535	2.43778	10.9656	10.0876	3.41425	4.40244	FALSE	TRUE	TRUE	FALSE	FALSE	FALSE	TRUE	FALSE	0	8.076	2.386	8.522	2.432	11.388	18.109	6.767	12.824	FALSE	FALSE	TRUE	TRUE	3.48733	7.44733	12.5667
SGGMMB4_01261	#N/A	#N/A	0	-1.83123	-1.83123	0.576828	2.24068	0	1	0	0	0	0	0	0	0	0	0	0	0	0	0	0	0	0	FALSE	FALSE	FALSE	FALSE	FALSE	FALSE	FALSE	FALSE	0	2.019	0	0	0	0	0	0	0	FALSE	FALSE	FALSE	FALSE	0.673	0	0
SGGMMB4_01262	pseudo	179	0	-1.75793	-0.171667	0.334687	3.35826	0	6	7	1	3	0	1	4	1	0	35.4714	24.0746	3.46769	17.2415	0	3.96367	16.0985	5.18947	FALSE	FALSE	TRUE	FALSE	FALSE	FALSE	TRUE	FALSE	0	12.114	8.349	1.42	7.296	0	3.018	13.534	6.412	FALSE	FALSE	TRUE	TRUE	6.821	2.90533	7.65467
SGGMMB4_01263	CDS	473	0	1.57504	2.44372	0.577683	2.31492	0	0	0	0	0	1	1	0	0	0	0	0	0	0	1.39761	1.49999	0	0	FALSE	FALSE	FALSE	FALSE	FALSE	FALSE	FALSE	FALSE	0	0	0	0	0	1.627	3.018	0	0	FALSE	FALSE	FALSE	FALSE	0	0.542333	1.006
SGGMMB4_01264	CDS	359	0	0	0	1	2.16132	0	0	0	0	0	0	0	0	0	0	0	0	0	0	0	0	0	0	FALSE	FALSE	FALSE	FALSE	FALSE	FALSE	FALSE	FALSE	0	0	0	0	0	0	0	0	0	FALSE	FALSE	FALSE	FALSE	0	0	0
SGGMMB4_01265	CDS	251	0	-1.42369	-2.33791	1.09622e-05	5.78914	17	31	96	26	17	19	9	6	0	298.528	130.698	235.457	64.2973	69.6759	50.0411	25.4402	17.2209	0	TRUE	TRUE	FALSE	TRUE	TRUE	FALSE	TRUE	TRUE	74.93	62.588	114.505	36.928	41.341	30.911	27.164	20.3	0	TRUE	TRUE	FALSE	TRUE	84.0077	36.3933	15.8213
SGGMMB4_01266	pseudo	203	0	-0.79573	-2.63361	0.000153783	5.45194	9	25	64	24	13	29	5	2	1	195.414	130.324	194.087	73.3852	65.8802	94.4384	17.4753	7.0976	4.57593	TRUE	TRUE	TRUE	TRUE	TRUE	FALSE	TRUE	TRUE	39.669	50.474	76.337	34.087	31.614	47.179	15.091	6.767	6.412	TRUE	TRUE	TRUE	TRUE	55.4933	37.6267	9.42333
SGGMMB4_01267	pseudo	431	0	-0.700113	-1.24025	0.719009	3.39475	4	4	3	1	1	8	0	3	0	40.9065	9.82117	4.28507	1.44018	2.38688	12.2704	0	5.01443	0	TRUE	TRUE	FALSE	FALSE	FALSE	FALSE	TRUE	FALSE	17.631	8.076	3.578	1.42	2.432	13.015	0	10.15	0	TRUE	FALSE	FALSE	TRUE	9.76167	5.62233	3.38333
SGGMMB4_01268	CDS	659	0	-2.18071	-2.36491	1.24467e-13	6.95427	64	127	150	47	27	26	18	14	7	428.059	203.938	140.126	44.2696	42.1488	26.0816	19.3793	15.3045	9.86708	TRUE	TRUE	TRUE	TRUE	TRUE	FALSE	TRUE	TRUE	282.091	256.407	178.914	66.754	65.66	42.299	54.328	47.368	44.883	TRUE	TRUE	TRUE	TRUE	239.137	58.2377	48.8597
SGGMMB4_01269	CDS	770	0	-1.72704	-2.03059	2.39225e-08	8.95487	133	667	570	256	114	157	73	92	26	761.326	916.676	455.719	206.368	152.308	134.789	67.2641	86.0746	31.366	TRUE	TRUE	TRUE	TRUE	TRUE	TRUE	TRUE	TRUE	586.221	1346.64	679.874	363.598	277.231	255.42	220.332	311.274	166.708	TRUE	TRUE	TRUE	TRUE	870.912	298.75	232.771
SGGMMB4_01270	pseudo	401	0	-0.327401	0.0918381	0.652301	7.10388	28	55	129	110	29	73	47	45	26	307.768	145.144	198.043	170.271	74.398	120.344	83.1581	80.8436	60.2289	TRUE	TRUE	TRUE	TRUE	TRUE	TRUE	TRUE	TRUE	123.415	111.042	153.866	156.234	70.524	118.762	141.858	152.253	166.708	TRUE	TRUE	TRUE	TRUE	129.441	115.173	153.606
SGGMMB4_01271	CDS	1067	0	1.0115	1.4982	4.14083e-05	10.3831	154	277	575	1073	464	1030	674	481	353	636.159	274.724	331.755	624.207	447.364	638.145	448.174	324.757	307.317	TRUE	TRUE	TRUE	TRUE	TRUE	TRUE	TRUE	TRUE	678.782	559.25	685.838	1523.99	1128.38	1675.68	2034.3	1627.42	2263.39	TRUE	TRUE	TRUE	TRUE	641.29	1442.68	1975.03
SGGMMB4_01272	pseudo	179	0	-0.316495	0.504039	0.272721	6.20635	18	16	65	32	26	38	25	28	20	443.23	94.5905	223.55	110.966	149.427	140.339	99.0918	112.689	103.789	TRUE	TRUE	TRUE	TRUE	TRUE	TRUE	TRUE	TRUE	79.338	32.303	77.529	45.45	63.228	61.821	75.456	94.735	128.237	TRUE	TRUE	TRUE	TRUE	63.0567	56.833	99.476
SGGMMB4_01273	CDS	2627	0	0.264054	0.462473	0.403325	8.89986	96	189	268	291	244	311	217	137	86	161.072	76.1346	62.8041	68.7584	95.5514	78.2613	58.6072	37.5697	30.4098	TRUE	TRUE	TRUE	TRUE	TRUE	TRUE	TRUE	TRUE	423.137	381.582	319.66	413.309	593.371	505.958	654.96	463.527	551.42	TRUE	TRUE	TRUE	TRUE	374.793	504.213	556.636
SGGMMB4_01274	CDS	185	0	-1.2297	-1.84859	2.29574e-05	7.46215	41	173	235	119	47	68	38	18	11	976.836	989.589	782.005	399.272	261.357	242.987	145.735	70.0936	55.2328	TRUE	TRUE	TRUE	TRUE	TRUE	TRUE	TRUE	TRUE	180.715	349.279	280.299	169.016	114.297	110.628	114.693	60.901	70.53	TRUE	TRUE	TRUE	TRUE	270.098	131.314	82.0413
SGGMMB4_01277	CDS	572	0	0.1991	-0.452205	0.297786	7.18391	32	76	94	112	61	130	40	30	15	246.583	140.604	101.168	121.539	109.709	150.243	49.6152	37.7836	24.3597	TRUE	TRUE	TRUE	TRUE	TRUE	TRUE	TRUE	TRUE	141.046	153.44	112.12	159.074	148.343	211.494	120.73	101.502	96.178	TRUE	TRUE	TRUE	TRUE	135.535	172.97	106.137
SGGMMB4_01278	CDS	1562	0	1.21138	0.821012	0.00119055	7.8019	34	41	110	220	125	195	76	73	33	95.9417	27.7769	43.3536	87.4248	82.3259	82.5278	34.521	33.6682	19.625	TRUE	TRUE	TRUE	TRUE	TRUE	TRUE	TRUE	TRUE	149.861	82.777	131.204	312.467	303.981	317.241	229.387	246.989	211.591	TRUE	TRUE	TRUE	TRUE	121.281	311.23	229.322
SGGMMB4_01280	CDS	515	0	0.437439	0.849771	0.035465	8.77266	71	178	180	308	171	297	170	179	96	607.66	365.758	215.169	371.224	341.583	381.238	234.203	250.394	173.157	TRUE	TRUE	TRUE	TRUE	TRUE	TRUE	TRUE	TRUE	312.945	359.374	214.697	437.454	415.846	483.182	513.102	605.63	615.539	TRUE	TRUE	TRUE	TRUE	295.672	445.494	578.09
SGGMMB4_01281	CDS	1289	0	0.322657	-0.104537	0.538429	6.98097	24	48	94	102	70	83	33	38	14	82.0669	39.4066	44.894	49.118	55.8666	42.5669	18.164	21.2377	10.0891	TRUE	TRUE	TRUE	TRUE	TRUE	TRUE	TRUE	TRUE	105.784	96.91	112.12	144.871	170.229	135.031	99.602	128.569	89.766	TRUE	TRUE	TRUE	TRUE	104.938	150.044	105.979
SGGMMB4_01282	CDS	788	0	-0.737161	-0.644098	0.155762	6.93897	39	50	144	76	42	54	27	27	23	218.146	67.1467	112.499	59.866	54.8315	45.3017	24.3102	24.684	27.113	TRUE	TRUE	TRUE	TRUE	TRUE	TRUE	TRUE	TRUE	171.899	100.948	171.758	107.943	102.138	87.851	81.493	91.352	147.473	TRUE	TRUE	TRUE	TRUE	148.202	99.3107	106.773
SGGMMB4_01283	CDS	1361	0	-0.388398	-0.596005	0.186479	8.72838	134	188	416	323	149	256	109	106	56	433.966	146.177	188.169	147.312	112.625	124.345	56.8224	56.1081	38.2213	TRUE	TRUE	TRUE	TRUE	TRUE	TRUE	TRUE	TRUE	590.628	379.563	496.189	458.759	362.345	416.48	328.989	358.641	359.064	TRUE	TRUE	TRUE	TRUE	488.793	412.528	348.898
SGGMMB4_01284	CDS	248	0	-0.264793	-0.839304	0.162962	7.95936	85	75	283	160	125	165	45	62	27	1510.69	320.03	702.503	400.462	518.52	439.824	128.739	180.102	101.132	TRUE	TRUE	TRUE	TRUE	TRUE	TRUE	TRUE	TRUE	374.652	151.422	337.551	227.249	303.981	268.435	135.821	209.771	173.12	TRUE	TRUE	TRUE	TRUE	287.875	266.555	172.904
SGGMMB4_01285	CDS	548	0	0.77127	-0.237833	0.0386873	8.74782	76	90	395	385	368	300	126	73	45	611.283	173.797	443.741	436.087	690.835	361.899	163.133	95.9666	76.2795	TRUE	TRUE	TRUE	TRUE	TRUE	TRUE	TRUE	TRUE	334.983	181.706	471.141	546.818	894.92	488.063	380.299	246.989	288.534	TRUE	TRUE	TRUE	TRUE	329.277	643.267	305.274
SGGMMB4_01286	CDS	755	0	1.44046	0.214174	0.000752891	8.49632	31	68	261	334	383	288	105	70	32	180.977	95.3109	212.817	274.595	521.866	252.169	98.6719	66.7927	39.3712	TRUE	TRUE	TRUE	TRUE	TRUE	TRUE	TRUE	TRUE	136.638	137.289	311.311	474.382	931.398	468.54	316.916	236.839	205.18	TRUE	TRUE	TRUE	TRUE	195.079	624.773	252.978
SGGMMB4_01287	CDS	347	0	0.187526	-0.127691	0.87512	8.34954	37	98	407	237	215	169	111	98	31	469.983	298.866	722.068	423.947	637.406	321.961	226.957	203.458	82.9866	TRUE	TRUE	TRUE	TRUE	TRUE	TRUE	TRUE	TRUE	163.084	197.857	485.454	336.612	522.847	274.942	335.026	331.574	198.768	TRUE	TRUE	TRUE	TRUE	282.132	378.134	288.456
SGGMMB4_01288	CDS	407	0	0	2.45436	0.412123	2.24316	0	0	0	0	0	0	0	1	0	0	0	0	0	0	0	0	1.77004	0	FALSE	FALSE	FALSE	FALSE	FALSE	FALSE	FALSE	FALSE	0	0	0	0	0	0	0	3.383	0	FALSE	FALSE	FALSE	FALSE	0	0	1.12767
SGGMMB4_01289	CDS	842	0	-2.07798	-1.20014	0.438798	2.6259	0	1	4	0	0	1	0	1	0	0	1.25681	2.92457	0	0	0.785117	0	0.85559	0	FALSE	FALSE	FALSE	FALSE	FALSE	FALSE	FALSE	FALSE	0	2.019	4.771	0	0	1.627	0	3.383	0	FALSE	FALSE	FALSE	FALSE	2.26333	0.542333	1.12767
SGGMMB4_01290	CDS	161	0	0.384786	0.0759729	1	2.88787	0	0	4	1	1	4	0	1	1	0	0	15.2949	3.85538	6.38972	16.4241	0	4.47458	5.76966	FALSE	TRUE	FALSE	FALSE	FALSE	FALSE	TRUE	FALSE	0	0	4.771	1.42	2.432	6.508	0	3.383	6.412	FALSE	FALSE	FALSE	FALSE	1.59033	3.45333	3.265
SGGMMB4_01291	CDS	374	0	0.555305	0.73433	0.48595	5.25844	3	15	18	23	11	33	16	10	7	35.3557	42.4424	29.6288	38.1724	30.2572	58.3296	30.3528	19.2622	17.3861	TRUE	TRUE	TRUE	TRUE	TRUE	TRUE	TRUE	TRUE	13.223	30.284	21.47	32.667	26.75	53.687	48.292	33.834	44.883	TRUE	TRUE	TRUE	TRUE	21.659	37.7013	42.3363
SGGMMB4_01292	CDS	617	0	0.52747	-0.103075	0.875358	3.78164	2	2	8	4	13	2	2	3	1	14.2874	3.43025	7.98212	4.02409	21.6753	2.14285	2.29983	3.50279	1.50553	TRUE	TRUE	TRUE	FALSE	FALSE	FALSE	TRUE	FALSE	8.815	4.038	9.542	5.681	31.614	3.254	6.036	10.15	6.412	TRUE	TRUE	TRUE	TRUE	7.465	13.5163	7.53267
SGGMMB4_01293	CDS	377	0	-2.06687	-1.86267	0.0606529	3.62256	1	4	19	3	1	2	1	1	1	11.6914	11.2279	31.026	4.93939	2.72876	3.507	1.88196	1.91089	2.46396	TRUE	TRUE	TRUE	TRUE	FALSE	FALSE	TRUE	TRUE	4.408	8.076	22.662	4.261	2.432	3.254	3.018	3.383	6.412	TRUE	FALSE	TRUE	TRUE	11.7153	3.31567	4.271
SGGMMB4_01294	CDS	668	0	-1.25702	-1.64795	0.296477	3.23988	2	4	6	1	3	2	0	2	0	13.1966	6.33671	5.52953	0.929216	4.62011	1.97925	0	2.15691	0	TRUE	FALSE	FALSE	FALSE	FALSE	FALSE	TRUE	FALSE	8.815	8.076	7.157	1.42	7.296	3.254	0	6.767	0	TRUE	FALSE	FALSE	TRUE	8.016	3.99	2.25567
SGGMMB4_01295	CDS	587	0	-0.163406	-2.90347	0.0626925	3.69326	3	4	9	8	5	5	0	1	0	22.5264	7.21112	9.43882	8.45951	8.76273	5.63091	0	1.22727	0	TRUE	TRUE	FALSE	FALSE	FALSE	FALSE	TRUE	FALSE	13.223	8.076	10.735	11.362	12.159	8.134	0	3.383	0	TRUE	TRUE	FALSE	TRUE	10.678	10.5517	1.12767
SGGMMB4_01296	CDS	779	0	-0.208286	-2.3705	0.172286	4.28004	2	8	22	4	18	5	3	0	0	11.3162	10.8676	17.386	3.18725	23.7707	4.24306	2.73234	0	0	TRUE	TRUE	FALSE	TRUE	FALSE	FALSE	TRUE	TRUE	8.815	16.152	26.241	5.681	43.773	8.134	9.055	0	0	TRUE	TRUE	FALSE	TRUE	17.0693	19.196	3.01833
SGGMMB4_01297	CDS	323	0	-1.43192	-2.49906	0.273755	3.12349	4	1	6	2	3	0	1	0	0	54.5842	3.27626	11.4357	3.84344	9.5549	0	2.19659	0	0	TRUE	FALSE	FALSE	FALSE	FALSE	FALSE	TRUE	FALSE	17.631	2.019	7.157	2.841	7.296	0	3.018	0	0	FALSE	FALSE	FALSE	FALSE	8.93567	3.379	1.006
SGGMMB4_01298	CDS	257	0	-2.49782	-5.2618	1.0516e-14	6.48826	31	76	215	18	30	11	2	2	0	531.665	312.94	515.014	43.4743	120.087	28.2948	5.52138	5.60628	0	TRUE	TRUE	FALSE	TRUE	TRUE	FALSE	TRUE	TRUE	136.638	153.44	256.444	25.565	72.955	17.896	6.036	6.767	0	TRUE	TRUE	FALSE	TRUE	182.174	38.8053	4.26767
SGGMMB4_01299	CDS	1244	0	-1.31544	-5.26589	4.74364e-07	5.17948	8	23	65	13	19	9	0	0	1	28.3452	19.5654	32.1667	6.48658	15.7123	4.78265	0	0	0.746716	TRUE	TRUE	FALSE	TRUE	FALSE	FALSE	TRUE	TRUE	35.261	46.436	77.529	18.464	46.205	14.642	0	0	6.412	TRUE	TRUE	FALSE	TRUE	53.0753	26.437	2.13733
SGGMMB4_01300	CDS	821	0	-0.993517	-3.44708	2.19551e-08	7.79055	36	201	416	139	120	84	6	20	3	193.272	259.08	311.935	105.091	150.365	67.6368	5.18512	17.5495	3.39433	TRUE	TRUE	TRUE	TRUE	TRUE	FALSE	TRUE	TRUE	158.676	405.81	496.189	197.422	291.822	136.658	18.109	67.668	19.236	TRUE	TRUE	TRUE	TRUE	353.558	208.634	35.0043
SGGMMB4_01301	CDS	1760	0	-0.75401	-2.15814	0.000556881	6.2989	15	56	112	39	46	34	6	13	2	37.5654	33.671	39.1759	13.7545	26.8876	12.7706	2.41874	5.32119	1.05558	TRUE	TRUE	TRUE	TRUE	TRUE	FALSE	TRUE	TRUE	66.115	113.061	133.589	55.392	111.865	55.314	18.109	43.984	12.824	TRUE	TRUE	TRUE	TRUE	104.255	74.1903	24.9723
SGGMMB4_01302	CDS	1103	0	-0.579052	-2.20507	0.0705624	5.25855	1	15	72	17	24	13	4	2	2	3.99608	14.3912	40.1856	9.5668	22.3843	7.79138	2.57297	1.30627	1.68434	TRUE	TRUE	TRUE	FALSE	FALSE	FALSE	TRUE	FALSE	4.408	30.284	85.879	24.145	58.364	21.149	12.073	6.767	12.824	TRUE	TRUE	TRUE	TRUE	40.1903	34.5527	10.5547
SGGMMB4_01303	CDS	2054	0	-0.745347	-2.62102	0.00175201	6.00614	15	17	129	32	39	25	3	7	2	32.1885	8.75849	38.6636	9.67036	19.5331	8.04611	1.03627	2.45513	0.904493	TRUE	TRUE	FALSE	FALSE	FALSE	FALSE	TRUE	FALSE	66.115	34.322	153.866	45.45	94.842	40.672	9.055	23.684	12.824	TRUE	TRUE	TRUE	TRUE	84.7677	60.3213	15.1877
SGGMMB4_01304	CDS	407	0	-0.878616	-2.23317	0.0358605	4.58202	3	14	31	11	12	6	1	3	1	32.489	36.4011	46.8901	16.7761	30.3315	9.74549	1.74324	5.31012	2.28235	TRUE	TRUE	TRUE	TRUE	FALSE	FALSE	TRUE	TRUE	13.223	28.265	36.976	15.623	29.182	9.761	3.018	10.15	6.412	TRUE	TRUE	TRUE	TRUE	26.1547	18.1887	6.52667
SGGMMB4_01305	CDS	1307	0	-0.0454772	-2.73154	0.0112333	4.64226	3	18	17	10	17	17	1	2	0	10.1171	14.574	8.00731	4.74917	13.3808	8.59845	0.542844	1.10238	0	TRUE	TRUE	FALSE	FALSE	FALSE	FALSE	TRUE	FALSE	13.223	36.341	20.277	14.203	41.341	27.657	3.018	6.767	0	TRUE	TRUE	FALSE	TRUE	23.2803	27.7337	3.26167
SGGMMB4_01306	CDS	452	0	-1.67651	-5.37026	0.0113516	3.34409	1	3	14	3	2	1	0	0	0	9.75149	7.02366	19.0679	4.1198	4.55197	1.46254	0	0	0	TRUE	TRUE	FALSE	FALSE	FALSE	FALSE	TRUE	FALSE	4.408	6.057	16.699	4.261	4.864	1.627	0	0	0	TRUE	FALSE	FALSE	TRUE	9.05467	3.584	0
SGGMMB4_01307	CDS	872	0	0.270619	-1.71839	0.265582	3.65803	4	3	5	5	6	8	2	0	0	20.2187	3.6407	3.52994	3.55915	7.07851	6.06485	1.62729	0	0	TRUE	TRUE	FALSE	FALSE	FALSE	FALSE	TRUE	FALSE	17.631	6.057	5.964	7.102	14.591	13.015	6.036	0	0	TRUE	TRUE	FALSE	TRUE	9.884	11.5693	2.012
SGGMMB4_01308	CDS	914	0	-0.585138	-1.61581	0.435338	3.7118	4	2	12	3	7	4	0	2	1	19.2896	2.3156	8.08255	2.03736	7.87878	2.89308	0	1.57638	1.01632	TRUE	TRUE	FALSE	FALSE	FALSE	FALSE	TRUE	FALSE	17.631	4.038	14.313	4.261	17.023	6.508	0	6.767	6.412	TRUE	TRUE	FALSE	TRUE	11.994	9.264	4.393
SGGMMB4_01309	CDS	680	0	-0.561625	-4.45683	0.138757	3.03049	2	3	3	1	1	5	0	0	0	12.9637	4.66867	2.71598	0.912818	1.51286	4.8608	0	0	0	TRUE	FALSE	FALSE	FALSE	FALSE	FALSE	TRUE	FALSE	8.815	6.057	3.578	1.42	2.432	8.134	0	0	0	TRUE	FALSE	FALSE	TRUE	6.15	3.99533	0
SGGMMB4_01310	CDS	254	0	-2.03902	-1.77865	0.342809	2.87667	0	1	8	1	0	1	0	0	1	0	4.16626	19.3896	2.44376	0	2.60263	0	0	3.65714	FALSE	FALSE	FALSE	FALSE	FALSE	FALSE	FALSE	FALSE	0	2.019	9.542	1.42	0	1.627	0	0	6.412	FALSE	FALSE	FALSE	FALSE	3.85367	1.01567	2.13733
SGGMMB4_01311	CDS	737	0	-1.26993	-1.48682	0.331704	3.74711	1	6	16	3	5	2	0	4	0	5.98056	8.61518	13.3649	2.52666	6.97927	1.79395	0	3.90994	0	TRUE	TRUE	FALSE	FALSE	FALSE	FALSE	TRUE	FALSE	4.408	12.114	19.084	4.261	12.159	3.254	0	13.534	0	TRUE	TRUE	FALSE	TRUE	11.8687	6.558	4.51133
SGGMMB4_01312	CDS	1112	0	-1.06065	-1.85736	0.109603	4.62247	2	12	39	9	11	6	2	5	0	7.92747	11.4198	21.591	5.02378	10.1764	3.56692	1.27607	3.23924	0	TRUE	TRUE	FALSE	FALSE	FALSE	FALSE	TRUE	FALSE	8.815	24.227	46.518	12.783	26.75	9.761	6.036	16.917	0	TRUE	TRUE	FALSE	TRUE	26.52	16.4313	7.651
SGGMMB4_01313	CDS	551	0	-0.117889	-2.64019	1.16407e-07	8.34564	69	276	321	227	239	256	11	42	6	551.959	530.076	358.647	255.722	446.225	307.139	14.1642	54.913	10.1152	TRUE	TRUE	TRUE	TRUE	TRUE	TRUE	TRUE	TRUE	304.13	557.231	382.876	322.409	581.212	416.48	33.201	142.103	38.471	TRUE	TRUE	TRUE	TRUE	414.746	440.034	71.2583
SGGMMB4_01314	CDS	1976	0	0.104036	-2.15512	4.49538e-06	8.42127	95	243	257	202	284	310	18	54	8	211.907	130.137	80.0681	63.4538	147.856	103.71	6.46303	19.6872	3.76079	TRUE	TRUE	TRUE	TRUE	TRUE	FALSE	TRUE	TRUE	418.729	490.606	306.54	286.902	690.645	504.332	54.328	182.704	51.295	TRUE	TRUE	TRUE	TRUE	405.292	493.96	96.109
SGGMMB4_01315	CDS	1559	0	0.218083	-1.8781	0.000182976	8.37932	46	283	258	171	316	283	24	45	16	130.053	192.097	101.88	68.0837	208.52	120.002	10.9223	20.7943	9.53344	TRUE	TRUE	TRUE	TRUE	TRUE	FALSE	TRUE	TRUE	202.753	571.364	307.732	242.872	768.464	460.406	72.438	152.253	102.59	TRUE	TRUE	TRUE	TRUE	360.616	490.581	109.094
SGGMMB4_01316	CDS	2018	0	0.352298	-1.63192	0.00166054	7.09501	23	92	97	66	114	139	9	24	5	50.2361	48.2444	29.5913	20.3009	58.1154	45.5345	3.16426	8.56777	2.30157	TRUE	TRUE	TRUE	TRUE	TRUE	FALSE	TRUE	TRUE	101.377	185.744	115.698	93.74	277.231	226.136	27.164	81.202	32.059	TRUE	TRUE	TRUE	TRUE	134.273	199.036	46.8083
SGGMMB4_01317	pseudo	239	0	0.684127	-1.61234	0.0431415	4.44487	0	10	14	16	15	14	1	3	0	0	44.2775	36.0615	41.5542	64.5655	38.7237	2.96861	9.04276	0	FALSE	TRUE	FALSE	FALSE	TRUE	FALSE	TRUE	TRUE	0	20.19	16.699	22.725	36.478	22.776	3.018	10.15	0	FALSE	TRUE	FALSE	TRUE	12.2963	27.3263	4.38933
SGGMMB4_01318	CDS	752	0	0.206602	-1.2126	0.00499383	7.28908	23	86	156	105	123	112	22	27	10	134.809	121.021	127.709	86.6692	168.265	98.457	20.7566	25.8657	12.3526	TRUE	TRUE	TRUE	TRUE	TRUE	TRUE	TRUE	TRUE	101.377	173.63	186.071	149.132	299.117	182.21	66.401	91.352	64.119	TRUE	TRUE	TRUE	TRUE	153.693	210.153	73.9573
SGGMMB4_01319	pseudo	239	0	-0.621491	-2.22243	0.449873	3.17919	2	1	7	2	0	6	1	0	0	36.8843	4.42775	18.0307	5.19428	0	16.5959	2.96861	0	0	TRUE	FALSE	FALSE	FALSE	FALSE	FALSE	TRUE	FALSE	8.815	2.019	8.349	2.841	0	9.761	3.018	0	0	FALSE	FALSE	FALSE	FALSE	6.39433	4.20067	1.006
SGGMMB4_01320	CDS	1091	0	1.80836	0.126031	4.86629e-07	7.81612	19	56	97	222	141	370	57	36	12	76.7606	54.318	54.7344	126.305	132.954	224.194	37.0682	23.7714	10.2172	TRUE	TRUE	TRUE	TRUE	TRUE	TRUE	TRUE	TRUE	83.746	113.061	115.698	315.308	342.89	601.944	172.04	121.803	76.942	TRUE	TRUE	TRUE	TRUE	104.168	420.047	123.595
SGGMMB4_01321	CDS	1121	0	1.94942	0.576031	9.07706e-07	7.4647	24	44	32	185	124	240	46	36	14	94.3659	41.5363	17.5735	102.438	113.795	141.531	29.1141	23.1353	11.6011	TRUE	TRUE	TRUE	TRUE	TRUE	TRUE	TRUE	TRUE	105.784	88.834	38.168	262.756	301.549	390.45	138.839	121.803	89.766	TRUE	TRUE	TRUE	TRUE	77.5953	318.252	116.803
SGGMMB4_01322	CDS	1157	0	-0.948916	-0.841722	0.0330057	7.36098	29	135	186	88	53	74	42	31	26	110.478	123.476	98.9676	47.2109	47.1248	42.281	25.7553	19.3022	20.8745	TRUE	TRUE	TRUE	TRUE	TRUE	TRUE	TRUE	TRUE	127.823	272.559	221.854	124.987	128.888	120.389	126.766	104.886	166.708	TRUE	TRUE	TRUE	TRUE	207.412	124.755	132.787
SGGMMB4_01324	CDS	329	0	1.52301	2.23145	1.29255e-05	7.53865	19	35	30	100	50	195	98	102	45	254.547	112.578	56.1357	188.668	156.344	391.819	211.34	223.348	127.055	TRUE	TRUE	TRUE	TRUE	TRUE	TRUE	TRUE	TRUE	83.746	70.663	35.783	142.031	121.592	317.241	295.788	345.108	288.534	TRUE	TRUE	TRUE	TRUE	63.3973	193.621	309.81
SGGMMB4_01325	CDS	731	0	-0.0502637	-0.423513	0.407789	8.93167	116	286	343	397	221	319	147	116	58	699.439	414.028	288.862	337.106	311.016	288.483	142.676	114.319	73.7032	TRUE	TRUE	TRUE	TRUE	TRUE	TRUE	TRUE	TRUE	511.29	577.421	409.117	563.861	537.438	518.973	443.683	392.475	371.888	TRUE	TRUE	TRUE	TRUE	499.276	540.091	402.682
SGGMMB4_01326	CDS	980	0	-0.0634452	0.0160591	1	7.84208	64	76	181	182	92	124	73	68	40	287.848	82.0669	113.701	115.276	96.576	83.6454	52.8503	49.9874	37.9149	TRUE	TRUE	TRUE	TRUE	TRUE	TRUE	TRUE	TRUE	282.091	153.44	215.89	258.496	223.73	201.733	220.332	230.072	256.474	TRUE	TRUE	TRUE	TRUE	217.14	227.986	235.626
SGGMMB4_01327	pseudo	353	0	0.154265	0.648191	0.647646	5.18433	10	4	24	28	12	15	17	7	9	124.863	11.9913	41.8553	49.2353	34.9715	28.0907	34.1684	14.2857	23.6834	TRUE	TRUE	TRUE	TRUE	TRUE	TRUE	TRUE	TRUE	44.077	8.076	28.626	39.769	29.182	24.403	51.31	23.684	57.707	TRUE	TRUE	TRUE	TRUE	26.9263	31.118	44.2337
SGGMMB4_01328	pseudo	242	0	0.0579971	-2.69504	0.129253	3.64867	1	2	12	6	5	7	0	1	0	18.2135	8.74571	30.5267	15.3897	21.255	19.1218	0	2.97689	0	TRUE	TRUE	FALSE	FALSE	TRUE	FALSE	TRUE	TRUE	4.408	4.038	14.313	8.522	12.159	11.388	0	3.383	0	TRUE	TRUE	FALSE	TRUE	7.58633	10.6897	1.12767
SGGMMB4_01329	CDS	2573	0	1.82417	0.827651	0.000423683	11.2945	116	593	1285	2926	1696	3042	570	658	390	198.714	243.891	307.452	705.875	678.1	781.567	157.176	184.231	140.799	TRUE	TRUE	TRUE	TRUE	TRUE	TRUE	TRUE	TRUE	511.29	1197.24	1532.7	4155.81	4124.41	4948.96	1720.4	2226.28	2500.62	TRUE	TRUE	TRUE	TRUE	1080.41	4409.73	2149.1
SGGMMB4_01333	CDS	584	0	5.2578	7.32252	9.53637e-53	8.88106	0	5	5	170	114	214	482	394	111	0	9.0602	5.27073	180.688	200.816	242.241	585.579	486.028	176.557	FALSE	TRUE	TRUE	FALSE	TRUE	TRUE	TRUE	TRUE	0	10.095	5.964	241.452	277.231	348.151	1454.8	1333.06	711.716	FALSE	TRUE	TRUE	TRUE	5.353	288.945	1166.53
SGGMMB4_01334	CDS	638	0	4.26696	6.85388	5.71555e-46	11.7767	19	40	47	1026	468	1280	3316	3039	1110	131.263	66.3468	45.3514	998.205	754.627	1326.28	3687.61	3431.53	1616.14	TRUE	TRUE	TRUE	TRUE	TRUE	TRUE	TRUE	TRUE	83.746	80.758	56.06	1457.23	1138.11	2082.4	10008.5	10282.2	7117.16	TRUE	TRUE	TRUE	TRUE	73.5213	1559.25	9135.95
SGGMMB4_01335	CDS	1187	0	0.149721	-0.353221	0.356818	8.68541	77	179	384	336	180	336	103	103	54	285.923	159.582	199.156	175.704	156.002	187.126	61.5655	62.5121	42.259	TRUE	TRUE	TRUE	TRUE	TRUE	TRUE	TRUE	TRUE	339.391	361.393	458.02	477.223	437.733	546.63	310.88	348.491	346.24	TRUE	TRUE	TRUE	TRUE	386.268	487.195	335.204
SGGMMB4_01336	CDS	1370	0	-0.557794	-0.966046	0.0268676	10.3986	359	651	1864	884	576	787	353	294	125	1155	502.853	837.604	400.521	432.523	379.753	182.812	154.598	84.755	TRUE	TRUE	TRUE	TRUE	TRUE	TRUE	TRUE	TRUE	1582.36	1314.34	2223.31	1255.55	1400.74	1280.35	1065.44	994.722	801.482	TRUE	TRUE	TRUE	TRUE	1706.67	1312.21	953.882
SGGMMB4_01337	CDS	752	0	-0.333976	-0.105004	0.962755	4.29396	1	10	14	9	4	11	9	4	0	5.86127	14.0722	11.461	7.42879	5.47204	9.66989	8.49133	3.83195	0	TRUE	TRUE	FALSE	FALSE	FALSE	FALSE	TRUE	FALSE	4.408	20.19	16.699	12.783	9.727	17.896	27.164	13.534	0	TRUE	TRUE	FALSE	TRUE	13.7657	13.4687	13.566
SGGMMB4_01338	CDS	728	0	-0.461485	-1.03367	0.119265	5.81866	13	35	51	35	27	27	11	13	3	78.7085	50.8765	43.1273	29.8421	38.154	24.5177	10.7204	12.8644	3.82795	TRUE	TRUE	TRUE	TRUE	TRUE	FALSE	TRUE	TRUE	57.3	70.663	60.831	49.711	65.66	43.926	33.201	43.984	19.236	TRUE	TRUE	TRUE	TRUE	62.9313	53.099	32.1403
SGGMMB4_01339	CDS	491	0	-0.0190702	0.0106992	1	5.89148	6	37	37	48	19	33	19	16	9	53.8616	79.7445	46.391	60.681	39.8088	44.4303	27.4551	23.4756	17.027	TRUE	TRUE	TRUE	TRUE	TRUE	TRUE	TRUE	TRUE	26.446	74.701	44.132	68.175	46.205	53.687	57.347	54.135	57.707	TRUE	TRUE	TRUE	TRUE	48.4263	56.0223	56.3963
SGGMMB4_01340	CDS	758	0	-0.703902	-0.716195	0.523388	5.07592	19	7	25	18	9	18	6	8	5	110.483	9.77258	20.3041	14.74	12.2146	15.6982	5.61608	7.60324	6.12741	TRUE	TRUE	TRUE	FALSE	TRUE	FALSE	TRUE	TRUE	83.746	14.133	29.819	25.565	21.887	29.284	18.109	27.067	32.059	TRUE	TRUE	TRUE	TRUE	42.566	25.5787	25.745
SGGMMB4_01342	CDS	632	0	0.763774	0.681744	0.683657	4.46943	2	11	3	15	4	20	6	8	2	13.9483	18.4186	2.92225	14.7322	6.51104	20.9199	6.73574	9.11907	2.9396	TRUE	TRUE	TRUE	FALSE	FALSE	FALSE	TRUE	FALSE	8.815	22.208	3.578	21.305	9.727	32.538	18.109	27.067	12.824	TRUE	TRUE	TRUE	TRUE	11.5337	21.19	19.3333
SGGMMB4_01343	CDS	959	0	0.690963	-3.35822	0.224336	2.87157	0	0	4	4	1	3	0	0	0	0	0	2.56776	2.58901	1.07273	2.06799	0	0	0	FALSE	TRUE	FALSE	FALSE	FALSE	FALSE	TRUE	FALSE	0	0	4.771	5.681	2.432	4.881	0	0	0	FALSE	FALSE	FALSE	FALSE	1.59033	4.33133	0
SGGMMB4_01344	pseudo	173	0	-1.08509	-3.41392	0.383027	2.5676	0	1	3	0	1	1	0	0	0	0	6.11694	10.6755	0	5.9465	3.82121	0	0	0	FALSE	FALSE	FALSE	FALSE	FALSE	FALSE	FALSE	FALSE	0	2.019	3.578	0	2.432	1.627	0	0	0	FALSE	FALSE	FALSE	FALSE	1.86567	1.353	0
SGGMMB4_01345	pseudo	152	0	0.399082	-1.77479	0.458174	3.21904	0	1	7	2	6	3	1	0	0	0	6.96205	28.351	8.16732	40.6083	13.0474	4.66775	0	0	FALSE	TRUE	FALSE	FALSE	FALSE	FALSE	TRUE	FALSE	0	2.019	8.349	2.841	14.591	4.881	3.018	0	0	FALSE	FALSE	FALSE	FALSE	3.456	7.43767	1.006
SGGMMB4_01346	pseudo	230	0	-1.12076	-0.605509	0.0699121	5.79162	22	30	48	20	17	23	26	10	4	421.604	138.03	128.477	53.9753	76.0376	66.1069	80.2041	31.322	16.155	TRUE	TRUE	TRUE	TRUE	TRUE	TRUE	TRUE	TRUE	96.969	60.569	57.253	28.406	41.341	37.418	78.474	33.834	25.647	TRUE	TRUE	TRUE	TRUE	71.597	35.7217	45.985
SGGMMB4_01347	pseudo	203	0	-0.211717	0.251223	0.950629	4.55722	10	4	9	17	3	12	5	15	0	217.127	20.8518	27.2935	51.9812	15.2031	39.078	17.4753	53.232	0	TRUE	TRUE	FALSE	TRUE	TRUE	FALSE	TRUE	TRUE	44.077	8.076	10.735	24.145	7.296	19.523	15.091	50.751	0	TRUE	TRUE	FALSE	TRUE	20.9627	16.988	21.9473
SGGMMB4_01348	CDS	584	0	0.215068	0.120609	0.987789	4.98947	6	10	20	20	11	22	10	3	8	45.2843	18.1204	21.0829	21.2574	19.377	24.9033	12.1489	3.70072	12.7249	TRUE	TRUE	TRUE	TRUE	TRUE	FALSE	TRUE	TRUE	26.446	20.19	23.855	28.406	26.75	35.791	30.182	10.15	51.295	TRUE	TRUE	TRUE	TRUE	23.497	30.3157	30.5423
SGGMMB4_01349	CDS	767	0	-0.200113	0.785535	0.326851	4.8068	7	5	18	9	13	10	10	9	9	40.2265	6.89851	14.4474	7.2835	17.4363	8.61889	9.25029	8.45327	10.8999	TRUE	TRUE	TRUE	FALSE	FALSE	FALSE	TRUE	FALSE	30.854	10.095	21.47	12.783	31.614	16.269	30.182	30.451	57.707	TRUE	TRUE	TRUE	TRUE	20.8063	20.222	39.4467
SGGMMB4_01350	pseudo	458	0	-0.347842	0.277343	0.956585	3.23135	0	2	6	4	2	1	0	5	0	0	4.6211	8.0649	5.4211	4.49233	1.44338	0	7.8647	0	FALSE	TRUE	FALSE	FALSE	FALSE	FALSE	TRUE	FALSE	0	4.038	7.157	5.681	4.864	1.627	0	16.917	0	FALSE	FALSE	FALSE	FALSE	3.73167	4.05733	5.639
SGGMMB4_01351	pseudo	239	0	-0.99447	-0.420489	0.096399	5.97518	20	29	65	37	14	22	17	25	6	368.843	128.405	167.428	96.0942	60.2612	60.8515	50.4664	75.3563	23.32	TRUE	TRUE	TRUE	TRUE	TRUE	TRUE	TRUE	TRUE	88.153	58.55	77.529	52.551	34.046	35.791	51.31	84.585	38.471	TRUE	TRUE	TRUE	TRUE	74.744	40.796	58.122
SGGMMB4_01352	pseudo	380	0	0.0337569	0.267191	0.914815	5.90964	11	22	43	45	16	38	31	11	9	127.591	61.266	69.6624	73.5059	43.3155	66.1069	57.8801	20.8539	22.0006	TRUE	TRUE	TRUE	TRUE	TRUE	TRUE	TRUE	TRUE	48.484	44.417	51.289	63.914	38.91	61.821	93.566	37.217	57.707	TRUE	TRUE	TRUE	TRUE	48.0633	54.8817	62.83
SGGMMB4_01353	pseudo	263	0	0.235948	0.114338	1	4.1846	5	5	7	8	11	7	7	2	2	83.7961	20.1185	16.3854	18.8811	43.0273	17.595	18.884	5.47838	7.06399	TRUE	TRUE	TRUE	TRUE	TRUE	FALSE	TRUE	TRUE	22.038	10.095	8.349	11.362	26.75	11.388	21.128	6.767	12.824	TRUE	TRUE	TRUE	TRUE	13.494	16.5	13.573
SGGMMB4_01354	pseudo	236	0	0.543728	0.0853122	0.803837	3.71003	1	5	4	8	3	8	3	2	1	18.6766	22.4202	10.4343	21.0412	13.0773	22.4091	9.01904	6.10514	3.93608	TRUE	TRUE	TRUE	TRUE	TRUE	FALSE	TRUE	TRUE	4.408	10.095	4.771	11.362	7.296	13.015	9.055	6.767	6.412	TRUE	TRUE	TRUE	TRUE	6.42467	10.5577	7.41133
SGGMMB4_01355	CDS	1460	0	0.684808	0.724553	0.0776604	7.82594	42	60	119	174	110	172	91	64	48	126.796	43.489	50.1773	73.9758	77.5081	77.8793	44.2221	31.5795	30.5397	TRUE	TRUE	TRUE	TRUE	TRUE	TRUE	TRUE	TRUE	185.122	121.137	141.939	247.133	267.503	279.823	274.661	216.538	307.769	TRUE	TRUE	TRUE	TRUE	149.399	264.82	266.323
SGGMMB4_01356	CDS	458	0	0.325965	0.860389	0.326315	5.19606	7	12	15	19	16	20	14	17	5	67.3662	27.7266	20.1623	25.7502	35.9387	28.8676	21.6877	26.74	10.141	TRUE	TRUE	TRUE	TRUE	TRUE	TRUE	TRUE	TRUE	30.854	24.227	17.891	26.986	38.91	32.538	42.255	57.518	32.059	TRUE	TRUE	TRUE	TRUE	24.324	32.8113	43.944
SGGMMB4_01357	CDS	1238	0	0.00152062	0.609998	0.270688	7.41451	50	50	88	104	56	103	58	63	46	178.016	42.7396	43.7598	52.1442	46.5345	55.0001	33.2398	36.6604	34.5154	TRUE	TRUE	TRUE	TRUE	TRUE	TRUE	TRUE	TRUE	220.384	100.948	104.963	147.712	136.183	167.568	175.058	213.155	294.946	TRUE	TRUE	TRUE	TRUE	142.098	150.488	227.72
SGGMMB4_01358	pseudo	140	0	-0.311536	-0.902053	0.339442	6.62141	8	50	140	72	40	58	16	20	12	251.867	377.94	615.621	319.226	293.927	273.871	81.0854	102.915	79.6213	TRUE	TRUE	TRUE	TRUE	TRUE	TRUE	TRUE	TRUE	35.261	100.948	166.987	102.262	97.274	94.359	48.292	67.668	76.942	TRUE	TRUE	TRUE	TRUE	101.065	97.965	64.3007
SGGMMB4_01359	CDS	1256	0	0.0509263	0.410621	0.540688	7.47178	49	59	101	110	70	111	68	68	30	171.955	49.7099	49.5046	54.3621	57.3345	58.4225	38.4123	39.0029	22.1875	TRUE	TRUE	TRUE	TRUE	TRUE	TRUE	TRUE	TRUE	215.976	119.118	120.469	156.234	170.229	180.583	205.241	230.072	192.356	TRUE	TRUE	TRUE	TRUE	151.854	169.015	209.223
SGGMMB4_01360	CDS	1253	0	0.08802	0.589166	0.355165	7.78495	55	71	123	109	92	148	59	90	59	193.473	59.9636	60.4321	53.9969	75.5343	78.0831	33.4081	51.7451	43.7398	TRUE	TRUE	TRUE	TRUE	TRUE	TRUE	TRUE	TRUE	242.422	143.346	146.71	154.813	223.73	240.778	178.077	304.507	378.3	TRUE	TRUE	TRUE	TRUE	177.493	206.44	286.961
SGGMMB4_01362	CDS	2804	0	0.443147	0.128891	0.835987	6.34393	8	58	23	70	55	32	32	23	6	12.5754	21.8892	5.04967	15.4958	20.1786	7.54429	8.09698	5.90918	1.98769	TRUE	TRUE	TRUE	FALSE	FALSE	FALSE	TRUE	FALSE	35.261	117.099	27.434	99.421	133.752	52.06	96.584	77.818	38.471	TRUE	TRUE	TRUE	TRUE	59.9313	95.0777	70.9577
SGGMMB4_01363	CDS	1043	0	1.36454	0.944142	0.280337	5.23983	3	13	8	40	31	9	21	8	1	12.6779	13.1898	4.72193	23.805	30.5763	5.70433	14.2852	5.52565	0.890618	TRUE	TRUE	FALSE	FALSE	FALSE	FALSE	TRUE	FALSE	13.223	26.246	9.542	56.812	75.387	14.642	63.383	27.067	6.412	TRUE	TRUE	TRUE	TRUE	16.337	48.947	32.2873
SGGMMB4_01364	CDS	428	0	0.212818	-0.110833	0.97502	4.48265	3	14	6	13	13	9	5	7	1	30.8949	34.615	8.6302	18.8535	31.2469	13.901	8.28852	11.7824	2.17036	TRUE	TRUE	TRUE	FALSE	TRUE	FALSE	TRUE	TRUE	13.223	28.265	7.157	18.464	31.614	14.642	15.091	23.684	6.412	TRUE	TRUE	TRUE	TRUE	16.215	21.5733	15.0623
SGGMMB4_01365	CDS	176	0	0.39542	-0.315257	0.797093	3.50566	1	3	5	5	5	5	2	2	0	25.0436	18.038	17.4892	17.634	29.2257	18.7804	8.06247	8.18644	0	TRUE	TRUE	FALSE	TRUE	TRUE	FALSE	TRUE	TRUE	4.408	6.057	5.964	7.102	12.159	8.134	6.036	6.767	0	TRUE	TRUE	FALSE	TRUE	5.47633	9.13167	4.26767
SGGMMB4_01366	pseudo	362	0	0	0	1	2.16132	0	0	0	0	0	0	0	0	0	0	0	0	0	0	0	0	0	0	FALSE	FALSE	FALSE	FALSE	FALSE	FALSE	FALSE	FALSE	0	0	0	0	0	0	0	0	0	FALSE	FALSE	FALSE	FALSE	0	0	0
SGGMMB4_01367	pseudo	134	0	0	0	1	2.16132	0	0	0	0	0	0	0	0	0	0	0	0	0	0	0	0	0	0	FALSE	FALSE	FALSE	FALSE	FALSE	FALSE	FALSE	FALSE	0	0	0	0	0	0	0	0	0	FALSE	FALSE	FALSE	FALSE	0	0	0
SGGMMB4_01368	pseudo	221	0	0	0	1	2.16132	0	0	0	0	0	0	0	0	0	0	0	0	0	0	0	0	0	0	FALSE	FALSE	FALSE	FALSE	FALSE	FALSE	FALSE	FALSE	0	0	0	0	0	0	0	0	0	FALSE	FALSE	FALSE	FALSE	0	0	0
SGGMMB4_01369	pseudo	242	0	0	0	1	2.16132	0	0	0	0	0	0	0	0	0	0	0	0	0	0	0	0	0	0	FALSE	FALSE	FALSE	FALSE	FALSE	FALSE	FALSE	FALSE	0	0	0	0	0	0	0	0	0	FALSE	FALSE	FALSE	FALSE	0	0	0
SGGMMB4_01370	pseudo	1184	0	-1.19238	-2.26114	0.224931	3.58622	1	6	13	1	6	2	2	0	0	3.7227	5.36266	6.75935	0.524254	5.21323	1.11667	1.19848	0	0	TRUE	FALSE	FALSE	FALSE	FALSE	FALSE	TRUE	FALSE	4.408	12.114	15.506	1.42	14.591	3.254	6.036	0	0	TRUE	FALSE	FALSE	TRUE	10.676	6.42167	2.012
SGGMMB4_01371	pseudo	353	0	2.44907	0.724221	0.0454094	3.22379	0	1	1	5	4	7	2	0	0	0	2.99782	1.74397	8.79202	11.6572	13.109	4.01982	0	0	FALSE	TRUE	FALSE	FALSE	FALSE	FALSE	TRUE	FALSE	0	2.019	1.193	7.102	9.727	11.388	6.036	0	0	FALSE	TRUE	FALSE	TRUE	1.07067	9.40567	2.012
SGGMMB4_01372	#N/A	#N/A	0	0.15093	-1.11036	0.264248	5.03085	2	12	35	25	11	26	2	7	2	0	0	0	0	0	0	0	0	0	FALSE	FALSE	FALSE	FALSE	FALSE	FALSE	FALSE	FALSE	8.815	24.227	41.747	35.508	26.75	42.299	6.036	23.684	12.824	TRUE	TRUE	TRUE	TRUE	24.9297	34.8523	14.1813
SGGMMB4_01373	pseudo	308	0	-1.0644	-0.00237827	0.232698	4.72944	10	9	20	15	4	6	5	11	6	143.106	30.9223	39.9754	30.2297	13.3603	12.878	11.5178	25.7288	18.0957	TRUE	TRUE	TRUE	TRUE	TRUE	TRUE	TRUE	TRUE	44.077	18.171	23.855	21.305	9.727	9.761	15.091	37.217	38.471	TRUE	TRUE	TRUE	TRUE	28.701	13.5977	30.2597
SGGMMB4_01374	pseudo	626	0	-0.197862	-0.21757	1	3.4439	5	1	3	3	5	3	3	1	1	35.2051	1.69047	2.95026	2.97468	8.21681	3.16806	3.40015	1.15081	1.48389	TRUE	TRUE	TRUE	FALSE	FALSE	FALSE	TRUE	FALSE	22.038	2.019	3.578	4.261	12.159	4.881	9.055	3.383	6.412	FALSE	TRUE	TRUE	TRUE	9.21167	7.10033	6.28333
SGGMMB4_01375	pseudo	173	0	-2.10676	-0.975762	0.110767	3.5115	2	7	9	4	0	1	4	0	1	50.9558	42.8186	32.0265	14.3518	0	3.82121	16.4046	0	5.36945	TRUE	FALSE	FALSE	TRUE	FALSE	FALSE	TRUE	TRUE	8.815	14.133	10.735	5.681	0	1.627	12.073	0	6.412	TRUE	FALSE	FALSE	TRUE	11.2277	2.436	6.16167
SGGMMB4_01376	CDS	683	0	0.266203	0.075814	0.754514	8.25767	60	142	189	223	143	236	96	73	57	387.204	220.013	170.355	202.664	215.389	228.422	99.7244	76.9981	77.5229	TRUE	TRUE	TRUE	TRUE	TRUE	TRUE	TRUE	TRUE	264.46	286.691	225.432	316.728	347.754	383.943	289.752	246.989	365.476	TRUE	TRUE	TRUE	TRUE	258.861	349.475	300.739
SGGMMB4_01377	CDS	290	0	1.87226	2.44018	0.358606	2.84734	0	0	1	3	0	3	1	3	0	0	0	2.12283	6.4212	0	6.83864	2.44654	7.45248	0	FALSE	FALSE	FALSE	FALSE	FALSE	FALSE	FALSE	FALSE	0	0	1.193	4.261	0	4.881	3.018	10.15	0	FALSE	FALSE	FALSE	FALSE	0.397667	3.04733	4.38933
SGGMMB4_01378	CDS	680	0	-0.445606	0.351856	0.194183	5.93155	12	27	45	32	21	24	28	22	10	77.7825	42.018	40.7396	29.2102	31.77	23.3318	29.2146	23.3073	13.6605	TRUE	TRUE	TRUE	TRUE	TRUE	TRUE	TRUE	TRUE	52.892	54.512	53.674	45.45	51.069	39.045	84.511	74.435	64.119	TRUE	TRUE	TRUE	TRUE	53.6927	45.188	74.355
SGGMMB4_01379	CDS	182	0	0	0	1	2.16132	0	0	0	0	0	0	0	0	0	0	0	0	0	0	0	0	0	0	FALSE	FALSE	FALSE	FALSE	FALSE	FALSE	FALSE	FALSE	0	0	0	0	0	0	0	0	0	FALSE	FALSE	FALSE	FALSE	0	0	0
SGGMMB4_01380	pseudo	227	0	-1.01591	0.757335	0.652301	2.51964	0	1	1	1	0	0	1	0	1	0	4.66181	2.71199	2.73443	0	0	3.12554	0	4.09214	FALSE	FALSE	FALSE	FALSE	FALSE	FALSE	FALSE	FALSE	0	2.019	1.193	1.42	0	0	3.018	0	6.412	FALSE	FALSE	FALSE	FALSE	1.07067	0.473333	3.14333
SGGMMB4_01381	pseudo	329	0	-0.127939	0.798355	0.719454	3.2221	1	3	2	1	2	4	1	3	2	13.3972	9.64953	3.74238	1.88668	6.25376	8.03731	2.15653	6.56906	5.6469	TRUE	TRUE	TRUE	FALSE	FALSE	FALSE	TRUE	FALSE	4.408	6.057	2.386	1.42	4.864	6.508	3.018	10.15	12.824	FALSE	FALSE	TRUE	TRUE	4.28367	4.264	8.664
SGGMMB4_01382	#N/A	#N/A	0	0.980697	1.5154	0.764724	2.58508	0	1	0	0	1	2	1	0	1	0	0	0	0	0	0	0	0	0	FALSE	FALSE	FALSE	FALSE	FALSE	FALSE	FALSE	FALSE	0	2.019	0	0	2.432	3.254	3.018	0	6.412	FALSE	FALSE	FALSE	FALSE	0.673	1.89533	3.14333
SGGMMB4_01383	#N/A	#N/A	0	1.27597	0.444131	0.819837	2.58572	1	0	0	1	3	0	0	1	0	0	0	0	0	0	0	0	0	0	FALSE	FALSE	FALSE	FALSE	FALSE	FALSE	FALSE	FALSE	4.408	0	0	1.42	7.296	0	0	3.383	0	FALSE	FALSE	FALSE	FALSE	1.46933	2.90533	1.12767
SGGMMB4_01384	CDS	1001	0	1.96168	0.693901	3.58085e-05	7.42854	10	27	83	200	79	266	30	34	27	44.0327	28.5437	51.0455	124.019	81.1896	175.669	21.2637	24.4694	25.0556	TRUE	TRUE	TRUE	TRUE	TRUE	TRUE	TRUE	TRUE	44.077	54.512	98.999	284.061	192.116	432.749	90.547	115.036	173.12	TRUE	TRUE	TRUE	TRUE	65.8627	302.975	126.234
SGGMMB4_01385	CDS	530	0	0.523708	-0.669183	0.127421	6.7113	21	25	99	66	41	141	18	23	7	174.644	49.9166	114.993	77.2967	79.5821	175.869	24.0961	31.2629	12.2687	TRUE	TRUE	TRUE	TRUE	TRUE	TRUE	TRUE	TRUE	92.561	50.474	118.083	93.74	99.706	229.39	54.328	77.818	44.883	TRUE	TRUE	TRUE	TRUE	87.0393	140.945	59.0097
SGGMMB4_01386	CDS	1034	0	1.91221	0.202697	0.00368979	6.48152	4	6	61	72	49	156	10	15	10	17.051	6.14061	36.3181	43.222	48.7509	99.7357	6.86168	10.4508	8.9837	TRUE	TRUE	TRUE	FALSE	TRUE	FALSE	TRUE	TRUE	17.631	12.114	72.758	102.262	119.161	253.793	30.182	50.751	64.119	TRUE	TRUE	TRUE	TRUE	34.1677	158.405	48.3507
SGGMMB4_01387	CDS	1514	0	1.07061	-0.967104	0.00872821	6.89956	20	15	110	71	74	194	6	17	11	58.2256	10.4845	44.7281	29.1089	50.2821	84.7076	2.81175	8.08911	6.74905	TRUE	TRUE	TRUE	TRUE	TRUE	FALSE	TRUE	TRUE	88.153	30.284	131.204	100.842	179.957	315.614	18.109	57.518	70.53	TRUE	TRUE	TRUE	TRUE	83.2137	198.804	48.719
SGGMMB4_01388	CDS	1505	0	0.916179	-1.55387	0.000120783	6.02862	12	12	55	57	33	89	5	7	2	35.1442	8.43772	22.4978	23.5089	22.5572	39.0931	2.35713	3.35073	1.23444	TRUE	TRUE	TRUE	FALSE	TRUE	FALSE	TRUE	TRUE	52.892	24.227	65.602	80.957	80.251	144.792	15.091	23.684	12.824	TRUE	TRUE	TRUE	TRUE	47.5737	102	17.1997
SGGMMB4_01389	CDS	1037	0	0.203049	-2.10325	0.00104082	5.93344	11	20	73	37	26	74	4	6	2	46.7545	20.4095	43.3369	22.1471	25.793	47.1737	2.73673	4.16822	1.79154	TRUE	TRUE	TRUE	TRUE	TRUE	FALSE	TRUE	TRUE	48.484	40.379	87.072	52.551	63.228	120.389	12.073	20.3	12.824	TRUE	TRUE	TRUE	TRUE	58.645	78.7227	15.0657
SGGMMB4_01390	CDS	1001	0	-0.0822371	-1.74449	0.00283692	7.52916	35	63	293	115	71	214	19	26	10	154.114	66.602	180.197	71.3111	72.9679	141.327	13.467	18.7119	9.27987	TRUE	TRUE	TRUE	TRUE	TRUE	FALSE	TRUE	TRUE	154.269	127.194	349.479	163.335	172.661	348.151	57.347	87.969	64.119	TRUE	TRUE	TRUE	TRUE	210.314	228.049	69.8117
SGGMMB4_01391	CDS	416	0	1.34019	-1.69366	0.523246	2.50043	0	0	1	4	0	0	0	0	0	0	0	1.47986	5.96843	0	0	0	0	0	FALSE	FALSE	FALSE	FALSE	FALSE	FALSE	FALSE	FALSE	0	0	1.193	5.681	0	0	0	0	0	FALSE	FALSE	FALSE	FALSE	0.397667	1.89367	0
SGGMMB4_01392	CDS	548	0	0.60103	-2.55517	0.455994	2.5639	0	0	2	2	1	1	0	0	0	0	0	2.24679	2.26539	1.87727	1.20633	0	0	0	FALSE	TRUE	FALSE	FALSE	FALSE	FALSE	TRUE	FALSE	0	0	2.386	2.841	2.432	1.627	0	0	0	FALSE	FALSE	FALSE	FALSE	0.795333	2.3	0
SGGMMB4_01393	CDS	122	0	1.59865	0	0.652301	2.24054	0	0	0	0	1	0	0	0	0	0	0	0	0	8.43233	0	0	0	0	FALSE	FALSE	FALSE	FALSE	FALSE	FALSE	FALSE	FALSE	0	0	0	0	2.432	0	0	0	0	FALSE	FALSE	FALSE	FALSE	0	0.810667	0
SGGMMB4_01394	pseudo	215	0	1.59865	0	0.652301	2.24054	0	0	0	0	1	0	0	0	0	0	0	0	0	4.78486	0	0	0	0	FALSE	FALSE	FALSE	FALSE	FALSE	FALSE	FALSE	FALSE	0	0	0	0	2.432	0	0	0	0	FALSE	FALSE	FALSE	FALSE	0	0.810667	0
SGGMMB4_01395	pseudo	218	0	-3.13829	-3.13829	0.167075	2.38677	1	1	1	0	0	0	0	0	0	20.2187	4.85427	2.82395	0	0	0	0	0	0	TRUE	FALSE	FALSE	FALSE	FALSE	FALSE	TRUE	FALSE	4.408	2.019	1.193	0	0	0	0	0	0	FALSE	FALSE	FALSE	FALSE	2.54	0	0
SGGMMB4_01396	pseudo	260	0	-1.50996	-2.18533	0.247516	3.02796	0	5	5	1	1	2	0	0	1	0	20.3506	11.8389	2.38737	3.95671	5.08514	0	0	3.57275	FALSE	TRUE	FALSE	FALSE	FALSE	FALSE	TRUE	FALSE	0	10.095	5.964	1.42	2.432	3.254	0	0	6.412	FALSE	FALSE	FALSE	FALSE	5.353	2.36867	2.13733
SGGMMB4_01397	pseudo	1370	0	-0.359145	-1.60178	0.402068	3.82346	1	7	11	9	4	5	0	0	3	3.21728	5.40702	4.94294	4.0777	3.00363	2.41266	0	0	2.03412	TRUE	TRUE	FALSE	FALSE	FALSE	FALSE	TRUE	FALSE	4.408	14.133	13.12	12.783	9.727	8.134	0	0	19.236	TRUE	TRUE	FALSE	TRUE	10.5537	10.2147	6.412
SGGMMB4_01398	CDS	233	0	1.6325	2.03774	0.447604	2.74983	0	1	0	2	1	2	2	1	0	0	4.54177	0	5.32804	4.41521	5.67441	6.09011	3.09187	0	FALSE	TRUE	FALSE	FALSE	FALSE	FALSE	TRUE	FALSE	0	2.019	0	2.841	2.432	3.254	6.036	3.383	0	FALSE	FALSE	FALSE	FALSE	0.673	2.84233	3.13967
SGGMMB4_01399	CDS	659	0	0.960445	0.291082	0.42566	4.5348	1	11	6	13	12	20	8	4	1	6.68843	17.664	5.60505	12.2448	18.7328	20.0628	8.61302	4.37273	1.40958	TRUE	TRUE	TRUE	FALSE	TRUE	FALSE	TRUE	TRUE	4.408	22.208	7.157	18.464	29.182	32.538	24.146	13.534	6.412	TRUE	TRUE	TRUE	TRUE	11.2577	26.728	14.6973
SGGMMB4_01400	pseudo	182	0	1.31684	1.48402	0.684367	2.6346	0	1	0	2	0	2	1	1	0	0	5.81446	0	6.82106	0	7.26449	3.89834	3.95828	0	FALSE	FALSE	FALSE	FALSE	FALSE	FALSE	FALSE	FALSE	0	2.019	0	2.841	0	3.254	3.018	3.383	0	FALSE	FALSE	FALSE	FALSE	0.673	2.03167	2.13367
SGGMMB4_01401	#N/A	#N/A	0	0.777892	-0.145633	0.746001	3.02303	1	0	3	5	2	2	2	0	0	0	0	0	0	0	0	0	0	0	FALSE	FALSE	FALSE	FALSE	FALSE	FALSE	FALSE	FALSE	4.408	0	3.578	7.102	4.864	3.254	6.036	0	0	FALSE	TRUE	FALSE	TRUE	2.662	5.07333	2.012
SGGMMB4_01403	CDS	539	0	2.66777	0.683465	0.168684	2.89184	0	0	1	4	5	1	0	1	0	0	0	1.14215	4.60643	9.54308	1.22647	0	1.33656	0	FALSE	TRUE	FALSE	FALSE	FALSE	FALSE	TRUE	FALSE	0	0	1.193	5.681	12.159	1.627	0	3.383	0	FALSE	FALSE	FALSE	FALSE	0.397667	6.489	1.12767
SGGMMB4_01404	pseudo	263	0	3.13264	0	0.171247	2.44196	0	0	0	2	0	2	0	0	0	0	0	0	4.72028	0	5.02714	0	0	0	FALSE	FALSE	FALSE	FALSE	FALSE	FALSE	FALSE	FALSE	0	0	0	2.841	0	3.254	0	0	0	FALSE	FALSE	FALSE	FALSE	0	2.03167	0
SGGMMB4_01405	pseudo	131	0	-0.267883	-1.83174	0.805622	2.31178	0	1	0	1	0	0	0	0	0	0	8.0781	0	4.73829	0	0	0	0	0	FALSE	FALSE	FALSE	FALSE	FALSE	FALSE	FALSE	FALSE	0	2.019	0	1.42	0	0	0	0	0	FALSE	FALSE	FALSE	FALSE	0.673	0.473333	0
SGGMMB4_01406	CDS	227	0	0.986938	0.222806	0.691799	2.94142	1	0	2	2	2	4	1	1	0	19.4171	0	5.42397	5.46887	9.06383	11.6488	3.12554	3.1736	0	FALSE	TRUE	FALSE	FALSE	FALSE	FALSE	TRUE	FALSE	4.408	0	2.386	2.841	4.864	6.508	3.018	3.383	0	FALSE	FALSE	FALSE	FALSE	2.26467	4.73767	2.13367
SGGMMB4_01407	CDS	1340	0	-0.832491	-3.9022	1.00485e-11	8.09356	44	231	529	160	162	142	8	16	2	144.73	182.426	243.032	74.1154	124.371	70.0536	4.23581	8.60187	1.38644	TRUE	TRUE	TRUE	TRUE	TRUE	FALSE	TRUE	TRUE	193.938	466.378	630.971	227.249	393.959	231.016	24.146	54.135	12.824	TRUE	TRUE	TRUE	TRUE	430.429	284.075	30.3683
SGGMMB4_01408	pseudo	398	0	-0.414212	-1.68997	0.130521	5.18643	4	17	50	12	26	16	5	6	0	44.2982	45.2008	77.3393	18.7151	67.2044	26.5756	8.91329	10.8604	0	TRUE	TRUE	FALSE	TRUE	TRUE	FALSE	TRUE	TRUE	17.631	34.322	59.638	17.044	63.228	26.03	15.091	20.3	0	TRUE	TRUE	FALSE	TRUE	37.197	35.434	11.797
SGGMMB4_01409	pseudo	176	0	0.3927	-0.140058	0.8047	4.30929	4	3	13	13	7	13	2	7	1	100.174	18.038	45.472	45.8484	40.916	48.8289	8.06247	28.6525	5.27792	TRUE	TRUE	TRUE	TRUE	TRUE	FALSE	TRUE	TRUE	17.631	6.057	15.506	18.464	17.023	21.149	6.036	23.684	6.412	TRUE	TRUE	TRUE	TRUE	13.0647	18.8787	12.044
SGGMMB4_01410	CDS	302	0	-2.46401	-3.06765	0.00102474	5.83072	18	123	7	12	9	18	8	3	1	262.709	431.001	14.2694	24.6642	30.6579	39.4014	18.7946	7.15636	3.07588	TRUE	TRUE	TRUE	TRUE	TRUE	FALSE	TRUE	TRUE	79.338	248.331	8.349	17.044	21.887	29.284	24.146	10.15	6.412	TRUE	TRUE	TRUE	TRUE	112.006	22.7383	13.5693
SGGMMB4_01411	CDS	629	0	-0.451117	-0.496345	0.41779	7.36142	30	117	140	101	72	83	46	35	27	210.223	196.841	137.022	99.6699	117.758	87.2316	51.8869	40.0862	39.8739	TRUE	TRUE	TRUE	TRUE	TRUE	TRUE	TRUE	TRUE	132.23	236.218	166.987	143.451	175.093	135.031	138.839	118.419	173.12	TRUE	TRUE	TRUE	TRUE	178.478	151.192	143.459
SGGMMB4_01412	CDS	263	0	-0.00311277	0.146735	1	6.6379	8	51	86	74	27	69	24	46	12	134.074	205.208	201.306	174.65	105.613	173.436	64.745	126.003	42.3839	TRUE	TRUE	TRUE	TRUE	TRUE	TRUE	TRUE	TRUE	35.261	102.967	102.577	105.103	65.66	112.254	72.438	155.637	76.942	TRUE	TRUE	TRUE	TRUE	80.2683	94.339	101.672
SGGMMB4_01413	pseudo	347	0	-3.51734	-4.10533	5.07009e-18	5.60654	29	35	100	7	7	3	3	1	1	368.365	106.738	177.412	12.5217	20.7528	5.71529	6.13399	2.0761	2.67699	TRUE	TRUE	TRUE	TRUE	FALSE	FALSE	TRUE	TRUE	127.823	70.663	119.276	9.942	17.023	4.881	9.055	3.383	6.412	TRUE	TRUE	TRUE	TRUE	105.921	10.6153	6.28333
SGGMMB4_01414	CDS	416	0	-0.280899	-1.93266	0.187943	4.44014	10	5	16	16	14	4	4	1	0	105.954	12.7191	23.6777	23.8737	34.6212	6.35643	6.82209	1.73175	0	TRUE	TRUE	FALSE	TRUE	FALSE	FALSE	TRUE	TRUE	44.077	10.095	19.084	22.725	34.046	6.508	12.073	3.383	0	TRUE	TRUE	FALSE	TRUE	24.4187	21.093	5.152
SGGMMB4_01415	pseudo	263	0	-1.17825	-0.167041	0.718292	2.70506	1	2	1	0	1	1	1	0	1	16.7592	8.04739	2.34076	0	3.91157	2.51357	2.69771	0	3.532	TRUE	FALSE	FALSE	FALSE	FALSE	FALSE	TRUE	FALSE	4.408	4.038	1.193	0	2.432	1.627	3.018	0	6.412	FALSE	FALSE	FALSE	FALSE	3.213	1.353	3.14333
SGGMMB4_01416	pseudo	137	0	-1.78224	0.661491	0.511511	2.31322	0	0	1	0	0	0	1	0	0	0	0	4.49358	0	0	0	5.17881	0	0	FALSE	FALSE	FALSE	FALSE	FALSE	FALSE	FALSE	FALSE	0	0	1.193	0	0	0	3.018	0	0	FALSE	FALSE	FALSE	FALSE	0.397667	0	1.006
SGGMMB4_01417	CDS	611	0	-0.731807	-2.04742	0.403409	3.54636	6	3	5	10	2	1	1	0	1	43.2832	5.1959	5.03782	10.159	3.36741	1.08195	1.16121	0	1.52032	TRUE	TRUE	FALSE	FALSE	FALSE	FALSE	TRUE	FALSE	26.446	6.057	5.964	14.203	4.864	1.627	3.018	0	6.412	TRUE	FALSE	FALSE	TRUE	12.8223	6.898	3.14333
SGGMMB4_01418	CDS	812	0	2.33188	0	0.416386	2.31293	0	0	0	0	1	1	0	0	0	0	0	0	0	1.26693	0.814124	0	0	0	FALSE	FALSE	FALSE	FALSE	FALSE	FALSE	FALSE	FALSE	0	0	0	0	2.432	1.627	0	0	0	FALSE	FALSE	FALSE	FALSE	0	1.353	0
SGGMMB4_01419	#N/A	#N/A	0	0.516352	-1.78155	0.685621	2.37599	0	0	1	1	0	1	0	0	0	0	0	0	0	0	0	0	0	0	FALSE	FALSE	FALSE	FALSE	FALSE	FALSE	FALSE	FALSE	0	0	1.193	1.42	0	1.627	0	0	0	FALSE	FALSE	FALSE	FALSE	0.397667	1.01567	0
SGGMMB4_01420	CDS	398	0	0.770576	-3.56565	0.207383	2.97884	0	4	0	4	1	5	0	0	0	0	10.6355	0	6.23835	2.58478	8.30488	0	0	0	FALSE	TRUE	FALSE	FALSE	FALSE	FALSE	TRUE	FALSE	0	8.076	0	5.681	2.432	8.134	0	0	0	FALSE	FALSE	FALSE	FALSE	2.692	5.41567	0
SGGMMB4_01421	CDS	119	0	-1.02871	-2.13932	0.174122	3.92409	4	2	21	4	3	8	1	2	0	148.157	17.7854	108.639	20.8644	25.9347	44.4416	5.96216	12.1077	0	TRUE	TRUE	FALSE	TRUE	TRUE	FALSE	TRUE	TRUE	17.631	4.038	25.048	5.681	7.296	13.015	3.018	6.767	0	TRUE	TRUE	FALSE	TRUE	15.5723	8.664	3.26167
SGGMMB4_01422	CDS	875	0	-0.353544	-1.33378	0.0169531	6.60082	20	43	131	69	43	62	17	15	7	100.747	52.0045	92.1673	48.9479	50.5554	46.8414	13.7845	12.3498	7.43132	TRUE	TRUE	TRUE	TRUE	TRUE	FALSE	TRUE	TRUE	88.153	86.815	156.252	98.001	104.569	100.866	51.31	50.751	44.883	TRUE	TRUE	TRUE	TRUE	110.407	101.145	48.9813
SGGMMB4_01423	pseudo	599	0	0.103667	0.203988	0.990575	6.43471	16	24	77	81	24	50	19	23	23	117.734	42.3999	79.1366	83.9366	41.2185	55.181	22.5049	27.6617	35.6678	TRUE	TRUE	TRUE	TRUE	TRUE	TRUE	TRUE	TRUE	70.523	48.455	91.843	115.045	58.364	81.344	57.347	77.818	147.473	TRUE	TRUE	TRUE	TRUE	70.2737	84.9177	94.2127
SGGMMB4_01424	pseudo	569	0	0.0494028	0.690516	0.3233	6.35482	21	31	34	37	25	61	30	31	21	162.673	57.6541	36.7858	40.3629	45.1997	70.8703	37.4076	39.2489	34.2833	TRUE	TRUE	TRUE	TRUE	TRUE	TRUE	TRUE	TRUE	92.561	62.588	40.554	52.551	60.796	99.239	90.547	104.886	134.649	TRUE	TRUE	TRUE	TRUE	65.2343	70.862	110.027
SGGMMB4_01425	CDS	317	0	0.474108	1.21467	0.000655386	10.1602	132	370	584	817	430	604	468	489	331	1835.37	1235.16	1134.14	1599.76	1395.46	1259.58	1047.46	1111.29	969.939	TRUE	TRUE	TRUE	TRUE	TRUE	TRUE	TRUE	TRUE	581.813	747.013	696.572	1160.39	1045.69	982.633	1412.54	1654.49	2122.32	TRUE	TRUE	TRUE	TRUE	675.133	1062.91	1729.78
SGGMMB4_01426	pseudo	236	0	0.109833	-0.00281752	1	6.75321	12	41	109	96	56	42	19	43	16	224.119	183.845	284.333	252.495	244.109	117.648	57.1206	131.261	62.9773	TRUE	TRUE	TRUE	TRUE	TRUE	TRUE	TRUE	TRUE	52.892	82.777	130.011	136.349	136.183	68.329	57.347	145.487	102.59	TRUE	TRUE	TRUE	TRUE	88.56	113.62	101.808
SGGMMB4_01427	pseudo	179	0	0.829642	-0.0936421	0.047664	7.36406	18	46	139	162	118	121	48	28	19	443.23	271.948	478.052	561.766	678.167	446.868	190.256	112.689	98.5999	TRUE	TRUE	TRUE	TRUE	TRUE	TRUE	TRUE	TRUE	79.338	92.872	165.794	230.089	286.958	196.852	144.876	94.735	121.825	TRUE	TRUE	TRUE	TRUE	112.668	237.966	120.479
SGGMMB4_01428	pseudo	206	0	0.667195	-0.133876	0.0429811	7.60942	36	83	106	179	117	164	38	52	25	770.273	426.375	316.776	539.36	584.287	526.288	130.878	181.85	112.732	TRUE	TRUE	TRUE	TRUE	TRUE	TRUE	TRUE	TRUE	158.676	167.573	126.433	254.235	284.526	266.808	114.693	175.937	160.296	TRUE	TRUE	TRUE	TRUE	150.894	268.523	150.309
SGGMMB4_01429	CDS	239	0	0	0	1	2.16132	0	0	0	0	0	0	0	0	0	0	0	0	0	0	0	0	0	0	FALSE	FALSE	FALSE	FALSE	FALSE	FALSE	FALSE	FALSE	0	0	0	0	0	0	0	0	0	FALSE	FALSE	FALSE	FALSE	0	0	0
SGGMMB4_01430	CDS	497	0	-0.0727695	-0.129557	0.975678	8.77453	102	226	310	340	203	236	146	130	59	904.593	481.208	383.989	424.635	420.191	313.908	208.424	188.436	110.274	TRUE	TRUE	TRUE	TRUE	TRUE	TRUE	TRUE	TRUE	449.583	456.284	369.756	482.904	493.665	383.943	440.664	439.843	378.3	TRUE	TRUE	TRUE	TRUE	425.208	453.504	419.602
SGGMMB4_01431	pseudo	389	0	-0.728855	-0.72855	0.101319	7.56641	55	119	185	104	83	81	74	38	15	623.193	323.726	292.776	165.95	219.501	137.652	134.969	70.3739	35.8193	TRUE	TRUE	TRUE	TRUE	TRUE	TRUE	TRUE	TRUE	242.422	240.256	220.661	147.712	201.843	131.777	223.35	128.569	96.178	TRUE	TRUE	TRUE	TRUE	234.446	160.444	149.366
SGGMMB4_01432	CDS	209	0	-0.528417	-0.927902	0.15843	7.13076	45	108	86	94	60	73	43	16	17	949.021	546.837	253.318	279.174	295.333	230.9	145.973	55.1507	75.5577	TRUE	TRUE	TRUE	TRUE	TRUE	TRUE	TRUE	TRUE	198.345	218.047	102.577	133.509	145.911	118.762	129.785	54.135	109.002	TRUE	TRUE	TRUE	TRUE	172.99	132.727	97.6407
SGGMMB4_01433	pseudo	698	0	1.20657	0.747971	0.104938	5.82101	14	8	18	37	41	47	19	9	12	88.4061	12.1287	15.8756	32.9033	60.4277	44.5132	19.313	9.28891	15.9699	TRUE	TRUE	TRUE	TRUE	TRUE	FALSE	TRUE	TRUE	61.707	16.152	21.47	52.551	99.706	76.463	57.347	30.451	76.942	TRUE	TRUE	TRUE	TRUE	33.1097	76.24	54.9133
SGGMMB4_01434	CDS	845	0	-0.60511	-0.699921	0.884956	2.94699	1	3	2	2	0	3	1	0	1	5.21618	3.75703	1.45709	1.46915	0	2.34699	0.839642	0	1.09931	TRUE	FALSE	FALSE	FALSE	FALSE	FALSE	TRUE	FALSE	4.408	6.057	2.386	2.841	0	4.881	3.018	0	6.412	FALSE	FALSE	FALSE	FALSE	4.28367	2.574	3.14333
SGGMMB4_01435	CDS	623	0	0.808087	1.90135	2.54683e-07	7.60416	20	32	83	127	57	110	116	80	67	141.498	54.3554	82.0169	126.534	94.1227	116.722	132.105	92.5081	99.8993	TRUE	TRUE	TRUE	TRUE	TRUE	TRUE	TRUE	TRUE	88.153	64.607	98.999	180.379	138.615	178.956	350.117	270.673	429.595	TRUE	TRUE	TRUE	TRUE	83.9197	165.983	350.128
SGGMMB4_01436	pseudo	602	0	-1.39186	-1.96738	0.246281	3.34805	3	6	5	2	0	5	2	0	0	21.9652	10.5472	5.11313	2.06218	0	5.4906	2.35713	0	0	TRUE	FALSE	FALSE	FALSE	FALSE	FALSE	TRUE	FALSE	13.223	12.114	5.964	2.841	0	8.134	6.036	0	0	TRUE	FALSE	FALSE	TRUE	10.4337	3.65833	2.012
SGGMMB4_01437	pseudo	179	0	-0.667773	-0.993023	0.862073	2.69591	1	1	2	0	1	2	0	0	1	24.6239	5.91191	6.87845	0	5.74717	7.38624	0	0	5.18947	TRUE	FALSE	FALSE	FALSE	FALSE	FALSE	TRUE	FALSE	4.408	2.019	2.386	0	2.432	3.254	0	0	6.412	FALSE	FALSE	FALSE	FALSE	2.93767	1.89533	2.13733
SGGMMB4_01438	CDS	623	0	-0.34482	0.30161	0.179577	8.18353	73	110	226	167	116	121	98	118	61	516.469	186.847	223.323	166.388	191.548	128.394	111.606	136.449	90.9531	TRUE	TRUE	TRUE	TRUE	TRUE	TRUE	TRUE	TRUE	321.76	222.085	269.564	237.191	282.094	196.852	295.788	399.242	391.123	TRUE	TRUE	TRUE	TRUE	271.136	238.712	362.051
SGGMMB4_01439	CDS	239	0	-1.33042	-0.107624	1.95353e-05	7.86225	75	138	202	82	51	82	83	95	43	1383.16	611.029	520.316	212.965	219.523	226.81	246.395	286.354	167.127	TRUE	TRUE	TRUE	TRUE	TRUE	TRUE	TRUE	TRUE	330.576	278.616	240.938	116.465	124.024	133.404	250.515	321.424	275.71	TRUE	TRUE	TRUE	TRUE	283.377	124.631	282.55
SGGMMB4_01440	CDS	1022	0	-0.111838	-1.31552	2.5414e-05	9.98934	325	634	803	989	524	675	158	155	93	1401.66	656.476	483.702	600.674	527.458	436.616	109.687	109.259	84.5294	TRUE	TRUE	TRUE	TRUE	TRUE	TRUE	TRUE	TRUE	1432.49	1280.02	957.787	1404.68	1274.29	1098.14	476.883	524.428	596.303	TRUE	TRUE	TRUE	TRUE	1223.43	1259.04	532.538
SGGMMB4_01442	CDS	329	0	0.601185	-0.110943	0.278066	6.31058	10	41	39	89	40	48	22	16	9	133.972	131.877	72.9764	167.914	125.075	96.4477	47.4436	35.035	25.411	TRUE	TRUE	TRUE	TRUE	TRUE	TRUE	TRUE	TRUE	44.077	82.777	46.518	126.407	97.274	78.09	66.401	54.135	57.707	TRUE	TRUE	TRUE	TRUE	57.7907	100.59	59.4143
SGGMMB4_01443	CDS	380	0	-0.31323	-0.99261	0.00321072	9.23946	169	350	606	507	235	409	134	126	55	1960.26	974.687	981.754	828.166	636.197	711.519	250.191	238.872	134.448	TRUE	TRUE	TRUE	TRUE	TRUE	TRUE	TRUE	TRUE	744.897	706.634	722.813	720.095	571.484	665.392	404.445	426.309	352.652	TRUE	TRUE	TRUE	TRUE	724.781	652.324	394.469
SGGMMB4_01444	pseudo	278	0	0	0	1	2.16132	0	0	0	0	0	0	0	0	0	0	0	0	0	0	0	0	0	0	FALSE	FALSE	FALSE	FALSE	FALSE	FALSE	FALSE	FALSE	0	0	0	0	0	0	0	0	0	FALSE	FALSE	FALSE	FALSE	0	0	0
SGGMMB4_01445	pseudo	332	0	4.21693	1.57886	0.00041554	3.64976	0	0	1	10	14	6	0	1	1	0	0	1.85428	18.6963	43.3808	11.947	0	2.1699	2.79794	FALSE	TRUE	FALSE	FALSE	TRUE	FALSE	TRUE	TRUE	0	0	1.193	14.203	34.046	9.761	0	3.383	6.412	FALSE	TRUE	FALSE	TRUE	0.397667	19.3367	3.265
SGGMMB4_01446	CDS	2348	0	1.93742	0.100059	0.000362003	7.3195	13	33	71	90	273	99	24	31	11	24.4037	14.8729	18.6155	23.7924	119.611	27.873	7.25211	9.51133	4.35182	TRUE	TRUE	TRUE	TRUE	TRUE	FALSE	TRUE	TRUE	57.3	66.625	84.686	127.827	663.894	161.061	72.438	104.886	70.53	TRUE	TRUE	TRUE	TRUE	69.537	317.594	82.618
SGGMMB4_01447	pseudo	191	0	0.552133	0.673255	0.993931	2.45093	0	0	1	0	1	1	0	1	0	0	0	3.22315	0	5.38609	3.46109	0	3.77176	0	FALSE	FALSE	FALSE	FALSE	FALSE	FALSE	FALSE	FALSE	0	0	1.193	0	2.432	1.627	0	3.383	0	FALSE	FALSE	FALSE	FALSE	0.397667	1.353	1.12767
SGGMMB4_01448	pseudo	98	0	1.45623	3.55148	1.25737e-08	5.83676	1	0	18	17	9	33	44	39	25	44.9763	0	113.073	107.675	94.4765	222.605	318.55	286.692	236.968	FALSE	TRUE	TRUE	FALSE	TRUE	TRUE	TRUE	TRUE	4.408	0	21.47	24.145	21.887	53.687	132.803	131.953	160.296	FALSE	TRUE	TRUE	TRUE	8.626	33.2397	141.684
SGGMMB4_01449	pseudo	491	0	2.60214	3.20977	0.0262925	3.62238	0	0	2	3	4	10	4	7	1	0	0	2.50762	3.79256	8.38081	13.4637	5.78002	10.2706	1.89188	FALSE	TRUE	TRUE	FALSE	FALSE	FALSE	TRUE	FALSE	0	0	2.386	4.261	9.727	16.269	12.073	23.684	6.412	FALSE	TRUE	TRUE	TRUE	0.795333	10.0857	14.0563
SGGMMB4_01450	pseudo	542	0	0.039774	0.643609	0.685621	4.37709	3	4	14	7	7	12	5	11	2	24.3967	7.80983	15.9016	8.01663	13.2864	14.6362	6.54518	14.6208	3.42773	TRUE	TRUE	TRUE	FALSE	FALSE	FALSE	TRUE	FALSE	13.223	8.076	16.699	9.942	17.023	19.523	15.091	37.217	12.824	TRUE	TRUE	TRUE	TRUE	12.666	15.496	21.7107
SGGMMB4_01451	pseudo	1181	0	1.23286	1.32667	0.00300373	6.11842	6	18	24	52	34	57	32	20	15	22.3929	16.1288	12.5105	27.3304	29.6167	31.9059	19.2243	12.1999	11.7982	TRUE	TRUE	TRUE	TRUE	TRUE	TRUE	TRUE	TRUE	26.446	36.341	28.626	73.856	82.683	92.732	96.584	67.668	96.178	TRUE	TRUE	TRUE	TRUE	30.471	83.0903	86.81
SGGMMB4_01452	pseudo	206	0	1.71049	0.536501	0.577683	2.68615	1	0	0	4	0	2	0	1	0	21.3965	0	0	12.0527	0	6.41814	0	3.49712	0	FALSE	FALSE	FALSE	FALSE	FALSE	FALSE	FALSE	FALSE	4.408	0	0	5.681	0	3.254	0	3.383	0	FALSE	FALSE	FALSE	FALSE	1.46933	2.97833	1.12767
SGGMMB4_01453	pseudo	254	0	0.965961	1.6004	0.331533	3.48977	0	3	2	7	2	4	4	4	1	0	12.4988	4.84741	17.1064	8.10035	10.4105	11.1732	11.345	3.65714	FALSE	TRUE	TRUE	FALSE	FALSE	FALSE	TRUE	FALSE	0	6.057	2.386	9.942	4.864	6.508	12.073	13.534	6.412	FALSE	TRUE	TRUE	TRUE	2.81433	7.10467	10.673
[truncated: 4,360 more rows]

## Sheet: Supplementary Data 2
Supplementary Data 2: Flagellum operon data									Location
[truncated: 184 more rows]

## Sheet: Supplementary Data 3
Gene	Description	Length	#GO	GO IDs	GO Names	Enzyme Codes	Enzyme Names	InterPro IDs	InterPro GO IDs	InterPro GO Names
[truncated: 5,625 more rows]

[truncated: 5 more sheets: Supplementary Data 4 , Supplementary Table S1, Supplementary Table S2, Supplementary Table S3, Supplementary Table S4]
